# Supplementary material for: Comparative Transcriptome Analysis of Bombyx mori (Lepidoptera) Larval Midgut Response to BmNPV in Susceptible and Near-Isogenic Resistant Strains
Source: PLoS One. 2016 May 11;11(5):e0155341. doi: 10.1371/journal.pone.0155341 (PMC4864234; doi:10.1371/journal.pone.0155341)
Supplement: S1 Table — (XLSX) [file pone.0155341.s001.xlsx]

## Sheet: Sheet1
The annotation results for all unigenes.
#ID	COG_class	COG_class_annotation	GO_annotation	KEGG_annotation	Swissprot_annotation	nr_annotation
BGIBMGA011209	[ER]	--	Molecular Function: zinc ion binding (GO:0008270);; Molecular Function: oxidoreductase activity (GO:0016491);; Biological Process: oxidation-reduction process (GO:0055114);;	--	Sorbitol dehydrogenase GN=SDH OS=Bombyx mori (Silk moth) PE=2 SV=1	zinc-containing alcohol dehydrogenase [Bombyx mori]
BGIBMGA002187	--	--	Molecular Function: RNA binding (GO:0003723);; Molecular Function: nitric-oxide synthase activity (GO:0004517);; Molecular Function: protein binding (GO:0005515);; Cellular Component: cytoplasm (GO:0005737);; Biological Process: germ cell development (GO:0007281);; Biological Process: spermatogenesis (GO:0007283);; Molecular Function: zinc ion binding (GO:0008270);; Biological Process: cell proli…	--	Protein nanos GN=nos OS=Drosophila melanogaster (Fruit fly) PE=1 SV=1	zinc finger protein NANOS-O [Bombyx mori]
BGIBMGA004191	[OU]	--	Molecular Function: nucleic acid binding (GO:0003676);; Molecular Function: G-protein coupled receptor activity (GO:0004930);; Biological Process: G-protein coupled receptor signaling pathway (GO:0007186);; Molecular Function: zinc ion binding (GO:0008270);; Cellular Component: membrane (GO:0016020);; Molecular Function: organic cyclic compound binding (GO:0097159);; Molecular Function: heterocyc…	K09250|3e-75|nvi:100114151|NV10169	CCHC-type zinc finger protein CG3800 GN=CG3800 OS=Drosophila melanogaster (Fruit fly) PE=1 SV=1	zinc finger protein [Bombyx mori]
BGIBMGA012300	--	--	Biological Process: imaginal disc morphogenesis (GO:0007560);; Biological Process: imaginal disc-derived appendage morphogenesis (GO:0035114);; Biological Process: post-embryonic appendage morphogenesis (GO:0035120);; Biological Process: wing disc development (GO:0035220);; Biological Process: single-organism cellular process (GO:0044763);; Biological Process: regulation of cellular process (GO:0…	--	Formin-A GN=forA OS=Dictyostelium discoideum (Slime mold) PE=1 SV=1	zinc finger protein [Bombyx mori]
BGIBMGA009347	[K]	Transcription	Biological Process: organelle organization (GO:0006996);;	--	Structural maintenance of chromosomes protein 2 {ECO:0000250|UniProtKB:O95347} GN=MAL13P1.96 OS=Plasmodium falciparum (isolate 3D7) PE=3 SV=1	zinc finger DNA binding protein [Pectinophora gossypiella]
BGIBMGA007858	--	--	Cellular Component: cytoplasm (GO:0005737);; Biological Process: aromatic amino acid family metabolic process (GO:0009072);; Molecular Function: transferase activity (GO:0016740);;	--	Probable maleylacetoacetate isomerase 2 GN=GstZ2 OS=Drosophila melanogaster (Fruit fly) PE=1 SV=1	zeta-class glutathione S-transferase [Bombyx mori]
BGIBMGA006395	--	--	Molecular Function: transcription regulatory region sequence-specific DNA binding (GO:0000976);; Molecular Function: sequence-specific DNA binding transcription factor activity (GO:0003700);; Molecular Function: RNA polymerase II distal enhancer sequence-specific DNA binding transcription factor activity (GO:0003705);; Cellular Component: nucleus (GO:0005634);; Cellular Component: cytoplasm (GO:0…	K09303|2e-32|xtr:100151729|hoxa3, hox1, hox1e, hoxa-3, hoxa3a	Homeobox protein HOX3 OS=Branchiostoma floridae (Florida lancelet) PE=2 SV=1	zerknullt [Bombyx mori]
BGIBMGA009519	--	--	Molecular Function: binding (GO:0005488);;	--	Copia protease GN=GIP OS=Drosophila melanogaster (Fruit fly) PE=1 SV=3	Yokozuna [Bombyx mori]
BGIBMGA012989	--	--	--	--	Copia protease GN=GIP OS=Drosophila melanogaster (Fruit fly) PE=1 SV=3	Yokozuna [Bombyx mori]
BGIBMGA003681	--	--	--	--	Transcriptional coactivator yorkie {ECO:0000305} GN=yki OS=Drosophila melanogaster (Fruit fly) PE=1 SV=2	YKI2 [Bombyx mori]
BGIBMGA005216	[U]	Intracellular trafficking, secretion, and vesicular transport	Cellular Component: membrane (GO:0016020);;	--	Protein YIPF6 homolog GN=yipf6 OS=Dictyostelium discoideum (Slime mold) PE=3 SV=2	Yipf6 protein [Bombyx mori]
BGIBMGA007254	--	--	Molecular Function: binding (GO:0005488);; Biological Process: anatomical structure morphogenesis (GO:0009653);; Molecular Function: hydrolase activity (GO:0016787);; Biological Process: cellular component assembly (GO:0022607);; Biological Process: actin cytoskeleton organization (GO:0030036);; Biological Process: melanin biosynthetic process (GO:0042438);; Biological Process: defense response t…	--	Protein yellow (Precursor) GN=y OS=Drosophila erecta (Fruit fly) PE=3 SV=1	yellow-d [Bombyx mori]
BGIBMGA000418	--	--	Molecular Function: protein binding (GO:0005515);; Cellular Component: extracellular region (GO:0005576);; Cellular Component: microtubule associated complex (GO:0005875);; Biological Process: defense response (GO:0006952);; Biological Process: mitotic spindle organization (GO:0007052);; Biological Process: terminal branching, open tracheal system (GO:0007430);; Biological Process: sex differenti…	--	Protein yellow (Precursor) GN=y OS=Drosophila yakuba (Fruit fly) PE=3 SV=1	yellow-c [Bombyx mori]
BGIBMGA007072	[G]	Carbohydrate transport and metabolism	Molecular Function: catalytic activity (GO:0003824);; Molecular Function: binding (GO:0005488);; Cellular Component: cytoplasm (GO:0005737);; Biological Process: multicellular organismal development (GO:0007275);; Biological Process: behavior (GO:0007610);; Biological Process: anatomical structure morphogenesis (GO:0009653);; Biological Process: reproductive process (GO:0022414);; Biological Proc…	--	Protein yellow (Precursor) GN=y OS=Drosophila erecta (Fruit fly) PE=3 SV=1	yellow-b [Bombyx mori]
BGIBMGA001149	[G]	Carbohydrate transport and metabolism	Molecular Function: calcium ion binding (GO:0005509);; Cellular Component: extracellular region (GO:0005576);; Cellular Component: chaperonin-containing T-complex (GO:0005832);; Cellular Component: microtubule associated complex (GO:0005875);; Cellular Component: focal adhesion (GO:0005925);; Biological Process: protein folding (GO:0006457);; Biological Process: melanin biosynthetic process from …	--	Protein yellow (Precursor) GN=y OS=Drosophila erecta (Fruit fly) PE=3 SV=1	yellow protein [Bombyx mori]
BGIBMGA000526	[K]	Transcription	Biological Process: cell fate specification (GO:0001708);; Biological Process: morphogenesis of an epithelium (GO:0002009);; Molecular Function: DNA binding (GO:0003677);; Cellular Component: nucleolus (GO:0005730);; Cellular Component: cytoplasm (GO:0005737);; Biological Process: regulation of transcription, DNA-templated (GO:0006355);; Biological Process: RNA processing (GO:0006396);; Biologica…	K09276|8e-74|tca:656063|similar to CG5654-PA	Y-box factor homolog OS=Aplysia californica (California sea hare) PE=2 SV=1	Y-box protein [Bombyx mori]
BGIBMGA006514	--	--	Molecular Function: binding (GO:0005488);;	--	Cell death-inducing p53-target protein 1 homolog GN=litaf OS=Dictyostelium discoideum (Slime mold) PE=3 SV=1	XYPPX repeat-containing protein [Acanthamoeba castellanii str. Neff]
BGIBMGA010377	[F]	Nucleotide transport and metabolism	Molecular Function: xanthine dehydrogenase activity (GO:0004854);; Molecular Function: xanthine oxidase activity (GO:0004855);; Molecular Function: iron ion binding (GO:0005506);; Molecular Function: UDP-N-acetylmuramate dehydrogenase activity (GO:0008762);; Molecular Function: electron carrier activity (GO:0009055);; Biological Process: xanthine catabolic process (GO:0009115);; Molecular Functio…	K00106|0.0|tca:656621|similar to xanthine dehydrogenase	Xanthine dehydrogenase GN=XDH OS=Calliphora vicina (Blue blowfly) PE=2 SV=1	xanthine dehydrogenase [Bombyx mori]
BGIBMGA010616	--	--	Molecular Function: nucleic acid binding (GO:0003676);; Cellular Component: nucleus (GO:0005634);; Molecular Function: zinc ion binding (GO:0008270);;	K13220|2e-36|dpe:Dper_GL18629|GL18629 gene product from transcript GL18629-RA	Gelsolin-related protein of 125 kDa GN=gnrA OS=Dictyostelium discoideum (Slime mold) PE=1 SV=1	WW domain binding protein 4 [Bombyx mori]
BGIBMGA005774	--	--	Biological Process: eye development (GO:0001654);; Biological Process: nematode larval development (GO:0002119);; Molecular Function: protein binding (GO:0005515);; Cellular Component: cytoplasm (GO:0005737);; Biological Process: endocytosis (GO:0006897);; Biological Process: cell-cell signaling (GO:0007267);; Biological Process: axon guidance (GO:0007411);; Biological Process: learning or memory…	K01691|1e-123|tca:656230|shf	Protein shifted (Precursor) GN=shf OS=Drosophila melanogaster (Fruit fly) PE=1 SV=2	Wnt inhibitory factor 1 precursor [Bombyx mori]
BGIBMGA006146	--	--	Biological Process: negative regulation of transcription from RNA polymerase II promoter (GO:0000122);; Biological Process: instar larval development (GO:0002168);; Biological Process: negative regulation of heart induction by canonical Wnt signaling pathway (GO:0003136);; Molecular Function: receptor binding (GO:0005102);; Molecular Function: frizzled-2 binding (GO:0005110);; Molecular Function:…	K03209|0.0|cqu:CpipJ_CPIJ005837|wingless protein	Protein Wnt-1 (Precursor) GN=WNT-1 OS=Bombyx mori (Silk moth) PE=2 SV=1	WNT [Helicoverpa armigera]
BGIBMGA003481	--	--	Molecular Function: binding (GO:0005488);;	--	Uncharacterized protein DDB_G0271670 (Precursor) GN=DDB_G0271670 OS=Dictyostelium discoideum (Slime mold) PE=3 SV=1	wing disc-specific protein [Bombyx mori]
BGIBMGA007895	[R]	General function prediction only	Molecular Function: RNA binding (GO:0003723);; Molecular Function: histone acetyltransferase activity (GO:0004402);; Molecular Function: protein binding (GO:0005515);; Cellular Component: Ada2/Gcn5/Ada3 transcription activator complex (GO:0005671);; Cellular Component: microtubule associated complex (GO:0005875);; Biological Process: chromatin remodeling (GO:0006338);; Biological Process: chromat…	--	Protein will die slowly GN=wds OS=Drosophila melanogaster (Fruit fly) PE=1 SV=1	will die slowly [Bombyx mori]
BGIBMGA003010	[L]	Replication, recombination and repair	Molecular Function: nucleotide binding (GO:0000166);; Molecular Function: helicase activity (GO:0004386);;	--	ATPase WRNIP1 {ECO:0000250|UniProtKB:Q96S55} OS=Dictyostelium discoideum (Slime mold) PE=3 SV=1	werner helicase interacting protein [Danaus plexippus]
BGIBMGA005930	[R]	General function prediction only	Cellular Component: histone acetyltransferase complex (GO:0000123);; Biological Process: mitotic cell cycle (GO:0000278);; Cellular Component: katanin complex (GO:0008352);; Biological Process: cell cycle process (GO:0022402);; Biological Process: single-organism developmental process (GO:0044767);; Cellular Component: Set1C/COMPASS complex (GO:0048188);; Biological Process: system development (G…	--	WD repeat-containing protein 82 {ECO:0000250|UniProtKB:Q6UXN9} OS=Drosophila melanogaster (Fruit fly) PE=1 SV=1	WD40 protein [Bombyx mori]
BGIBMGA002360	[R]	General function prediction only	--	K12602|2e-25|nvi:100113839|NV14301	WD repeat-containing protein SL1-17 OS=Schistosoma mansoni (Blood fluke) PE=2 SV=1	WD repeat domain 61 [Bombyx mori]
BGIBMGA013561	--	--	Molecular Function: protein tyrosine kinase activity (GO:0004713);; Molecular Function: signal transducer activity (GO:0004871);; Molecular Function: ATP binding (GO:0005524);; Biological Process: protein phosphorylation (GO:0006468);; Biological Process: signal transduction (GO:0007165);; Molecular Function: protein dimerization activity (GO:0046983);;	--	--	v-src sarcoma (Schmidt-Ruppin A-2) viral oncogene homolog [Bombyx mori]
BGIBMGA010724	[N]	Cell motility	Biological Process: protein transport (GO:0015031);;	K12193|2e-57|tca:657434|similar to neuroendocrine differentiation factor	Charged multivesicular body protein 3 GN=chmp3 OS=Dictyostelium discoideum (Slime mold) PE=3 SV=1	Vps24 [Bombyx mori]
BGIBMGA004136	--	--	Biological Process: cellular protein modification process (GO:0006464);; Biological Process: protein transport (GO:0015031);;	K12183|1e-111|tca:661457|similar to CG9712-PA	ESCRT-I complex subunit tsg101 GN=tsg101 OS=Dictyostelium discoideum (Slime mold) PE=3 SV=1	Vps23 [Bombyx mori]
BGIBMGA002084	--	--	--	--	OTU domain-containing protein DDB_G0284757 GN=DDB_G0284757 OS=Dictyostelium discoideum (Slime mold) PE=3 SV=2	VP80 [Danaus plexippus]
BGIBMGA001557	--	--	Cellular Component: voltage-gated sodium channel complex (GO:0001518);; Molecular Function: voltage-gated calcium channel activity (GO:0005245);; Molecular Function: voltage-gated sodium channel activity (GO:0005248);; Molecular Function: calcium ion binding (GO:0005509);; Molecular Function: protein binding (GO:0005515);; Biological Process: calcium ion transport (GO:0006816);; Biological Proces…	K05388|0.0|ame:409018|Para	Sodium channel protein para GN=para OS=Drosophila melanogaster (Fruit fly) PE=2 SV=3	voltage-gated sodium channel alpha subunit [Bombyx mori]
BGIBMGA009076	--	--	Molecular Function: voltage-gated potassium channel activity (GO:0005249);; Molecular Function: delayed rectifier potassium channel activity (GO:0005251);; Biological Process: potassium ion transport (GO:0006813);; Biological Process: mating behavior (GO:0007617);; Biological Process: locomotory behavior (GO:0007626);; Cellular Component: voltage-gated potassium channel complex (GO:0008076);; Bio…	--	Potassium voltage-gated channel protein Shaw GN=Shaw OS=Drosophila melanogaster (Fruit fly) PE=2 SV=1	voltage-gated potassium channel, putative [Pediculus humanus corporis]
BGIBMGA004117	--	--	Cellular Component: voltage-gated sodium channel complex (GO:0001518);; Molecular Function: voltage-gated ion channel activity (GO:0005244);; Molecular Function: voltage-gated sodium channel activity (GO:0005248);; Molecular Function: sodium channel activity (GO:0005272);; Biological Process: sodium ion transport (GO:0006814);; Cellular Component: integral component of membrane (GO:0016021);; Bio…	--	Sodium channel protein 60E OS=Drosophila melanogaster (Fruit fly) PE=2 SV=5	voltage-dependent cation channel SC1 [Bombyx mori]
BGIBMGA004118	--	--	Cellular Component: voltage-gated sodium channel complex (GO:0001518);; Molecular Function: voltage-gated calcium channel activity (GO:0005245);; Molecular Function: voltage-gated sodium channel activity (GO:0005248);; Molecular Function: sodium channel activity (GO:0005272);; Molecular Function: binding (GO:0005488);; Biological Process: sodium ion transport (GO:0006814);; Biological Process: de…	--	Sodium channel protein 60E OS=Drosophila melanogaster (Fruit fly) PE=2 SV=5	voltage-dependent cation channel SC1 [Bombyx mori]
BGIBMGA006757	--	--	--	--	--	VMP30.1 [Bombyx mori]
BGIBMGA006755	--	--	--	--	--	VMP23 [Bombyx mori]
BGIBMGA014160	--	--	Biological Process: morphogenesis of an epithelium (GO:0002009);; Biological Process: nematode larval development (GO:0002119);; Molecular Function: receptor activity (GO:0004872);; Molecular Function: calcium ion binding (GO:0005509);; Molecular Function: protein binding (GO:0005515);; Cellular Component: proteinaceous extracellular matrix (GO:0005578);; Cellular Component: Golgi-associated vesi…	K12473|1e-31|xtr:100495826|low-density lipoprotein receptor 1-like	Low-density lipoprotein receptor-related protein (Precursor) GN=lrp-1 OS=Caenorhabditis elegans PE=1 SV=1	vitellogenin receptor precursor [Bombyx mori]
BGIBMGA014163	--	--	Molecular Function: receptor activity (GO:0004872);; Molecular Function: calcium ion binding (GO:0005509);; Cellular Component: plasma membrane (GO:0005886);; Biological Process: endocytosis (GO:0006897);; Biological Process: anatomical structure morphogenesis (GO:0009653);; Cellular Component: integral component of membrane (GO:0016021);; Biological Process: actin cytoskeleton organization (GO:0…	--	Putative vitellogenin receptor (Precursor) GN=yl OS=Drosophila melanogaster (Fruit fly) PE=1 SV=2	vitellogenin receptor [Bombyx mori]
BGIBMGA004585	--	--	Molecular Function: lipid transporter activity (GO:0005319);; Cellular Component: extracellular region (GO:0005576);; Biological Process: lipid transport (GO:0006869);; Molecular Function: nutrient reservoir activity (GO:0045735);;	--	Vitellin heavy chain (Precursor) GN=VG OS=Bombyx mori (Silk moth) PE=1 SV=1	vitellogenin precursor [Bombyx mori]
BGIBMGA007312	--	--	--	--	--	vitelline membrane associated protein P30 precursor [Bombyx mori]
BGIBMGA013466	[GEPR]	--	Biological Process: nematode larval development (GO:0002119);; Molecular Function: acetylcholine transmembrane transporter activity (GO:0005277);; Molecular Function: acetylcholine:proton antiporter activity (GO:0005278);; Biological Process: neurotransmitter transport (GO:0006836);; Biological Process: drug transmembrane transport (GO:0006855);; Biological Process: regulation of muscle contracti…	K14636|0.0|tca:664399|similar to CG32848-PA	Vesicular acetylcholine transporter GN=VAChT OS=Drosophila melanogaster (Fruit fly) PE=2 SV=2	vesicular acetylcholine transporter-like [Bombyx mori]
BGIBMGA001873	--	--	Molecular Function: zinc ion binding (GO:0008270);; Molecular Function: oxidoreductase activity (GO:0016491);; Biological Process: oxidation-reduction process (GO:0055114);;	--	--	vesicle amine transport protein [Bombyx mori]
BGIBMGA006214	--	--	Cellular Component: extracellular region (GO:0005576);; Biological Process: carbohydrate metabolic process (GO:0005975);; Biological Process: chitin metabolic process (GO:0006030);; Molecular Function: chitin binding (GO:0008061);; Molecular Function: hydrolase activity, acting on carbon-nitrogen (but not peptide) bonds (GO:0016810);;	--	Basement membrane proteoglycan (Precursor) GN=unc-52 OS=Caenorhabditis elegans PE=1 SV=2	very low-density lipoprotein receptor isoform 1 precursor [Bombyx mori]
BGIBMGA001841	[I]	Lipid transport and metabolism	Molecular Function: carboxylic ester hydrolase activity (GO:0052689);;	--	Venom carboxylesterase-6 (Precursor) OS=Apis mellifera (Honeybee) PE=2 SV=1	venom carboxylesterase-6-like precursor [Bombyx mori]
BGIBMGA008019	[C]	Energy production and conversion	Cellular Component: vacuolar proton-transporting V-type ATPase, V0 domain (GO:0000220);; Molecular Function: hydrogen ion transmembrane transporter activity (GO:0015078);; Biological Process: ATP hydrolysis coupled proton transport (GO:0015991);;	K02154|0.0|api:100161363|similar to vacuolar proton atpases	Probable V-type proton ATPase 116 kDa subunit a GN=unc-32 OS=Caenorhabditis elegans PE=2 SV=3	V-ATPase 110 kDa integral membrane subunit [Manduca sexta]
BGIBMGA004036	[LKJ]	--	Biological Process: mitotic sister chromatid segregation (GO:0000070);; Biological Process: mRNA splicing, via spliceosome (GO:0000398);; Biological Process: instar larval development (GO:0002168);; Molecular Function: nucleic acid binding (GO:0003676);; Molecular Function: ATP-dependent RNA helicase activity (GO:0004004);; Molecular Function: ATP binding (GO:0005524);; Cellular Component: polyte…	K13982|0.0|aag:AaeL_AAEL004978|DEAD box ATP-dependent RNA helicase	ATP-dependent RNA helicase vasa, isoform A GN=vas OS=Drosophila melanogaster (Fruit fly) PE=1 SV=3	vasa-like [Bombyx mori]
BGIBMGA002749	--	--	--	--	Calphotin GN=Cpn OS=Drosophila melanogaster (Fruit fly) PE=2 SV=2	VAP-peptide precursor [Bombyx mori]
BGIBMGA004694	--	--	--	K12199|1e-123|dme:Dmel_CG7967|CG7967 gene product from transcript CG7967-RA	Vacuolar protein sorting-associated protein VTA1 homolog GN=vta1 OS=Dictyostelium discoideum (Slime mold) PE=3 SV=1	vacuolar protein sorting-associated protein VTA1 homolog [Bombyx mori]
BGIBMGA012873	--	--	--	K12185|2e-63|ame:724720|similar to CG1115-PA	--	vacuolar protein sorting-associated protein 37A [Bombyx mori]
BGIBMGA012135	--	--	--	--	--	Vacuolar protein sorting-associated protein 13C [Crassostrea gigas]
BGIBMGA006243	[O]	Posttranslational modification, protein turnover, chaperones	Molecular Function: nucleotide binding (GO:0000166);; Molecular Function: magnesium ion binding (GO:0000287);; Molecular Function: ATP binding (GO:0005524);; Cellular Component: nucleus (GO:0005634);; Cellular Component: centrosome (GO:0005813);; Biological Process: ATP catabolic process (GO:0006200);; Biological Process: mitotic nuclear division (GO:0007067);; Molecular Function: microtubule bin…	K12196|0.0|phu:Phum_PHUM537990|vacuolar sorting protein 4A, putative (EC:3.6.4.3)	Vacuolar protein sorting-associated protein 4 GN=vps4 OS=Dictyostelium discoideum (Slime mold) PE=3 SV=1	vacuolar protein sorting 4 [Bombyx mori]
BGIBMGA013190	[R]	General function prediction only	Molecular Function: hydrolase activity, acting on ester bonds (GO:0016788);;	K07095|1e-118|ame:725700|similar to vacuolar protein sorting 29 isoform 2	Vacuolar protein sorting-associated protein 29 GN=vps29 OS=Dictyostelium discoideum (Slime mold) PE=3 SV=1	vacuolar protein sorting 29 [Bombyx mori]
BGIBMGA009383	--	--	Biological Process: vacuolar transport (GO:0007034);; Cellular Component: retromer complex (GO:0030904);;	--	Down syndrome critical region protein 3 homolog GN=DDB_G0292212 OS=Dictyostelium discoideum (Slime mold) PE=3 SV=1	vacuolar protein sorting 26 [Bombyx mori]
BGIBMGA001302	[C]	Energy production and conversion	Cellular Component: vacuolar proton-transporting V-type ATPase, V0 domain (GO:0000220);; Biological Process: nematode larval development (GO:0002119);; Biological Process: receptor-mediated endocytosis (GO:0006898);; Biological Process: apoptotic process (GO:0006915);; Biological Process: imaginal disc-derived wing morphogenesis (GO:0007476);; Biological Process: embryo development ending in birt…	K02155|2e-95|api:100162391|similar to Vacuolar ATP synthase 16 kDa proteolipid subunit (Ductin) (VHA16K)	V-type proton ATPase 16 kDa proteolipid subunit GN=Vha16-1 OS=Drosophila melanogaster (Fruit fly) PE=2 SV=1	vacuolar H+ ATP synthase 16 kDa proteolipid subunit [Bombyx mori]
BGIBMGA002538	[C]	Energy production and conversion	Cellular Component: vacuolar proton-transporting V-type ATPase, V0 domain (GO:0000220);; Molecular Function: hydrogen ion transmembrane transporter activity (GO:0015078);; Biological Process: ATP synthesis coupled proton transport (GO:0015986);; Biological Process: ATP hydrolysis coupled proton transport (GO:0015991);; Cellular Component: integral component of membrane (GO:0016021);; Molecular Fu…	--	Probable V-type proton ATPase 116 kDa subunit a GN=unc-32 OS=Caenorhabditis elegans PE=2 SV=3	vacuolar H[+] ATPase subunit 100-1, partial [Papilio xuthus]
BGIBMGA013963	--	--	Biological Process: nematode larval development (GO:0002119);; Biological Process: apoptotic process (GO:0006915);; Biological Process: embryo development ending in birth or egg hatching (GO:0009792);; Molecular Function: hydrogen ion transmembrane transporter activity (GO:0015078);; Biological Process: ATP hydrolysis coupled proton transport (GO:0015991);; Biological Process: RNA interference (G…	K02148|1e-50|tca:661302|similar to CG8048-PA, isoform A	V-type proton ATPase subunit C OS=Manduca sexta (Tobacco hawkmoth) PE=2 SV=1	vacuolar ATPase subunit C [Bombyx mori]
BGIBMGA002241	[C]	Energy production and conversion	Cellular Component: vacuolar proton-transporting V-type ATPase, V1 domain (GO:0000221);; Biological Process: response to hypoxia (GO:0001666);; Biological Process: nematode larval development (GO:0002119);; Molecular Function: ATP binding (GO:0005524);; Cellular Component: early endosome (GO:0005769);; Cellular Component: brush border (GO:0005903);; Biological Process: apoptotic process (GO:00069…	K02147|0.0|dpe:Dper_GL13570|GL13570 gene product from transcript GL13570-RA	V-type proton ATPase subunit B GN=VHA55 OS=Manduca sexta (Tobacco hawkmoth) PE=2 SV=1	vacuolar ATPase B subunit [Bombyx mori]
BGIBMGA000596	[C]	Energy production and conversion	Biological Process: reproduction (GO:0000003);; Cellular Component: vacuolar proton-transporting V-type ATPase, V1 domain (GO:0000221);; Biological Process: nematode larval development (GO:0002119);; Biological Process: embryo development ending in birth or egg hatching (GO:0009792);; Biological Process: ATP hydrolysis coupled proton transport (GO:0015991);; Biological Process: molting cycle, col…	K02144|0.0|nvi:100121857|VhaSFD, NV13458	V-type proton ATPase subunit H OS=Manduca sexta (Tobacco hawkmoth) PE=2 SV=1	vacuolar ATP synthase subunit H [Bombyx mori]
BGIBMGA013678	--	--	Biological Process: reproduction (GO:0000003);; Cellular Component: vacuolar proton-transporting V-type ATPase, V1 domain (GO:0000221);; Biological Process: embryonic development via the syncytial blastoderm (GO:0001700);; Biological Process: nematode larval development (GO:0002119);; Biological Process: ATP biosynthetic process (GO:0006754);; Biological Process: receptor-mediated endocytosis (GO…	K02152|2e-61|tca:662804|similar to vacuolar ATP synthase subunit G	V-type proton ATPase subunit G OS=Manduca sexta (Tobacco hawkmoth) PE=3 SV=1	vacuolar ATP synthase subunit G [Bombyx mori]
BGIBMGA008011	[C]	Energy production and conversion	Biological Process: reproduction (GO:0000003);; Cellular Component: vacuolar proton-transporting V-type ATPase, V1 domain (GO:0000221);; Biological Process: nematode larval development (GO:0002119);; Biological Process: receptor-mediated endocytosis (GO:0006898);; Biological Process: apoptotic process (GO:0006915);; Molecular Function: hydrogen-exporting ATPase activity, phosphorylative mechanism…	K02151|2e-81|dpe:Dper_GL11862|GL11862 gene product from transcript GL11862-RA	V-type proton ATPase subunit F GN=VHA14 OS=Manduca sexta (Tobacco hawkmoth) PE=2 SV=1	vacuolar ATP synthase subunit F [Bombyx mori]
BGIBMGA008542	[C]	Energy production and conversion	Biological Process: reproduction (GO:0000003);; Cellular Component: vacuolar proton-transporting V-type ATPase, V1 domain (GO:0000221);; Biological Process: nematode larval development (GO:0002119);; Biological Process: apoptotic process (GO:0006915);; Biological Process: embryo development ending in birth or egg hatching (GO:0009792);; Biological Process: ATP hydrolysis coupled proton transport …	K02149|1e-136|nvi:100119832|NV16729	V-type proton ATPase subunit D OS=Manduca sexta (Tobacco hawkmoth) PE=2 SV=1	vacuolar ATP synthase subunit D [Bombyx mori]
BGIBMGA008295	[C]	Energy production and conversion	Cellular Component: vacuolar proton-transporting V-type ATPase, V1 domain (GO:0000221);; Molecular Function: ATP binding (GO:0005524);; Biological Process: vacuolar acidification (GO:0007035);; Biological Process: imaginal disc growth (GO:0007446);; Biological Process: ATP hydrolysis coupled proton transport (GO:0015991);; Biological Process: endosomal transport (GO:0016197);; Cellular Component:…	K02145|0.0|nvi:100121100|Atp6v1a, NV10699, Vha68-2	V-type proton ATPase catalytic subunit A GN=VHAA OS=Manduca sexta (Tobacco hawkmoth) PE=2 SV=1	vacuolar ATP synthase catalytic subunit A [Bombyx mori]
BGIBMGA000231	[C]	Energy production and conversion	Biological Process: ion transport (GO:0006811);; Biological Process: imaginal disc-derived wing morphogenesis (GO:0007476);; Molecular Function: hydrogen ion transmembrane transporter activity (GO:0015078);; Biological Process: ATP hydrolysis coupled proton transport (GO:0015991);; Cellular Component: integral component of membrane (GO:0016021);; Cellular Component: proton-transporting V-type ATP…	K03661|1e-110|aga:AgaP_AGAP009334|AGAP009334-PA	V-type proton ATPase 16 kDa proteolipid subunit GN=VHA16 OS=Manduca sexta (Tobacco hawkmoth) PE=2 SV=1	vacuolar ATP synthase 21 kDa proteolipid subunit [Bombyx mori]
BGIBMGA013703	[S]	Function unknown	Molecular Function: nucleic acid binding (GO:0003676);; Biological Process: rRNA processing (GO:0006364);; Biological Process: neurogenesis (GO:0022008);; Cellular Component: small-subunit processome (GO:0032040);; Cellular Component: intracellular part (GO:0044424);; Molecular Function: metal ion binding (GO:0046872);;	--	Probable U3 small nucleolar RNA-associated protein 11 GN=CG1789 OS=Drosophila melanogaster (Fruit fly) PE=2 SV=1	UTP11-like U3 small nucleolar ribonucleoprotein [Bombyx mori]
BGIBMGA004965	[GC]	--	Biological Process: metabolic process (GO:0008152);; Molecular Function: transferase activity, transferring hexosyl groups (GO:0016758);;	--	Putative UDP-glucuronosyltransferase ugt-58 (Precursor) GN=ugt-58 OS=Caenorhabditis elegans PE=3 SV=2	uridine diphosphate glucosyltransferase precursor [Bombyx mori]
BGIBMGA005628	[F]	Nucleotide transport and metabolism	Molecular Function: catalytic activity (GO:0003824);; Molecular Function: orotate phosphoribosyltransferase activity (GO:0004588);; Molecular Function: orotidine-5'-phosphate decarboxylase activity (GO:0004590);; Cellular Component: microtubule associated complex (GO:0005875);; Biological Process: 'de novo' pyrimidine nucleobase biosynthetic process (GO:0006207);; Biological Process: metabolic pr…	K13421|1e-169|dgr:Dgri_GH23167|GH23167 gene product from transcript GH23167-RA	Orotidine 5&apos;-phosphate decarboxylase GN=r-l OS=Drosophila melanogaster (Fruit fly) PE=2 SV=2	uridine 5&apos;-monophosphate synthase [Bombyx mori]
BGIBMGA001333	--	--	Molecular Function: urate oxidase activity (GO:0004846);; Cellular Component: peroxisome (GO:0005777);; Biological Process: purine nucleobase metabolic process (GO:0006144);; Biological Process: urate catabolic process (GO:0019628);; Biological Process: oxidation-reduction process (GO:0055114);;	K00365|1e-111|nvi:100123613|NV12841	Uricase GN=Uro OS=Drosophila pseudoobscura pseudoobscura (Fruit fly) PE=2 SV=2	uricase [Bombyx mori]
BGIBMGA008287	--	--	--	--	20-hydroxyecdysone protein (Precursor) GN=ImpE2 OS=Drosophila melanogaster (Fruit fly) PE=1 SV=1	urbain precursor [Bombyx mori]
BGIBMGA003685	--	--	Molecular Function: nucleotide binding (GO:0000166);; Biological Process: cellular process (GO:0009987);;	K14328|5e-94|ame:552225|Upf3	Myb-like protein X GN=mybX OS=Dictyostelium discoideum (Slime mold) PE=3 SV=1	Upf3 regulator of nonsense transcripts-like protein B [Bombyx mori]
BGIBMGA011470	--	--	--	--	Putative uncharacterized protein DDB_G0291608 GN=DDB_G0291608 OS=Dictyostelium discoideum (Slime mold) PE=4 SV=1	unnamed protein product, partial [Leishmania mexicana MHOM/GT/2001/U1103]
BGIBMGA000912	--	--	Biological Process: cytokinesis (GO:0000910);; Cellular Component: spindle pole (GO:0000922);; Biological Process: cilium or flagellum-dependent cell motility (GO:0001539);; Biological Process: nematode larval development (GO:0002119);; Molecular Function: motor activity (GO:0003774);; Molecular Function: microtubule motor activity (GO:0003777);; Molecular Function: ATP binding (GO:0005524);; Cel…	K10414|6e-50|cqu:CpipJ_CPIJ005887|cytoplasmic dynein heavy chain	Cytoplasmic dynein 2 heavy chain 1 GN=DYH1B OS=Tripneustes gratilla (Hawaian sea urchin) PE=2 SV=2	unnamed protein product [Phytomonas sp. isolate EM1]
BGIBMGA003509	--	--	Biological Process: polysaccharide catabolic process (GO:0000272);; Molecular Function: protein tyrosine phosphatase activity (GO:0004725);; Molecular Function: calcium channel activity (GO:0005262);; Molecular Function: calcium ion binding (GO:0005509);; Molecular Function: protein binding (GO:0005515);; Cellular Component: cilium (GO:0005929);; Biological Process: defense response (GO:0006952);…	--	Salivary glue protein Sgs-3 (Precursor) GN=Sgs3 OS=Drosophila erecta (Fruit fly) PE=2 SV=3	unnamed protein product [Oikopleura dioica]
BGIBMGA001318	[TZDR]	--	Molecular Function: calcium ion binding (GO:0005509);; Molecular Function: 2-alkenal reductase [NAD(P)] activity (GO:0032440);; Biological Process: oxidation-reduction process (GO:0055114);;	K02183|2e-34|mdo:100018191|hypothetical protein LOC100018191	Calmodulin-alpha (Fragment) OS=Arbacia punctulata (Punctuate sea urchin) PE=1 SV=2	unnamed protein product [Drosophila melanogaster]
BGIBMGA000357	--	--	Molecular Function: hormone activity (GO:0005179);; Biological Process: neuropeptide signaling pathway (GO:0007218);;	--	Prothoracicotropic hormone (Precursor) OS=Bombyx mori (Silk moth) PE=1 SV=1	unnamed protein product [Bombyx mori]
BGIBMGA002522	--	--	Molecular Function: iron ion binding (GO:0005506);; Biological Process: fatty acid biosynthetic process (GO:0006633);; Cellular Component: integral component of membrane (GO:0016021);; Molecular Function: oxidoreductase activity (GO:0016491);; Biological Process: oxidation-reduction process (GO:0055114);;	--	Alkylglycerol monooxygenase homolog GN=BE10.2 OS=Caenorhabditis elegans PE=3 SV=2	unknown unsecreted protein, partial [Papilio xuthus]
BGIBMGA012664	--	--	--	--	--	unknown unsecreted protein, partial [Papilio polytes]
BGIBMGA000736	--	--	--	--	--	unknown unsecreted protein [Papilio xuthus]
BGIBMGA001944	--	--	--	--	--	unknown unsecreted protein [Papilio xuthus]
BGIBMGA009745	--	--	--	--	--	unknown unsecreted protein [Papilio xuthus]
BGIBMGA006366	--	--	--	--	--	unknown unsecreted protein [Papilio polytes]
BGIBMGA007099	--	--	--	K13948|7e-96|nvi:100120078|NV14581	Probable quinone oxidoreductase OS=Leishmania amazonensis PE=3 SV=1	unknown unsecreted protein [Papilio polytes]
BGIBMGA009227	--	--	--	--	--	unknown unsecreted protein [Papilio polytes]
BGIBMGA009414	--	--	--	--	--	unknown protein, partial [Papilio polytes]
BGIBMGA009454	--	--	--	--	--	uncharacterized protein LOC778507 [Bombyx mori]
BGIBMGA005301	--	--	Biological Process: single-organism cellular process (GO:0044763);; Biological Process: organic substance metabolic process (GO:0071704);;	--	Protein bangles and beads GN=bnb OS=Drosophila melanogaster (Fruit fly) PE=1 SV=1	uncharacterized protein LOC778506 precursor [Bombyx mori]
BGIBMGA007087	--	--	--	--	--	uncharacterized protein LOC778505 [Bombyx mori]
BGIBMGA007655	--	--	--	--	TBC1 domain family member 5 homolog A GN=tbc1d5A OS=Dictyostelium discoideum (Slime mold) PE=1 SV=1	uncharacterized protein LOC778488 precursor [Bombyx mori]
BGIBMGA013182	--	--	--	--	--	uncharacterized protein LOC778477 [Bombyx mori]
BGIBMGA013784	[S]	Function unknown	--	--	Protein IMPACT homolog GN=Y52B11A.2 OS=Caenorhabditis elegans PE=3 SV=1	uncharacterized protein LOC767623 [Bombyx mori]
BGIBMGA011450	--	--	Biological Process: reproduction (GO:0000003);; Cellular Component: nucleus (GO:0005634);; Biological Process: multicellular organismal development (GO:0007275);; Biological Process: growth (GO:0040007);; Biological Process: single-organism developmental process (GO:0044767);; Biological Process: anatomical structure development (GO:0048856);;	--	Nucleolar protein 16 GN=ZK265.6 OS=Caenorhabditis elegans PE=3 SV=1	uncharacterized protein LOC692929 [Bombyx mori]
BGIBMGA000664	--	--	--	--	Transmembrane protein 208 homolog GN=tmem208 OS=Dictyostelium discoideum (Slime mold) PE=3 SV=1	uncharacterized protein LOC692928 [Bombyx mori]
BGIBMGA011196	--	--	--	--	--	uncharacterized protein LOC692883 [Bombyx mori]
BGIBMGA010365	[I]	Lipid transport and metabolism	Molecular Function: stearoyl-CoA 9-desaturase activity (GO:0004768);; Molecular Function: iron ion binding (GO:0005506);; Cellular Component: endoplasmic reticulum (GO:0005783);; Biological Process: fatty acid biosynthetic process (GO:0006633);; Cellular Component: integral component of membrane (GO:0016021);; Molecular Function: acyl-CoA delta11-desaturase activity (GO:0017105);; Biological Proc…	K00507|0.0|dya:Dyak_GE26198|Dyak_desat1	Acyl-CoA Delta(11) desaturase GN=D11DS OS=Trichoplusia ni (Cabbage looper) PE=1 SV=2	uncharacterized protein LOC692518 [Bombyx mori]
BGIBMGA009556	[I]	Lipid transport and metabolism	Molecular Function: stearoyl-CoA 9-desaturase activity (GO:0004768);; Molecular Function: iron ion binding (GO:0005506);; Cellular Component: endoplasmic reticulum membrane (GO:0005789);; Biological Process: fatty acid biosynthetic process (GO:0006633);; Cellular Component: integral component of membrane (GO:0016021);; Molecular Function: acyl-CoA delta11-desaturase activity (GO:0017105);; Biolog…	K00507|1e-138|dan:Dana_GF17961|GF17961 gene product from transcript GF17961-RA	Acyl-CoA Delta(11) desaturase OS=Spodoptera littoralis (Egyptian cotton leafworm) PE=1 SV=1	uncharacterized protein LOC692458 [Bombyx mori]
BGIBMGA007641	--	--	--	K12186|2e-62|nvi:100116582|NV17835	--	uncharacterized protein LOC101745967 [Bombyx mori]
BGIBMGA005346	[Q]	Secondary metabolites biosynthesis, transport and catabolism	Molecular Function: monooxygenase activity (GO:0004497);; Molecular Function: iron ion binding (GO:0005506);; Molecular Function: electron carrier activity (GO:0009055);; Cellular Component: membrane (GO:0016020);; Molecular Function: oxidoreductase activity (GO:0016491);; Molecular Function: oxidoreductase activity, acting on paired donors, with incorporation or reduction of molecular oxygen (GO…	--	Cytochrome P450 6a8 GN=Cyp6a8 OS=Drosophila melanogaster (Fruit fly) PE=2 SV=2	uncharacterized protein LOC101745924 [Bombyx mori]
BGIBMGA009209	[O]	Posttranslational modification, protein turnover, chaperones	Biological Process: nematode larval development (GO:0002119);; Molecular Function: ATP binding (GO:0005524);; Cellular Component: mitochondrial outer membrane (GO:0005741);; Biological Process: protein folding (GO:0006457);; Biological Process: multicellular organismal development (GO:0007275);; Biological Process: spermatogenesis (GO:0007283);; Biological Process: response to heat (GO:0009408);;…	K09504|7e-73|mcc:708783|DNAJA3	Protein tumorous imaginal discs, mitochondrial (Precursor) GN=l(2)tid OS=Drosophila virilis (Fruit fly) PE=2 SV=1	uncharacterized protein LOC101744449 [Bombyx mori]
BGIBMGA000581	[O]	Posttranslational modification, protein turnover, chaperones	Biological Process: nematode larval development (GO:0002119);; Molecular Function: binding (GO:0005488);; Biological Process: embryo development ending in birth or egg hatching (GO:0009792);; Biological Process: growth (GO:0040007);;	K09531|1e-155|aag:AaeL_AAEL008864|hypothetical protein	DnaJ homolog subfamily C member 11 homolog GN=dnajc11 OS=Dictyostelium discoideum (Slime mold) PE=3 SV=1	uncharacterized protein LOC101744278 [Bombyx mori]
BGIBMGA010854	[Q]	Secondary metabolites biosynthesis, transport and catabolism	Molecular Function: monooxygenase activity (GO:0004497);; Molecular Function: iron ion binding (GO:0005506);; Molecular Function: electron carrier activity (GO:0009055);; Biological Process: response to organic substance (GO:0010033);; Molecular Function: oxidoreductase activity, acting on paired donors, with incorporation or reduction of molecular oxygen (GO:0016705);; Biological Process: respon…	K07424|1e-92|ame:412209|CYP6AS4	Cytochrome P450 6B7 GN=CYP6B7 OS=Helicoverpa armigera (Cotton bollworm) PE=2 SV=1	uncharacterized protein LOC101743305 [Bombyx mori]
BGIBMGA004678	[Q]	Secondary metabolites biosynthesis, transport and catabolism	Molecular Function: monooxygenase activity (GO:0004497);; Molecular Function: iron ion binding (GO:0005506);; Molecular Function: electron carrier activity (GO:0009055);; Molecular Function: oxidoreductase activity, acting on paired donors, with incorporation or reduction of molecular oxygen (GO:0016705);; Molecular Function: heme binding (GO:0020037);; Cellular Component: intracellular membrane-…	--	Cytochrome P450 4C1 GN=CYP4C1 OS=Blaberus discoidalis (Tropical cockroach) PE=2 SV=1	uncharacterized protein LOC101743078 precursor [Bombyx mori]
BGIBMGA000004	[Q]	Secondary metabolites biosynthesis, transport and catabolism	Molecular Function: monooxygenase activity (GO:0004497);; Molecular Function: iron ion binding (GO:0005506);; Cellular Component: cytoplasm (GO:0005737);; Biological Process: lipid metabolic process (GO:0006629);; Molecular Function: electron carrier activity (GO:0009055);; Cellular Component: membrane (GO:0016020);; Molecular Function: oxidoreductase activity (GO:0016491);; Molecular Function: o…	K07427|6e-54|xtr:780124|cyp4v2, MGC147146, bcd, cyp4ah1	Cytochrome P450 4C1 GN=CYP4C1 OS=Blaberus discoidalis (Tropical cockroach) PE=2 SV=1	uncharacterized protein LOC101742493 [Bombyx mori]
BGIBMGA000608	[O]	Posttranslational modification, protein turnover, chaperones	Cellular Component: early endosome (GO:0005769);; Cellular Component: plasma membrane (GO:0005886);; Biological Process: endocytosis (GO:0006897);; Biological Process: extracellular matrix organization (GO:0030198);; Cellular Component: cytoplasmic vesicle (GO:0031410);; Biological Process: liquid clearance, open tracheal system (GO:0035002);; Biological Process: regulation of tube length, open t…	--	TM2 domain-containing protein DDB_G0277895 GN=DDB_G0277895 OS=Dictyostelium discoideum (Slime mold) PE=3 SV=1	uncharacterized protein LOC101741444 [Bombyx mori]
BGIBMGA009949	[Q]	Secondary metabolites biosynthesis, transport and catabolism	Molecular Function: iron ion binding (GO:0005506);; Molecular Function: electron carrier activity (GO:0009055);; Molecular Function: oxidoreductase activity, acting on paired donors, with incorporation or reduction of molecular oxygen (GO:0016705);; Molecular Function: heme binding (GO:0020037);; Cellular Component: membrane-bounded organelle (GO:0043227);; Biological Process: single-organism met…	--	Cytochrome P450 6B5 (Fragment) GN=CYP6B5 OS=Papilio glaucus (Eastern tiger swallowtail butterfly) PE=2 SV=1	uncharacterized protein LOC101741325 [Bombyx mori]
BGIBMGA011435	[O]	Posttranslational modification, protein turnover, chaperones	Molecular Function: nucleic acid binding (GO:0003676);; Molecular Function: protein binding (GO:0005515);; Biological Process: multicellular organismal development (GO:0007275);; Molecular Function: zinc ion binding (GO:0008270);; Molecular Function: ion binding (GO:0043167);;	K09506|1e-143|aga:AgaP_AGAP009943|AGAP009943-PA	DNA ligase 1 GN=lig1 OS=Dictyostelium discoideum (Slime mold) PE=3 SV=1	uncharacterized protein LOC101739846 [Bombyx mori]
BGIBMGA008505	[O]	Posttranslational modification, protein turnover, chaperones	Molecular Function: nucleotide binding (GO:0000166);; Molecular Function: nucleic acid binding (GO:0003676);; Molecular Function: binding (GO:0005488);;	K09537|1e-106|aga:AgaP_AGAP003825|AGAP003825-PA	DnaJ homolog dnj-20 (Precursor) OS=Caenorhabditis briggsae PE=3 SV=1	uncharacterized protein LOC101739460 [Bombyx mori]
BGIBMGA003293	[Q]	Secondary metabolites biosynthesis, transport and catabolism	Molecular Function: monooxygenase activity (GO:0004497);; Molecular Function: iron ion binding (GO:0005506);; Molecular Function: electron carrier activity (GO:0009055);; Molecular Function: oxidoreductase activity, acting on paired donors, with incorporation or reduction of molecular oxygen (GO:0016705);; Molecular Function: heme binding (GO:0020037);; Cellular Component: membrane-bounded organe…	--	Cytochrome P450 6B1 GN=CYP6B1 OS=Papilio polyxenes (Black swallowtail butterfly) PE=1 SV=1	uncharacterized protein LOC101739293 [Bombyx mori]
BGIBMGA009153	--	--	Biological Process: mitotic cell cycle (GO:0000278);; Molecular Function: ATP binding (GO:0005524);; Biological Process: organelle organization (GO:0006996);; Biological Process: cell cycle process (GO:0022402);; Cellular Component: intracellular non-membrane-bounded organelle (GO:0043232);; Cellular Component: intracellular organelle part (GO:0044446);;	--	Borealin GN=borr OS=Drosophila melanogaster (Fruit fly) PE=1 SV=1	uncharacterized protein LOC101738843 [Bombyx mori]
BGIBMGA009967	[U]	Intracellular trafficking, secretion, and vesicular transport	Molecular Function: signal recognition particle binding (GO:0005047);; Cellular Component: signal recognition particle receptor complex (GO:0005785);; Biological Process: multicellular organismal development (GO:0007275);; Molecular Function: protein transporter activity (GO:0008565);; Biological Process: reproductive process (GO:0022414);; Biological Process: posttranslational protein targeting …	K09540|0.0|aag:AaeL_AAEL007987|SEC63 protein, putative	Putative U5 small nuclear ribonucleoprotein 200 kDa helicase GN=l(3)72Ab OS=Drosophila melanogaster (Fruit fly) PE=2 SV=4	uncharacterized protein LOC101738661 [Bombyx mori]
BGIBMGA007255	--	--	Molecular Function: protein binding (GO:0005515);; Cellular Component: extracellular region (GO:0005576);; Cellular Component: microtubule associated complex (GO:0005875);; Biological Process: mitotic spindle organization (GO:0007052);; Biological Process: terminal branching, open tracheal system (GO:0007430);; Biological Process: sex differentiation (GO:0007548);; Biological Process: flight beha…	--	Protein yellow (Precursor) GN=y OS=Drosophila pseudoobscura pseudoobscura (Fruit fly) PE=3 SV=2	uncharacterized protein LOC101738082 [Bombyx mori]
BGIBMGA010429	[Q]	Secondary metabolites biosynthesis, transport and catabolism	Molecular Function: monooxygenase activity (GO:0004497);; Molecular Function: iron ion binding (GO:0005506);; Molecular Function: electron carrier activity (GO:0009055);; Molecular Function: oxidoreductase activity, acting on paired donors, with incorporation or reduction of molecular oxygen (GO:0016705);; Molecular Function: heme binding (GO:0020037);; Biological Process: response to chemical (G…	--	Cytochrome P450 6B2 GN=CYP6B2 OS=Helicoverpa armigera (Cotton bollworm) PE=2 SV=1	uncharacterized protein LOC101736895 [Bombyx mori]
BGIBMGA014224	--	--	Molecular Function: protein binding (GO:0005515);; Cellular Component: extracellular region (GO:0005576);; Cellular Component: microtubule associated complex (GO:0005875);; Biological Process: mitotic spindle organization (GO:0007052);; Biological Process: terminal branching, open tracheal system (GO:0007430);; Biological Process: sex differentiation (GO:0007548);; Biological Process: flight beha…	--	Protein yellow (Precursor) GN=y OS=Drosophila erecta (Fruit fly) PE=3 SV=1	uncharacterized protein LOC101736658 [Bombyx mori]
BGIBMGA008111	[O]	Posttranslational modification, protein turnover, chaperones	--	K09528|1e-106|dgr:Dgri_GH23622|GH23622 gene product from transcript GH23622-RA	DPH4 homolog GN=dph4 OS=Dictyostelium discoideum (Slime mold) PE=3 SV=1	uncharacterized protein LOC101735997 [Bombyx mori]
BGIBMGA012766	--	--	--	--	--	uncharacterized protein LOC100862793 precursor [Bombyx mori]
BGIBMGA007817	--	--	Molecular Function: nucleic acid binding (GO:0003676);; Molecular Function: zinc ion binding (GO:0008270);;	--	--	uncharacterized protein LOC100862770 [Bombyx mori]
BGIBMGA010948	--	--	--	--	--	uncharacterized protein LOC100327241 [Bombyx mori]
BGIBMGA012356	--	--	Molecular Function: NADH dehydrogenase activity (GO:0003954);; Cellular Component: mitochondrion (GO:0005739);;	K03957|5e-17|aga:AgaP_AGAP000849|AGAP000849-PA	--	uncharacterized protein LOC100302108 [Bombyx mori]
BGIBMGA004287	--	--	--	--	--	uncharacterized protein LOC100301511 precursor [Bombyx mori]
BGIBMGA004285	--	--	--	--	--	uncharacterized protein LOC100272181 precursor [Bombyx mori]
BGIBMGA012125	--	--	--	--	Uncharacterized protein DDB_G0286299 GN=DDB_G0286299 OS=Dictyostelium discoideum (Slime mold) PE=4 SV=1	uncharacterized protein LOC100216501 [Bombyx mori]
BGIBMGA004289	--	--	--	--	--	uncharacterized protein LOC100216500 precursor [Bombyx mori]
BGIBMGA008347	--	--	--	--	Putative leucine-rich repeat-containing protein DDB_G0290503 GN=DDB_G0290503 OS=Dictyostelium discoideum (Slime mold) PE=3 SV=1	uncharacterized protein LOC100174822 [Bombyx mori]
BGIBMGA010376	--	--	--	--	--	uncharacterized protein LOC100141456 [Bombyx mori]
BGIBMGA001894	--	--	--	K11504|4e-12|nvi:100122359|NV11978	--	uncharacterized LOC101745204 [Bombyx mori]
BGIBMGA008674	--	--	--	--	Protein unc-50 homolog GN=CG9773 OS=Drosophila melanogaster (Fruit fly) PE=1 SV=1	unc-50-like protein [Bombyx mori]
BGIBMGA001562	--	--	Biological Process: synaptic vesicle priming (GO:0016082);; Biological Process: synaptic vesicle maturation (GO:0016188);; Molecular Function: diacylglycerol binding (GO:0019992);; Biological Process: synaptic transmission, glutamatergic (GO:0035249);;	--	Phorbol ester/diacylglycerol-binding protein unc-13 GN=unc-13 OS=Caenorhabditis elegans PE=1 SV=4	unc-13, putative [Pediculus humanus corporis]
BGIBMGA006389	--	--	Biological Process: regionalization (GO:0003002);; Molecular Function: sequence-specific DNA binding transcription factor activity (GO:0003700);; Cellular Component: nucleus (GO:0005634);; Biological Process: regulation of transcription, DNA-templated (GO:0006355);; Biological Process: multicellular organismal development (GO:0007275);; Biological Process: anatomical structure morphogenesis (GO:0…	--	Homeotic protein ultrabithorax GN=Ubx OS=Junonia coenia (Peacock butterfly) PE=2 SV=1	ultrabithorax [Bombyx mori]
BGIBMGA008381	--	--	Biological Process: metabolic process (GO:0008152);; Molecular Function: transferase activity, transferring hexosyl groups (GO:0016758);;	--	Putative UDP-glucuronosyltransferase ugt-58 (Precursor) GN=ugt-58 OS=Caenorhabditis elegans PE=3 SV=2	UDP-glycosyltransferase UGT50A1 precursor [Bombyx mori]
BGIBMGA002854	[GC]	--	Biological Process: metabolic process (GO:0008152);; Molecular Function: transferase activity, transferring hexosyl groups (GO:0016758);;	--	Putative UDP-glucuronosyltransferase ugt-58 (Precursor) GN=ugt-58 OS=Caenorhabditis elegans PE=3 SV=2	UDP-glycosyltransferase UGT48C1 precursor [Bombyx mori]
BGIBMGA005046	[GC]	--	Biological Process: metabolic process (GO:0008152);; Molecular Function: transferase activity, transferring hexosyl groups (GO:0016758);;	K00699|1e-124|tca:658932|similar to CG17323-PA	Putative UDP-glucuronosyltransferase ugt-50 (Precursor) GN=ugt-50 OS=Caenorhabditis elegans PE=1 SV=2	UDP-glycosyltransferase UGT47A1 precursor [Bombyx mori]
BGIBMGA010433	--	--	Biological Process: metabolic process (GO:0008152);; Molecular Function: transferase activity, transferring hexosyl groups (GO:0016758);;	K00699|4e-53|tca:658932|similar to CG17323-PA	Putative UDP-glucuronosyltransferase ugt-58 (Precursor) GN=ugt-58 OS=Caenorhabditis elegans PE=3 SV=2	UDP-glycosyltransferase UGT46A2 precursor [Bombyx mori]
BGIBMGA008508	[GC]	--	Biological Process: metabolic process (GO:0008152);; Molecular Function: transferase activity, transferring hexosyl groups (GO:0016758);;	K00699|5e-81|aag:AaeL_AAEL002688|glucosyl/glucuronosyl transferases	Putative UDP-glucuronosyltransferase ugt-47 (Precursor) GN=ugt-47 OS=Caenorhabditis elegans PE=1 SV=2	UDP-glycosyltransferase UGT43B1 precursor [Bombyx mori]
BGIBMGA014622	[GC]	--	Biological Process: metabolic process (GO:0008152);; Molecular Function: transferase activity, transferring hexosyl groups (GO:0016758);;	K00699|1e-101|cqu:CpipJ_CPIJ004369|glucosyl transferase	Putative UDP-glucuronosyltransferase ugt-47 (Precursor) GN=ugt-47 OS=Caenorhabditis elegans PE=1 SV=2	UDP-glycosyltransferase UGT42A2 precursor [Bombyx mori]
BGIBMGA003835	[GC]	--	Biological Process: metabolic process (GO:0008152);; Molecular Function: transferase activity, transferring hexosyl groups (GO:0016758);;	--	Putative UDP-glucuronosyltransferase ugt-50 (Precursor) GN=ugt-50 OS=Caenorhabditis elegans PE=1 SV=2	UDP-glycosyltransferase UGT41A3 precursor [Bombyx mori]
BGIBMGA003817	[GC]	--	Biological Process: metabolic process (GO:0008152);; Molecular Function: transferase activity, transferring hexosyl groups (GO:0016758);;	--	Putative UDP-glucuronosyltransferase ugt-50 (Precursor) GN=ugt-50 OS=Caenorhabditis elegans PE=1 SV=2	UDP-glycosyltransferase UGT41A2 precursor [Bombyx mori]
BGIBMGA001337	--	--	Biological Process: metabolic process (GO:0008152);; Molecular Function: transferase activity, transferring hexosyl groups (GO:0016758);;	--	--	UDP-glycosyltransferase UGT41A1 precursor [Bombyx mori]
BGIBMGA010288	[GC]	--	Biological Process: metabolic process (GO:0008152);; Molecular Function: transferase activity, transferring hexosyl groups (GO:0016758);;	--	Putative UDP-glucuronosyltransferase ugt-60 (Precursor) GN=ugt-60 OS=Caenorhabditis elegans PE=3 SV=2	UDP-glycosyltransferase UGT40P1 [Bombyx mori]
BGIBMGA010286	[GC]	--	Biological Process: metabolic process (GO:0008152);; Molecular Function: transferase activity, transferring hexosyl groups (GO:0016758);;	--	Putative UDP-glucuronosyltransferase ugt-60 (Precursor) GN=ugt-60 OS=Caenorhabditis elegans PE=3 SV=2	UDP-glycosyltransferase UGT40K1 [Bombyx mori]
BGIBMGA010289	[GC]	--	Biological Process: metabolic process (GO:0008152);; Molecular Function: transferase activity, transferring hexosyl groups (GO:0016758);;	--	Putative UDP-glucuronosyltransferase ugt-48 (Precursor) GN=ugt-48 OS=Caenorhabditis elegans PE=1 SV=3	UDP-glycosyltransferase UGT40H1 [Bombyx mori]
BGIBMGA010295	[GC]	--	Biological Process: metabolic process (GO:0008152);; Molecular Function: transferase activity, transferring hexosyl groups (GO:0016758);;	--	Putative UDP-glucuronosyltransferase ugt-60 (Precursor) GN=ugt-60 OS=Caenorhabditis elegans PE=3 SV=2	UDP-glycosyltransferase UGT40B4 precursor [Bombyx mori]
BGIBMGA010098	[GC]	--	Biological Process: metabolic process (GO:0008152);; Molecular Function: transferase activity, transferring hexosyl groups (GO:0016758);;	--	Putative UDP-glucuronosyltransferase ugt-50 (Precursor) GN=ugt-50 OS=Caenorhabditis elegans PE=1 SV=2	UDP-glycosyltransferase UGT40B1, partial [Bombyx mori]
BGIBMGA010294	[GC]	--	Biological Process: metabolic process (GO:0008152);; Molecular Function: transferase activity, transferring hexosyl groups (GO:0016758);;	--	Putative UDP-glucuronosyltransferase ugt-60 (Precursor) GN=ugt-60 OS=Caenorhabditis elegans PE=3 SV=2	UDP-glycosyltransferase UGT40A1 [Bombyx mori]
BGIBMGA005442	[GC]	--	Biological Process: metabolic process (GO:0008152);; Molecular Function: transferase activity, transferring hexosyl groups (GO:0016758);;	--	Putative UDP-glucuronosyltransferase ugt-58 (Precursor) GN=ugt-58 OS=Caenorhabditis elegans PE=3 SV=2	UDP-glycosyltransferase UGT39C1 precursor [Bombyx mori]
BGIBMGA005443	[GC]	--	Biological Process: metabolic process (GO:0008152);; Molecular Function: transferase activity, transferring hexosyl groups (GO:0016758);;	--	Putative UDP-glucuronosyltransferase ugt-50 (Precursor) GN=ugt-50 OS=Caenorhabditis elegans PE=1 SV=2	UDP-glycosyltransferase UGT39B1 precursor [Bombyx mori]
BGIBMGA013834	[GC]	--	Molecular Function: transferase activity, transferring hexosyl groups (GO:0016758);; Biological Process: antibiotic metabolic process (GO:0016999);;	K00699|1e-137|aga:AgaP_AGAP008401|AGAP008401-PA	Putative UDP-glucuronosyltransferase ugt-58 (Precursor) GN=ugt-58 OS=Caenorhabditis elegans PE=3 SV=2	UDP-glycosyltransferase UGT340C2 precursor [Bombyx mori]
BGIBMGA009787	--	--	Biological Process: metabolic process (GO:0008152);; Molecular Function: transferase activity, transferring hexosyl groups (GO:0016758);;	--	--	UDP-glycosyltransferase UGT33R2 precursor [Bombyx mori]
BGIBMGA009788	--	--	Biological Process: metabolic process (GO:0008152);; Molecular Function: transferase activity, transferring hexosyl groups (GO:0016758);;	--	--	UDP-glycosyltransferase UGT33R2 precursor [Bombyx mori]
BGIBMGA007327	[GC]	--	Biological Process: metabolic process (GO:0008152);; Molecular Function: transferase activity, transferring hexosyl groups (GO:0016758);;	--	Putative UDP-glucuronosyltransferase ugt-58 (Precursor) GN=ugt-58 OS=Caenorhabditis elegans PE=3 SV=2	UDP-glycosyltransferase UGT33R1 precursor [Bombyx mori]
BGIBMGA013858	--	--	Biological Process: metabolic process (GO:0008152);; Molecular Function: transferase activity, transferring hexosyl groups (GO:0016758);;	--	Putative UDP-glucuronosyltransferase ugt-50 (Precursor) GN=ugt-50 OS=Caenorhabditis elegans PE=1 SV=2	UDP-glycosyltransferase UGT33Q1 precursor [Bombyx mori]
BGIBMGA013836	--	--	Molecular Function: serine-type endopeptidase activity (GO:0004252);; Biological Process: proteolysis (GO:0006508);; Biological Process: metabolic process (GO:0008152);; Molecular Function: transferase activity, transferring hexosyl groups (GO:0016758);;	--	Alpha-VTN protease chain 2 (Precursor) OS=Bombyx mori (Silk moth) PE=1 SV=1	UDP-glycosyltransferase UGT33K1 precursor [Bombyx mori]
BGIBMGA013829	[GC]	--	Biological Process: metabolic process (GO:0008152);; Molecular Function: transferase activity, transferring hexosyl groups (GO:0016758);;	--	Putative UDP-glucuronosyltransferase ugt-47 (Precursor) GN=ugt-47 OS=Caenorhabditis elegans PE=1 SV=2	UDP-glycosyltransferase UGT33D8 [Bombyx mori]
BGIBMGA013861	--	--	Biological Process: metabolic process (GO:0008152);; Molecular Function: transferase activity, transferring hexosyl groups (GO:0016758);;	--	Putative UDP-glucuronosyltransferase ugt-50 (Precursor) GN=ugt-50 OS=Caenorhabditis elegans PE=1 SV=2	UDP-glycosyltransferase UGT33D7 precursor [Bombyx mori]
BGIBMGA013862	[GC]	--	Biological Process: metabolic process (GO:0008152);; Molecular Function: transferase activity, transferring hexosyl groups (GO:0016758);;	--	Putative UDP-glucuronosyltransferase ugt-58 (Precursor) GN=ugt-58 OS=Caenorhabditis elegans PE=3 SV=2	UDP-glycosyltransferase UGT33D7 precursor [Bombyx mori]
BGIBMGA013860	[GC]	--	Biological Process: metabolic process (GO:0008152);; Molecular Function: transferase activity, transferring hexosyl groups (GO:0016758);;	--	Putative UDP-glucuronosyltransferase ugt-50 (Precursor) GN=ugt-50 OS=Caenorhabditis elegans PE=1 SV=2	UDP-glycosyltransferase UGT33D6 [Bombyx mori]
BGIBMGA013859	[GC]	--	Biological Process: metabolic process (GO:0008152);; Molecular Function: transferase activity, transferring hexosyl groups (GO:0016758);;	--	Putative UDP-glucuronosyltransferase ugt-50 (Precursor) GN=ugt-50 OS=Caenorhabditis elegans PE=1 SV=2	UDP-glycosyltransferase UGT33D4 [Bombyx mori]
BGIBMGA013833	[GC]	--	Biological Process: metabolic process (GO:0008152);; Molecular Function: transferase activity, transferring hexosyl groups (GO:0016758);;	--	Putative UDP-glucuronosyltransferase ugt-50 (Precursor) GN=ugt-50 OS=Caenorhabditis elegans PE=1 SV=2	UDP-glycosyltransferase UGT33D3 [Bombyx mori]
BGIBMGA013831	[GC]	--	Biological Process: metabolic process (GO:0008152);; Molecular Function: transferase activity, transferring hexosyl groups (GO:0016758);;	--	Putative UDP-glucuronosyltransferase ugt-47 (Precursor) GN=ugt-47 OS=Caenorhabditis briggsae PE=3 SV=3	UDP-glycosyltransferase UGT33D2 precursor [Bombyx mori]
BGIBMGA013830	[GC]	--	Biological Process: metabolic process (GO:0008152);; Molecular Function: transferase activity, transferring hexosyl groups (GO:0016758);;	--	Putative UDP-glucuronosyltransferase ugt-50 (Precursor) GN=ugt-50 OS=Caenorhabditis elegans PE=1 SV=2	UDP-glycosyltransferase UGT33D1 [Bombyx mori]
BGIBMGA010100	[GC]	--	Biological Process: metabolic process (GO:0008152);; Molecular Function: transferase activity, transferring hexosyl groups (GO:0016758);;	--	Putative UDP-glucuronosyltransferase ugt-48 (Precursor) GN=ugt-48 OS=Caenorhabditis elegans PE=1 SV=3	UDP-glucosyltransferase precursor [Bombyx mori]
BGIBMGA010287	[GC]	--	Biological Process: metabolic process (GO:0008152);; Molecular Function: transferase activity, transferring hexosyl groups (GO:0016758);;	--	Putative UDP-glucuronosyltransferase ugt-58 (Precursor) GN=ugt-58 OS=Caenorhabditis elegans PE=3 SV=2	UDP-glucosyltransferase [Bombyx mori]
BGIBMGA013631	[MG]	--	Molecular Function: catalytic activity (GO:0003824);; Biological Process: cellular metabolic process (GO:0044237);; Molecular Function: coenzyme binding (GO:0050662);;	--	--	UDP-galactose 4-epimerase [Bombyx mori]
BGIBMGA006390	--	--	Biological Process: negative regulation of transcription from RNA polymerase II promoter (GO:0000122);; Molecular Function: RNA polymerase II distal enhancer sequence-specific DNA binding (GO:0000980);; Biological Process: endoderm formation (GO:0001706);; Biological Process: cell fate determination (GO:0001709);; Molecular Function: sequence-specific DNA binding transcription factor activity (GO…	--	Homeotic protein ultrabithorax GN=Ubx OS=Junonia coenia (Peacock butterfly) PE=2 SV=1	UBX, partial [Manduca sexta]
BGIBMGA001700	[O]	Posttranslational modification, protein turnover, chaperones	Cellular Component: cytoplasm (GO:0005737);; Biological Process: tRNA thio-modification (GO:0034227);;	K12161|3e-39|ecb:100066985|hypothetical protein LOC100066985	Ubiquitin-related modifier 1 homolog {ECO:0000255|HAMAP-Rule:MF_03048} OS=Bombyx mori (Silk moth) PE=3 SV=1	ubiquitin-related modifier 1 homolog [Bombyx mori]
BGIBMGA011581	[O]	Posttranslational modification, protein turnover, chaperones	Biological Process: mitotic M phase (GO:0000087);; Biological Process: negative regulation of transcription from RNA polymerase II promoter (GO:0000122);; Cellular Component: condensed nuclear chromosome, centromeric region (GO:0000780);; Cellular Component: condensed chromosome outer kinetochore (GO:0000940);; Biological Process: gastrulation with mouth forming first (GO:0001703);; Molecular Fun…	K12160|9e-57|dwi:Dwil_GK18100|GK18100 gene product from transcript GK18100-RA	Small ubiquitin-related modifier (Precursor) GN=smo-1 OS=Caenorhabditis elegans PE=1 SV=1	ubiquitin-like protein SMT3 [Bombyx mori]
BGIBMGA010222	[O]	Posttranslational modification, protein turnover, chaperones	Cellular Component: ubiquitin ligase complex (GO:0000151);; Molecular Function: damaged DNA binding (GO:0003684);; Molecular Function: ubiquitin-protein transferase activity (GO:0004842);; Cellular Component: nucleus (GO:0005634);; Cellular Component: microtubule associated complex (GO:0005875);; Biological Process: DNA repair (GO:0006281);; Biological Process: apoptotic process (GO:0006915);; Bi…	K10573|1e-111|aag:AaeL_AAEL002118|ubiquitin-conjugating enzyme rad6	Ubiquitin-conjugating enzyme E2-17 kDa GN=UbcD6 OS=Drosophila melanogaster (Fruit fly) PE=2 SV=2	ubiquitin-conjugating enzyme rad6 [Aedes aegypti]
BGIBMGA007862	[O]	Posttranslational modification, protein turnover, chaperones	Cellular Component: ubiquitin ligase complex (GO:0000151);; Biological Process: cytokinesis (GO:0000910);; Biological Process: morphogenesis of an epithelium (GO:0002009);; Molecular Function: ubiquitin-protein transferase activity (GO:0004842);; Cellular Component: microtubule associated complex (GO:0005875);; Biological Process: DNA repair (GO:0006281);; Biological Process: apoptotic process (G…	K10579|2e-99|ame:409225|NEDD8-conjugating enzyme Ubc12	Nedd8-conjugating enzyme Ubc12 GN=Ubc12 OS=Drosophila melanogaster (Fruit fly) PE=1 SV=1	ubiquitin-conjugating enzyme E2M [Bombyx mori]
BGIBMGA012852	--	--	Biological Process: nematode larval development (GO:0002119);; Molecular Function: ubiquitin-protein transferase activity (GO:0004842);; Cellular Component: microtubule associated complex (GO:0005875);; Biological Process: apoptotic process (GO:0006915);; Biological Process: mitotic nuclear division (GO:0007067);; Biological Process: male meiosis (GO:0007140);; Biological Process: spermatid devel…	K04552|1e-106|tca:660484|similar to Ubiquitin-conjugating enzyme E2 L3 (Ubiquitin-protein ligase L3) (Ubiquitin carrier protein L3) (UbcM4)	Ubiquitin-conjugating enzyme E2-18 kDa GN=Ubc84D OS=Drosophila melanogaster (Fruit fly) PE=2 SV=2	ubiquitin-conjugating enzyme E2L [Bombyx mori]
BGIBMGA004850	[O]	Posttranslational modification, protein turnover, chaperones	Biological Process: compound eye morphogenesis (GO:0001745);; Molecular Function: protein binding (GO:0005515);; Biological Process: ubiquitin-dependent protein catabolic process (GO:0006511);; Biological Process: organelle organization (GO:0006996);; Biological Process: germ cell development (GO:0007281);; Biological Process: axonogenesis (GO:0007409);; Biological Process: sex differentiation (G…	K10578|1e-101|ame:409794|similar to ubiquitin-conjugating enzyme E2, J1	Ubiquitin-conjugating enzyme E2 J2-like GN=DDB_G0294380 OS=Dictyostelium discoideum (Slime mold) PE=3 SV=1	ubiquitin-conjugating enzyme E2 J1-like [Bombyx mori]
BGIBMGA005425	[O]	Posttranslational modification, protein turnover, chaperones	Biological Process: negative regulation of transcription from RNA polymerase II promoter (GO:0000122);; Cellular Component: condensed nuclear chromosome, centromeric region (GO:0000780);; Cellular Component: condensed chromosome outer kinetochore (GO:0000940);; Molecular Function: RNA polymerase II transcription factor binding (GO:0001085);; Biological Process: compound eye photoreceptor cell dif…	K10577|1e-113|phu:Phum_PHUM274670|SUMO-1-conjugating enzyme UBC9, putative (EC:6.3.2.19)	SUMO-conjugating enzyme UBC9 GN=ubc-9 OS=Caenorhabditis elegans PE=1 SV=1	ubiquitin-conjugating enzyme E2 [Bombyx mori]
BGIBMGA010604	[O]	Posttranslational modification, protein turnover, chaperones	Molecular Function: structural constituent of ribosome (GO:0003735);; Cellular Component: nucleus (GO:0005634);; Cellular Component: ribosome (GO:0005840);; Cellular Component: microtubule associated complex (GO:0005875);; Biological Process: translation (GO:0006412);; Biological Process: cellular protein modification process (GO:0006464);; Biological Process: ubiquitin-dependent protein cataboli…	K02927|7e-87|tca:656930|similar to CG2960-PA	60S ribosomal protein L40 (Precursor) GN=RpL40 OS=Drosophila melanogaster (Fruit fly) PE=1 SV=2	ubiquitin/ribosomal protein L40 fusion protein [Bombyx mori]
BGIBMGA005342	--	--	Cellular Component: nuclear chromatin (GO:0000790);; Biological Process: regulation of cell growth (GO:0001558);; Molecular Function: chromatin binding (GO:0003682);; Molecular Function: ubiquitin thiolesterase activity (GO:0004221);; Molecular Function: ubiquitin-specific protease activity (GO:0004843);; Cellular Component: cytoplasm (GO:0005737);; Biological Process: chromatin silencing (GO:000…	K08588|1e-179|nvi:100123172|NV13673	Ubiquitin carboxyl-terminal hydrolase calypso GN=calypso OS=Aedes aegypti (Yellowfever mosquito) PE=3 SV=1	ubiquitin hydrolase x4 [Danaus plexippus]
BGIBMGA001411	--	--	Biological Process: compound eye morphogenesis (GO:0001745);; Biological Process: morphogenesis of an epithelium (GO:0002009);; Molecular Function: ubiquitin-protein transferase activity (GO:0004842);; Cellular Component: nucleus (GO:0005634);; Biological Process: ubiquitin-dependent protein catabolic process (GO:0006511);; Biological Process: germ cell development (GO:0007281);; Biological Proce…	K10582|0.0|dpe:Dper_GL13385|GL13385 gene product from transcript GL13385-RA	Ubiquitin-conjugating enzyme E2 25 {ECO:0000303|PubMed:12763049} OS=Caenorhabditis elegans PE=2 SV=2	ubiquitin conjugating enzyme E2 [Bombyx mori]
BGIBMGA002559	--	--	Cellular Component: ubiquitin ligase complex (GO:0000151);; Biological Process: nematode larval development (GO:0002119);; Molecular Function: ubiquitin-protein transferase activity (GO:0004842);; Cellular Component: microtubule associated complex (GO:0005875);; Biological Process: DNA repair (GO:0006281);; Biological Process: apoptotic process (GO:0006915);; Biological Process: mitotic nuclear d…	K10580|1e-107|ame:409386|Ubc13, dUbc13	Ubiquitin-conjugating enzyme E2 N GN=ben OS=Drosophila melanogaster (Fruit fly) PE=2 SV=1	ubiquitin conjugating enzyme E2 [Bombyx mori]
BGIBMGA000627	[O]	Posttranslational modification, protein turnover, chaperones	Cellular Component: ubiquitin ligase complex (GO:0000151);; Biological Process: nematode larval development (GO:0002119);; Molecular Function: ubiquitin-protein transferase activity (GO:0004842);; Cellular Component: microtubule associated complex (GO:0005875);; Biological Process: DNA repair (GO:0006281);; Biological Process: apoptotic process (GO:0006915);; Biological Process: mitotic nuclear d…	K04649|1e-116|tca:659971|similar to ubiquitin conjugating enzyme-like protein	Ubiquitin-conjugating enzyme E2-22 kDa GN=UbcD4 OS=Drosophila melanogaster (Fruit fly) PE=1 SV=2	ubiquitin conjugating enzyme 4 [Bombyx mori]
BGIBMGA001054	--	--	Molecular Function: ubiquitin thiolesterase activity (GO:0004221);; Biological Process: ubiquitin-dependent protein catabolic process (GO:0006511);; Molecular Function: hydrolase activity (GO:0016787);; Biological Process: protein metabolic process (GO:0019538);; Cellular Component: intracellular organelle (GO:0043229);; Biological Process: cellular macromolecule metabolic process (GO:0044260);; …	K11842|0.0|aga:AgaP_AGAP012139|AGAP012139-PA	Ubiquitin carboxyl-terminal hydrolase 46 GN=usp-46 OS=Caenorhabditis elegans PE=1 SV=3	ubiquitin carboxyl-terminal hydrolase 46 [Bombyx mori]
BGIBMGA011273	[O]	Posttranslational modification, protein turnover, chaperones	Cellular Component: cytoplasm (GO:0005737);; Cellular Component: ribonucleoprotein complex (GO:0030529);; Cellular Component: intracellular organelle (GO:0043229);;	K02977|2e-88|tca:657472|similar to ubiquitin/S27Ae ribosomal protein	40S ribosomal protein S27a (Precursor) OS=Manduca sexta (Tobacco hawkmoth) PE=2 SV=2	ubiquitin and ribosomal protein S27a [Bombyx mori]
BGIBMGA005794	[H]	Coenzyme transport and metabolism	Biological Process: reproduction (GO:0000003);; Molecular Function: regulatory region DNA binding (GO:0000975);; Cellular Component: mitochondrion (GO:0005739);; Biological Process: oxidative phosphorylation (GO:0006119);; Biological Process: ubiquinone biosynthetic process (GO:0006744);; Biological Process: determination of adult lifespan (GO:0008340);; Molecular Function: oxidoreductase activit…	K06134|9e-80|tca:663384|similar to CG14437-PA	Ubiquinone biosynthesis protein COQ7 homolog GN=coq7 OS=Dictyostelium discoideum (Slime mold) PE=2 SV=1	ubiquinone biosynthesis protein COQ7-like protein [Bombyx mori]
BGIBMGA011710	[R]	General function prediction only	Molecular Function: catalytic activity (GO:0003824);; Biological Process: metabolic process (GO:0008152);; Molecular Function: metal ion binding (GO:0046872);;	K00415|1e-112|nvi:100124277|Uqcrc2, NV10574	Mitochondrial-processing peptidase subunit alpha-2 (Precursor) GN=mppA2 OS=Dictyostelium discoideum (Slime mold) PE=1 SV=1	ubiquinol-cytochrome c reductase core protein II [Bombyx mori]
BGIBMGA003544	--	--	Biological Process: response to reactive oxygen species (GO:0000302);; Cellular Component: mitochondrion (GO:0005739);; Cellular Component: mitochondrial respiratory chain complex III (GO:0005750);; Biological Process: mitochondrial electron transport, ubiquinol to cytochrome c (GO:0006122);; Molecular Function: ubiquinol-cytochrome-c reductase activity (GO:0008121);; Biological Process: determin…	K00417|2e-37|tca:664078|similar to CG3560-PA	Cytochrome b-c1 complex subunit 7 GN=UBCRBP OS=Fasciola hepatica (Liver fluke) PE=3 SV=2	ubiquinol-cytochrome C reductase complex 14kD subunit [Bombyx mori]
BGIBMGA003066	[C]	Energy production and conversion	Cellular Component: mitochondrion (GO:0005739);; Molecular Function: ubiquinol-cytochrome-c reductase activity (GO:0008121);; Biological Process: electron transport chain (GO:0022900);; Molecular Function: metal ion binding (GO:0046872);; Molecular Function: 2 iron, 2 sulfur cluster binding (GO:0051537);; Cellular Component: respiratory chain (GO:0070469);;	K00411|1e-115|tca:661125|GLEAN_00043	--	ubiquinol-cytochrome c reductase [Bombyx mori]
BGIBMGA008899	[K]	Transcription	Biological Process: reproduction (GO:0000003);; Biological Process: nuclear-transcribed mRNA catabolic process, nonsense-mediated decay (GO:0000184);; Biological Process: nuclear-transcribed mRNA poly(A) tail shortening (GO:0000289);; Biological Process: mRNA splicing, via spliceosome (GO:0000398);; Molecular Function: translation repressor activity, nucleic acid binding (GO:0000900);; Cellular C…	K12626|3e-62|tca:658224|similar to U6 snRNA-associated Sm-like protein LSm7	Probable U6 snRNA-associated Sm-like protein LSm7 GN=lsm7 OS=Dictyostelium discoideum (Slime mold) PE=3 SV=1	U6 snRNA-associated Sm-like protein [Bombyx mori]
BGIBMGA007082	[R]	General function prediction only	Molecular Function: nucleotide binding (GO:0000166);; Biological Process: spliceosomal complex assembly (GO:0000245);; Biological Process: regulation of alternative mRNA splicing, via spliceosome (GO:0000381);; Molecular Function: RNA binding (GO:0003723);; Molecular Function: mRNA binding (GO:0003729);; Cellular Component: nucleus (GO:0005634);; Cellular Component: U2 snRNP (GO:0005686);; Biolog…	K12837|0.0|tca:663317|similar to CG9998-PA	Splicing factor U2AF 50 kDa subunit GN=U2af50 OS=Drosophila melanogaster (Fruit fly) PE=1 SV=1	U2 small nuclear ribonucleoprotein auxiliary factor 2 [Bombyx mori]
BGIBMGA007417	--	--	Molecular Function: binding (GO:0005488);; Cellular Component: cytoskeleton (GO:0005856);; Biological Process: organelle organization (GO:0006996);; Biological Process: organ morphogenesis (GO:0009887);; Biological Process: anterior/posterior pattern specification (GO:0009952);; Cellular Component: membrane (GO:0016020);; Biological Process: multicellular organismal reproductive process (GO:00486…	--	Moesin OS=Lytechinus variegatus (Green sea urchin) PE=3 SV=1	tyrosine-protein phosphatase [Bombyx mori]
BGIBMGA004088	--	--	Molecular Function: nucleotide binding (GO:0000166);; Molecular Function: protein tyrosine kinase activity (GO:0004713);; Molecular Function: signal transducer activity (GO:0004871);; Molecular Function: protein binding (GO:0005515);; Molecular Function: ATP binding (GO:0005524);; Cellular Component: adherens junction (GO:0005912);; Biological Process: tricarboxylic acid cycle (GO:0006099);; Biol…	--	Tyrosine-protein kinase Src42A GN=Src42A OS=Drosophila melanogaster (Fruit fly) PE=2 SV=1	tyrosine-protein kinase Src42A-like [Bombyx mori]
BGIBMGA000563	[E]	Amino acid transport and metabolism	Molecular Function: tyrosine 3-monooxygenase activity (GO:0004511);; Molecular Function: iron ion binding (GO:0005506);; Molecular Function: protein binding (GO:0005515);; Biological Process: male courtship behavior (GO:0008049);; Biological Process: adult locomotory behavior (GO:0008344);; Biological Process: aromatic amino acid family metabolic process (GO:0009072);; Biological Process: respons…	K00501|0.0|dwi:Dwil_GK12579|GK12579 gene product from transcript GK12579-RA	Tyrosine 3-monooxygenase GN=ple OS=Drosophila melanogaster (Fruit fly) PE=2 SV=2	tyrosine hydroxylase [Bombyx mori]
BGIBMGA010821	--	--	Molecular Function: dopamine neurotransmitter receptor activity (GO:0004952);; Molecular Function: serotonin receptor activity (GO:0004993);; Cellular Component: plasma membrane (GO:0005886);; Biological Process: serotonin receptor signaling pathway (GO:0007210);; Biological Process: octopamine or tyramine signaling pathway (GO:0007211);; Biological Process: dopamine receptor signaling pathway (G…	--	Dopamine receptor 2 GN=Dop1R2 OS=Drosophila melanogaster (Fruit fly) PE=2 SV=1	tyramine receptor [Bombyx mori]
BGIBMGA010822	--	--	Molecular Function: dopamine neurotransmitter receptor activity, coupled via Gs (GO:0001588);; Molecular Function: octopamine receptor activity (GO:0004989);; Molecular Function: serotonin receptor activity (GO:0004993);; Cellular Component: integral component of plasma membrane (GO:0005887);; Biological Process: adenylate cyclase-activating dopamine receptor signaling pathway (GO:0007191);; Biol…	--	Octopamine receptor beta-1R GN=CG6919 OS=Drosophila melanogaster (Fruit fly) PE=2 SV=1	tyramine receptor [Bombyx mori]
BGIBMGA011067	--	--	Molecular Function: dopamine neurotransmitter receptor activity, coupled via Gs (GO:0001588);; Molecular Function: octopamine receptor activity (GO:0004989);; Cellular Component: plasma membrane (GO:0005886);; Biological Process: G-protein coupled receptor signaling pathway (GO:0007186);; Biological Process: adenylate cyclase-activating dopamine receptor signaling pathway (GO:0007191);; Biologica…	K04153|1e-178|tca:658844|TyrR, GLEAN_04545	Octopamine receptor OS=Bombyx mori (Silk moth) PE=2 SV=1	tyramine receptor [Bombyx mori]
BGIBMGA005287	[K]	Transcription	Biological Process: inter-male aggressive behavior (GO:0002121);; Molecular Function: DNA binding (GO:0003677);; Molecular Function: dopamine beta-monooxygenase activity (GO:0004500);; Molecular Function: copper ion binding (GO:0005507);; Biological Process: regulation of transcription, DNA-templated (GO:0006355);; Biological Process: catecholamine metabolic process (GO:0006584);; Biological Proc…	K00503|7e-81|tca:663011|similar to CG1543-PB	Tyramine beta-hydroxylase GN=Tbh OS=Drosophila melanogaster (Fruit fly) PE=1 SV=1	tyramine beta hydroxylase precursor [Bombyx mori]
BGIBMGA008672	--	--	Molecular Function: hormone activity (GO:0005179);; Cellular Component: extracellular region (GO:0005576);; Biological Process: single-organism process (GO:0044699);; Biological Process: response to stimulus (GO:0050896);;	--	Hypertrehalosaemic hormone precursor-related peptide (Precursor) OS=Blaberus discoidalis (Tropical cockroach) PE=1 SV=1	type I adipokinetic prohormone precursor [Bombyx mori]
BGIBMGA008990	--	--	Biological Process: positive regulation of peptide secretion (GO:0002793);; Cellular Component: nucleus (GO:0005634);; Biological Process: axonal fasciculation (GO:0007413);; Biological Process: mesodermal cell fate specification (GO:0007501);; Molecular Function: transcription factor binding (GO:0008134);; Biological Process: insulin receptor signaling pathway (GO:0008286);; Biological Process: …	K09069|3e-43|api:100160123|similar to twist	Twist-related protein GN=TWIST OS=Branchiostoma belcheri (Amphioxus) PE=2 SV=1	twist protein [Bombyx mori]
BGIBMGA009432	--	--	Molecular Function: RNA polymerase II regulatory region sequence-specific DNA binding (GO:0000977);; Molecular Function: RNA polymerase II distal enhancer sequence-specific DNA binding transcription factor activity (GO:0003705);; Cellular Component: nucleus (GO:0005634);; Cellular Component: transcription factor complex (GO:0005667);; Cellular Component: cytoplasm (GO:0005737);; Biological Proces…	--	Paired box protein Pax-6 GN=ey OS=Drosophila melanogaster (Fruit fly) PE=2 SV=3	twin of eyeless [Bombyx mori]
BGIBMGA013327	--	--	Molecular Function: nucleic acid binding (GO:0003676);; Cellular Component: RISC complex (GO:0016442);; Molecular Function: hydrolase activity, acting on ester bonds (GO:0016788);; Biological Process: gene silencing by RNA (GO:0031047);;	--	--	tudor staphylococcus/micrococcal nuclease [Bombyx mori]
BGIBMGA004421	--	--	Molecular Function: scavenger receptor activity (GO:0005044);; Biological Process: proteolysis (GO:0006508);; Biological Process: immune response (GO:0006955);; Biological Process: multicellular organismal development (GO:0007275);; Biological Process: metabolic process (GO:0008152);; Molecular Function: cysteine-type peptidase activity (GO:0008234);; Molecular Function: polysaccharide binding (G…	--	Uncharacterized peptidase C1-like protein F26E4.3 (Precursor) GN=F26E4.3 OS=Caenorhabditis elegans PE=1 SV=3	tubulointerstitial nephritis antigen precursor [Bombyx mori]
BGIBMGA003296	[Z]	Cytoskeleton	Biological Process: meiotic spindle organization (GO:0000212);; Biological Process: morphogenesis of an epithelium (GO:0002009);; Biological Process: nematode larval development (GO:0002119);; Molecular Function: GTPase activity (GO:0003924);; Molecular Function: structural constituent of cytoskeleton (GO:0005200);; Molecular Function: GTP binding (GO:0005525);; Cellular Component: cytoplasm (GO:…	K07375|0.0|xla:379202|hypothetical protein MGC53997	Tubulin beta chain OS=Bombyx mori (Silk moth) PE=2 SV=1	tubulin beta chain [Bombyx mori]
BGIBMGA010023	--	--	Molecular Function: catalytic activity (GO:0003824);; Molecular Function: serine-type endopeptidase activity (GO:0004252);; Biological Process: proteolysis (GO:0006508);;	--	Trypsin CFT-1 (Precursor) OS=Choristoneura fumiferana (Spruce budworm moth) PE=1 SV=1	trypsin-like serine protease [Bombyx mori]
BGIBMGA010024	--	--	Molecular Function: serine-type endopeptidase activity (GO:0004252);; Biological Process: proteolysis (GO:0006508);;	--	Trypsin, alkaline A (Precursor) OS=Manduca sexta (Tobacco hawkmoth) PE=2 SV=1	trypsin-like protease precursor [Bombyx mori]
BGIBMGA003569	--	--	Molecular Function: serine-type endopeptidase activity (GO:0004252);; Biological Process: proteolysis (GO:0006508);; Molecular Function: peptidase activity (GO:0008233);; Biological Process: single-multicellular organism process (GO:0044707);;	K01312|7e-62|dsi:Dsim_GD25907|GD25907 gene product from transcript GD25907-RA	Trypsin, alkaline B (Precursor) OS=Manduca sexta (Tobacco hawkmoth) PE=2 SV=1	trypsin-like protease [Bombyx mori]
BGIBMGA013700	--	--	Molecular Function: calcium ion binding (GO:0005509);; Molecular Function: tropomyosin binding (GO:0005523);; Cellular Component: troponin complex (GO:0005861);; Biological Process: cellular calcium ion homeostasis (GO:0006874);; Biological Process: receptor-mediated endocytosis (GO:0006898);; Biological Process: regulation of muscle contraction (GO:0006937);; Biological Process: mitochondrion or…	K12046|0.0|aag:AaeL_AAEL002417|troponin t, invertebrate	Troponin T, skeletal muscle GN=up OS=Drosophila melanogaster (Fruit fly) PE=1 SV=3	troponin T [Bombyx mori]
BGIBMGA001030	--	--	Biological Process: morphogenesis of an epithelium (GO:0002009);; Biological Process: nematode larval development (GO:0002119);; Molecular Function: actin binding (GO:0003779);; Cellular Component: troponin complex (GO:0005861);; Cellular Component: muscle thin filament tropomyosin (GO:0005862);; Biological Process: muscle contraction (GO:0006936);; Biological Process: spermatid development (GO:0…	--	Troponin I GN=wupA OS=Drosophila melanogaster (Fruit fly) PE=2 SV=3	troponin I transcript variant B [Bombyx mandarina]
BGIBMGA006742	[TZDR]	--	Biological Process: reproduction (GO:0000003);; Biological Process: nematode larval development (GO:0002119);; Molecular Function: calcium ion binding (GO:0005509);; Molecular Function: troponin I binding (GO:0031013);; Biological Process: growth (GO:0040007);;	--	Troponin C, isoform 1 GN=TpnC41C OS=Drosophila melanogaster (Fruit fly) PE=2 SV=2	troponin C type IIIa-like protein [Bombyx mori]
BGIBMGA008861	[TZDR]	--	Biological Process: reproduction (GO:0000003);; Biological Process: nematode larval development (GO:0002119);; Molecular Function: calcium ion binding (GO:0005509);; Molecular Function: troponin I binding (GO:0031013);; Biological Process: growth (GO:0040007);; Molecular Function: metal ion binding (GO:0046872);;	--	Troponin C OS=Tachypleus tridentatus (Japanese horseshoe crab) PE=1 SV=1	troponin C 25D [Bombyx mori]
BGIBMGA006937	[TZDR]	--	Biological Process: reproduction (GO:0000003);; Biological Process: nematode larval development (GO:0002119);; Molecular Function: calcium ion binding (GO:0005509);; Molecular Function: troponin I binding (GO:0031013);; Molecular Function: 2-alkenal reductase [NAD(P)] activity (GO:0032440);; Biological Process: growth (GO:0040007);; Biological Process: oxidation-reduction process (GO:0055114);;	--	Troponin C, isoform 3 GN=TpnC73F OS=Drosophila melanogaster (Fruit fly) PE=2 SV=2	troponin C [Bombyx mori]
BGIBMGA001582	[L]	Replication, recombination and repair	--	K10373|2e-43|phu:Phum_PHUM400340|Tropomyosin-2, putative	Tropomyosin-2 OS=Bombyx mori (Silk moth) PE=1 SV=1	tropomyosin-2 isoform 2 [Bombyx mori]
BGIBMGA006783	--	--	Molecular Function: tRNA binding (GO:0000049);; Cellular Component: nucleus (GO:0005634);; Biological Process: tRNA modification (GO:0006400);; Molecular Function: tRNA (guanine-N7-)-methyltransferase activity (GO:0008176);; Biological Process: embryo development ending in birth or egg hatching (GO:0009792);; Biological Process: RNA (guanine-N7)-methylation (GO:0036265);;	K03439|2e-88|tca:659413|similar to tRNA (guanine-N7-)-methyltransferase	tRNA (guanine-N(7)-)-methyltransferase {ECO:0000255|HAMAP-Rule:MF_03055} OS=Bombyx mori (Silk moth) PE=2 SV=1	tRNA (guanine-N(7)-)-methyltransferase [Bombyx mori]
BGIBMGA012718	--	--	Molecular Function: ion transmembrane transporter activity (GO:0015075);; Cellular Component: integral component of membrane (GO:0016021);; Biological Process: response to stimulus (GO:0050896);;	--	Solute carrier family 35 member E1 homolog GN=CG14621 OS=Drosophila melanogaster (Fruit fly) PE=2 SV=1	triose-phosphate transporter-like protein [Bombyx mori]
BGIBMGA000559	[G]	Carbohydrate transport and metabolism	Molecular Function: triose-phosphate isomerase activity (GO:0004807);; Cellular Component: peroxisome (GO:0005777);; Biological Process: gluconeogenesis (GO:0006094);; Biological Process: glycolytic process (GO:0006096);; Biological Process: pentose-phosphate shunt (GO:0006098);; Biological Process: determination of adult lifespan (GO:0008340);; Biological Process: response to mechanical stimulus…	K01803|5e-73|cqu:CpipJ_CPIJ002354|triosephosphate isomerase	Triosephosphate isomerase GN=Tpi OS=Bombyx mori (Silk moth) PE=1 SV=2	triosephosphate isomerase [Bombyx mori]
BGIBMGA010400	--	--	Cellular Component: extracellular region (GO:0005576);; Biological Process: lipid metabolic process (GO:0006629);; Molecular Function: hydrolase activity (GO:0016787);; Cellular Component: intracellular part (GO:0044424);;	--	Phospholipase A1 2 (Precursor) OS=Vespa affinis (Lesser banded hornet) PE=1 SV=1	triacylglycerol lipase precursor [Bombyx mori]
BGIBMGA005665	[G]	Carbohydrate transport and metabolism	Molecular Function: alpha,alpha-trehalase activity (GO:0004555);; Cellular Component: plasma membrane (GO:0005886);; Biological Process: trehalose metabolic process (GO:0005991);; Molecular Function: trehalase activity (GO:0015927);; Cellular Component: membrane (GO:0016020);; Cellular Component: membrane part (GO:0044425);;	K01194|0.0|tca:662746|similar to Trehalase precursor (Alpha,alpha-trehalase) (Alpha,alpha-trehalose glucohydrolase)	Trehalase (Precursor) OS=Bombyx mori (Silk moth) PE=1 SV=1	trehalase-like protein [Heliconius erato]
BGIBMGA004586	[G]	Carbohydrate transport and metabolism	Molecular Function: alpha,alpha-trehalase activity (GO:0004555);; Biological Process: trehalose metabolic process (GO:0005991);; Biological Process: metabolic process (GO:0008152);; Cellular Component: membrane (GO:0016020);; Cellular Component: intrinsic component of membrane (GO:0031224);; Cellular Component: plasma membrane part (GO:0044459);;	K01194|0.0|ame:410795|trehalase (EC:3.2.1.28)	Trehalase (Precursor) OS=Apis mellifera (Honeybee) PE=1 SV=1	trehalase-2 precursor [Bombyx mori]
BGIBMGA005664	[G]	Carbohydrate transport and metabolism	Molecular Function: alpha,alpha-trehalase activity (GO:0004555);; Biological Process: trehalose metabolic process (GO:0005991);; Cellular Component: basolateral plasma membrane (GO:0016323);;	K01194|0.0|tca:662746|similar to Trehalase precursor (Alpha,alpha-trehalase) (Alpha,alpha-trehalose glucohydrolase)	Trehalase (Precursor) OS=Bombyx mori (Silk moth) PE=1 SV=1	trehalase precursor [Bombyx mori]
BGIBMGA014371	--	--	Molecular Function: RNA binding (GO:0003723);; Molecular Function: RNA-directed DNA polymerase activity (GO:0003964);; Biological Process: RNA-dependent DNA replication (GO:0006278);;	--	--	TRASSc9 [Samia cynthia]
BGIBMGA013208	--	--	Molecular Function: binding (GO:0005488);;	--	--	TRAS3 [Danaus plexippus]
BGIBMGA014468	--	--	Molecular Function: binding (GO:0005488);;	--	--	TRAS3 [Danaus plexippus]
BGIBMGA013961	[NT]	--	--	--	Putative 115 kDa protein in type-1 retrotransposable element R1DM GN=R1A1-element\ORF2 OS=Drosophila melanogaster (Fruit fly) PE=3 SV=1	TRAS3 [Bombyx mori]
BGIBMGA006130	--	--	--	--	--	transposase-like protein [Danaus plexippus]
BGIBMGA006546	--	--	--	--	Transposable element Tc3 transposase GN=tc3a OS=Caenorhabditis elegans PE=1 SV=1	transposase-like protein [Danaus plexippus]
BGIBMGA011781	--	--	--	--	--	transposase [Helicoverpa zea]
BGIBMGA002516	--	--	--	--	--	transposase [Chilo suppressalis]
BGIBMGA014395	--	--	--	--	--	transposase [Chilo suppressalis]
BGIBMGA003868	--	--	--	--	--	transposase [Ceratitis rosa]
BGIBMGA009738	--	--	--	--	--	transposase [Ceratitis rosa]
BGIBMGA006458	--	--	--	--	--	Transposable element Tcb2 transposase [Camponotus floridanus]
BGIBMGA013713	[U]	Intracellular trafficking, secretion, and vesicular transport	Biological Process: oocyte growth (GO:0001555);; Biological Process: nematode larval development (GO:0002119);; Cellular Component: Sec61 translocon complex (GO:0005784);; Biological Process: SRP-dependent cotranslational protein targeting to membrane, translocation (GO:0006616);; Biological Process: embryo development ending in birth or egg hatching (GO:0009792);; Biological Process: negative re…	K07342|4e-41|tca:664530|similar to CG14214-PA	Protein transport protein Sec61 subunit gamma GN=SEC61G OS=Gryllotalpa orientalis (Oriental mole cricket) PE=3 SV=1	transport protein Sec61 gamma subunit [Bombyx mori]
BGIBMGA006209	--	--	--	K09481|2e-52|aga:AgaP_AGAP011504|AGAP011504-PA	Protein transport protein Sec61 subunit beta GN=sec61b OS=Dictyostelium discoideum (Slime mold) PE=3 SV=1	transport protein Sec61 beta subunit [Bombyx mori]
BGIBMGA012687	[U]	Intracellular trafficking, secretion, and vesicular transport	Cellular Component: endoplasmic reticulum membrane (GO:0005789);; Biological Process: protein transport (GO:0015031);; Cellular Component: integral component of membrane (GO:0016021);;	K10956|0.0|api:100144911|Sec61a1	Protein transport protein Sec61 subunit alpha OS=Halocynthia roretzi (Sea squirt) PE=2 SV=1	transport protein Sec61 alpha subunit [Bombyx mori]
BGIBMGA004891	--	--	Cellular Component: Golgi stack (GO:0005795);; Biological Process: maternal specification of dorsal/ventral axis, oocyte, germ-line encoded (GO:0007311);; Cellular Component: integral component of membrane (GO:0016021);; Biological Process: vesicle-mediated transport (GO:0016192);; Biological Process: regulation of post-mating oviposition (GO:0048042);;	--	Transmembrane emp24 domain-containing protein bai {ECO:0000250|UniProtKB:Q8SXY6} (Precursor) OS=Drosophila persimilis (Fruit fly) PE=3 SV=1	transmembrane trafficking protein precursor [Bombyx mori]
BGIBMGA006100	--	--	Cellular Component: integral component of membrane (GO:0016021);;	--	Membrane magnesium transporter homolog (Precursor) GN=mmgt OS=Dictyostelium discoideum (Slime mold) PE=3 SV=1	transmembrane protein precursor [Bombyx mori]
BGIBMGA004498	--	--	Molecular Function: calcium ion binding (GO:0005509);; Cellular Component: endoplasmic reticulum (GO:0005783);; Biological Process: protein folding (GO:0006457);; Cellular Component: integral component of membrane (GO:0016021);; Molecular Function: unfolded protein binding (GO:0051082);;	--	UPF0136 membrane protein CG5532 GN=CG5532 OS=Drosophila melanogaster (Fruit fly) PE=3 SV=1	transmembrane protein 14C [Bombyx mori]
BGIBMGA010959	--	--	Cellular Component: endoplasmic reticulum membrane (GO:0005789);; Biological Process: transport (GO:0006810);; Biological Process: dorsal/ventral pattern formation (GO:0009953);; Cellular Component: integral component of membrane (GO:0016021);;	--	Transmembrane emp24 domain-containing protein eca {ECO:0000250|UniProtKB:Q8SXY6} (Precursor) OS=Drosophila persimilis (Fruit fly) PE=3 SV=1	transmembrane emp24 protein transport domain containing 9 precursor [Bombyx mori]
BGIBMGA003165	[R]	General function prediction only	Cellular Component: integral component of membrane (GO:0016021);;	--	--	transmembrane BAX inhibitor motif-containing protein 5 [Bombyx mori]
BGIBMGA005328	--	--	Cellular Component: Sec61 translocon complex (GO:0005784);; Biological Process: cotranslational protein targeting to membrane (GO:0006613);; Cellular Component: integral component of endoplasmic reticulum membrane (GO:0030176);;	K13251|2e-91|phu:Phum_PHUM257080|translocon-associated protein subunit gamma, putative	Translocon-associated protein subunit gamma GN=ssr3 OS=Dictyostelium discoideum (Slime mold) PE=3 SV=1	translocon-associated protein gamma isoform 2 [Bombyx mori]
BGIBMGA014607	--	--	Cellular Component: mitochondrial inner membrane presequence translocase complex (GO:0005744);; Biological Process: protein targeting to mitochondrion (GO:0006626);; Molecular Function: P-P-bond-hydrolysis-driven protein transmembrane transporter activity (GO:0015450);; Molecular Function: metal ion binding (GO:0046872);;	--	Mitochondrial import inner membrane translocase subunit Tim8 GN=Tim8 OS=Drosophila melanogaster (Fruit fly) PE=3 SV=1	translocase of inner mitochondrial membrane 8 homolog b [Bombyx mori]
BGIBMGA009726	--	--	Molecular Function: endoribonuclease activity (GO:0004521);; Cellular Component: nucleus (GO:0005634);; Cellular Component: cytoplasm (GO:0005737);; Biological Process: jump response (GO:0007630);; Biological Process: RNA interference (GO:0016246);; Molecular Function: sequence-specific DNA binding (GO:0043565);; Biological Process: protein stabilization (GO:0050821);;	--	--	translin [Bombyx mori]
BGIBMGA003073	--	--	Biological Process: reproduction (GO:0000003);; Biological Process: nematode larval development (GO:0002119);; Molecular Function: Ras guanyl-nucleotide exchange factor activity (GO:0005088);; Molecular Function: calcium ion binding (GO:0005509);; Cellular Component: cytoplasm (GO:0005737);; Cellular Component: endoplasmic reticulum (GO:0005783);; Biological Process: receptor-mediated endocytosis…	--	Translationally-controlled tumor protein homolog GN=Tctp OS=Bombyx mori (Silk moth) PE=2 SV=1	translationally-controlled tumor protein homolog [Bombyx mori]
BGIBMGA007469	[J]	Translation, ribosomal structure and biogenesis	Biological Process: nematode larval development (GO:0002119);; Molecular Function: translation initiation factor activity (GO:0003743);; Molecular Function: translation elongation factor activity (GO:0003746);; Molecular Function: protein binding (GO:0005515);; Cellular Component: cytoplasm (GO:0005737);; Biological Process: translational initiation (GO:0006413);; Biological Process: translationa…	K03263|1e-106|tca:663814|similar to CG3186-PA, isoform A	Eukaryotic translation initiation factor 5A GN=eIF-5A OS=Spodoptera frugiperda (Fall armyworm) PE=2 SV=1	translation initiation factor 5A [Bombyx mori]
BGIBMGA009360	--	--	Biological Process: reproduction (GO:0000003);; Biological Process: nematode larval development (GO:0002119);; Molecular Function: translation initiation factor activity (GO:0003743);; Cellular Component: nucleus (GO:0005634);; Biological Process: translational initiation (GO:0006413);; Biological Process: receptor-mediated endocytosis (GO:0006898);; Biological Process: embryo development ending …	--	Probable RNA-binding protein EIF1AD GN=GA16587 OS=Drosophila pseudoobscura pseudoobscura (Fruit fly) PE=3 SV=1	translation initiation factor 1a [Bombyx mori]
BGIBMGA004165	[J]	Translation, ribosomal structure and biogenesis	Biological Process: mitotic spindle elongation (GO:0000022);; Molecular Function: translation elongation factor activity (GO:0003746);; Molecular Function: GTPase activity (GO:0003924);; Molecular Function: GTP binding (GO:0005525);; Cellular Component: cytoplasm (GO:0005737);; Cellular Component: lipid particle (GO:0005811);; Cellular Component: cytosol (GO:0005829);; Cellular Component: microtu…	K03234|0.0|dmo:Dmoj_GI12123|GI12123 gene product from transcript GI12123-RA	Translation elongation factor 2 OS=Bombyx mori (Silk moth) PE=1 SV=1	translation elongation factor 2 isoform 2 [Bombyx mori]
BGIBMGA009156	[G]	Carbohydrate transport and metabolism	Molecular Function: catalytic activity (GO:0003824);; Biological Process: metabolic process (GO:0008152);;	K00615|1e-108|aag:AaeL_AAEL004434|transketolase	Pyruvate dehydrogenase E1 component subunit beta, mitochondrial (Precursor) GN=pdhB OS=Dictyostelium discoideum (Slime mold) PE=1 SV=1	transketolase [Bombyx mori]
BGIBMGA014211	[G]	Carbohydrate transport and metabolism	Molecular Function: transketolase activity (GO:0004802);; Cellular Component: lipid particle (GO:0005811);; Cellular Component: microtubule associated complex (GO:0005875);; Biological Process: cytoplasmic microtubule organization (GO:0031122);; Biological Process: regulation of chromatin silencing (GO:0031935);;	K00615|0.0|aga:AgaP_AGAP011161|AGAP011161-PA	Transketolase GN=tkt-2 OS=Dictyostelium discoideum (Slime mold) PE=1 SV=1	transketolase [Bombyx mori]
BGIBMGA003984	[O]	Posttranslational modification, protein turnover, chaperones	Cellular Component: proteasome complex (GO:0000502);; Biological Process: cytokinesis (GO:0000910);; Biological Process: nematode larval development (GO:0002119);; Molecular Function: ATP binding (GO:0005524);; Cellular Component: nucleus (GO:0005634);; Cellular Component: lipid particle (GO:0005811);; Cellular Component: microtubule associated complex (GO:0005875);; Biological Process: ATP catab…	K13525|1e-15|tca:661187|TER94	Transitional endoplasmic reticulum ATPase TER94 GN=TER94 OS=Drosophila melanogaster (Fruit fly) PE=1 SV=1	transitional endoplasmic reticulum ATPase TER94 [Bombyx mori]
BGIBMGA005170	[R]	General function prediction only	Biological Process: detection of chemical stimulus involved in sensory perception of bitter taste (GO:0001580);; Biological Process: memory (GO:0007613);; Biological Process: mechanosensory behavior (GO:0007638);; Cellular Component: membrane (GO:0016020);; Molecular Function: bitter taste receptor activity (GO:0033038);; Biological Process: cellular response to heat (GO:0034605);; Biological Pro…	--	Transient receptor potential channel pyrexia GN=pyx OS=Drosophila melanogaster (Fruit fly) PE=2 SV=2	transient receptor potential ion channel [Bombyx mori]
BGIBMGA002131	[R]	General function prediction only	Biological Process: detection of chemical stimulus involved in sensory perception of bitter taste (GO:0001580);; Molecular Function: calcium channel activity (GO:0005262);; Biological Process: calcium ion transport (GO:0006816);; Biological Process: multicellular organismal development (GO:0007275);; Biological Process: sex determination (GO:0007530);; Biological Process: memory (GO:0007613);; Bi…	K04984|0.0|aga:AgaP_AGAP004863|AGAP004863-PA	Transient receptor potential cation channel subfamily A member 1 GN=TrpA1 OS=Drosophila melanogaster (Fruit fly) PE=2 SV=4	transient receptor potential A1 [Bombyx mori]
BGIBMGA007092	--	--	--	--	Myophilin OS=Echinococcus granulosus (Hydatid tapeworm) PE=2 SV=1	transgelin [Bombyx mori]
BGIBMGA009888	[R]	General function prediction only	Molecular Function: nucleotide binding (GO:0000166);; Biological Process: regulation of alternative mRNA splicing, via spliceosome (GO:0000381);; Molecular Function: nucleic acid binding (GO:0003676);; Biological Process: embryo development (GO:0009790);; Biological Process: somatic sex determination (GO:0018993);; Biological Process: female sex determination (GO:0030237);; Molecular Function: pr…	K12897|1e-88|nvi:100116671|NV14997	Transformer-2 sex-determining protein GN=tra2 OS=Drosophila melanogaster (Fruit fly) PE=1 SV=1	transformer 2 isoform A [Bombyx mori]
BGIBMGA011424	--	--	Cellular Component: extracellular region (GO:0005576);; Biological Process: iron ion transport (GO:0006826);; Biological Process: cellular iron ion homeostasis (GO:0006879);; Molecular Function: ferric iron binding (GO:0008199);;	--	Transferrin (Precursor) OS=Manduca sexta (Tobacco hawkmoth) PE=1 SV=1	transferrin precursor [Bombyx mori]
BGIBMGA006292	[K]	Transcription	Molecular Function: nucleic acid binding (GO:0003676);; Molecular Function: DNA-directed RNA polymerase activity (GO:0003899);; Cellular Component: DNA-directed RNA polymerase I complex (GO:0005736);; Biological Process: transcription from RNA polymerase I promoter (GO:0006360);; Molecular Function: zinc ion binding (GO:0008270);;	K03000|3e-42|dvi:Dvir_GJ24301|GJ24301 gene product from transcript GJ24301-RA	--	transcription-associated zinc ribbon protein [Bombyx mori]
BGIBMGA008992	--	--	--	K11315|7e-93|aag:AaeL_AAEL004675|hypothetical protein	--	transcriptional adaptor 3 [Bombyx mori]
BGIBMGA010172	[K]	Transcription	Cellular Component: SAGA complex (GO:0000124);; Molecular Function: RNA polymerase II core promoter sequence-specific DNA binding transcription factor activity involved in preinitiation complex assembly (GO:0001075);; Molecular Function: TBP-class protein binding RNA polymerase II transcription factor activity involved in preinitiation complex assembly (GO:0001129);; Molecular Function: translati…	K03126|3e-41|aga:AgaP_AGAP003135|AGAP003135-PA	Transcription initiation factor TFIID subunit 12 GN=Taf12 OS=Drosophila melanogaster (Fruit fly) PE=1 SV=1	transcription initiation factor TFIID subunit 12 [Bombyx mori]
BGIBMGA005169	[K]	Transcription	Molecular Function: RNA polymerase II transcription coactivator activity involved in preinitiation complex assembly (GO:0001128);; Molecular Function: TBP-class protein binding RNA polymerase II transcription factor activity involved in preinitiation complex assembly (GO:0001129);; Molecular Function: translation initiation factor activity (GO:0003743);; Cellular Component: transcription factor T…	K03123|3e-63|ame:550665|TfIIA-S	Transcription initiation factor IIA subunit 2 GN=TfIIA-S OS=Drosophila melanogaster (Fruit fly) PE=1 SV=1	transcription initiation factor IIA gamma chain [Bombyx mori]
BGIBMGA007522	[R]	General function prediction only	Biological Process: mitotic G2 DNA damage checkpoint (GO:0007095);; Biological Process: multicellular organismal development (GO:0007275);; Cellular Component: COP9 signalosome (GO:0008180);; Biological Process: programmed cell death (GO:0012501);; Biological Process: single-organism developmental process (GO:0044767);; Biological Process: lateral inhibition (GO:0046331);; Biological Process: ana…	K12179|1e-154|tca:662067|similar to CG6932-PA	COP9 signalosome complex subunit 6 GN=CSN6 OS=Drosophila melanogaster (Fruit fly) PE=1 SV=1	transcription factor-like protein [Bombyx mori]
BGIBMGA003081	--	--	Biological Process: negative regulation of transcription from RNA polymerase II promoter (GO:0000122);; Cellular Component: SAGA complex (GO:0000124);; Cellular Component: chromatin (GO:0000785);; Molecular Function: RNA polymerase II core promoter proximal region sequence-specific DNA binding (GO:0000978);; Molecular Function: RNA polymerase II distal enhancer sequence-specific DNA binding (GO:0…	K09267|6e-42|phu:Phum_PHUM136100|transcription factor SOX-2, putative	SOX domain-containing protein dichaete GN=D OS=Drosophila melanogaster (Fruit fly) PE=2 SV=1	Transcription factor SOX-21, partial [Zootermopsis nevadensis]
BGIBMGA003938	--	--	Molecular Function: sequence-specific DNA binding transcription factor activity (GO:0003700);; Cellular Component: nucleus (GO:0005634);; Biological Process: regulation of transcription, DNA-templated (GO:0006355);; Molecular Function: sequence-specific DNA binding (GO:0043565);;	K09429|1e-19|nvi:100122173|NV15646	--	transcription factor Ets [Bombyx mori]
BGIBMGA007968	--	--	Molecular Function: sequence-specific DNA binding transcription factor activity (GO:0003700);; Cellular Component: nucleus (GO:0005634);; Biological Process: regulation of transcription, DNA-templated (GO:0006355);; Molecular Function: sequence-specific DNA binding (GO:0043565);;	K09428|3e-10|aga:AgaP_AGAP007327|AGAP007327-PB	--	transcription factor E74 [Bombyx mori]
BGIBMGA007970	--	--	Molecular Function: RNA polymerase II core promoter proximal region sequence-specific DNA binding transcription factor activity involved in positive regulation of transcription (GO:0001077);; Molecular Function: sequence-specific DNA binding transcription factor activity (GO:0003700);; Cellular Component: nucleus (GO:0005634);; Biological Process: regulation of transcription, DNA-templated (GO:00…	K09428|3e-73|cqu:CpipJ_CPIJ003068|hypothetical protein	Ecdysone-induced protein 74EF isoform A GN=Eip74EF OS=Drosophila melanogaster (Fruit fly) PE=2 SV=2	transcription factor E74 [Bombyx mori]
BGIBMGA006485	--	--	Molecular Function: sequence-specific DNA binding transcription factor activity (GO:0003700);; Cellular Component: nucleus (GO:0005634);; Biological Process: regulation of transcription, DNA-templated (GO:0006355);; Biological Process: multicellular organismal development (GO:0007275);; Molecular Function: sequence-specific DNA binding (GO:0043565);;	K09304|5e-23|tca:641550|Dfd, deformed	Homeotic protein deformed GN=Dfd OS=Drosophila melanogaster (Fruit fly) PE=1 SV=2	transcription factor deformed [Bombyx mori]
BGIBMGA006486	--	--	Molecular Function: transcription regulatory region sequence-specific DNA binding (GO:0000976);; Molecular Function: sequence-specific DNA binding transcription factor activity (GO:0003700);; Molecular Function: RNA polymerase II distal enhancer sequence-specific DNA binding transcription factor activity (GO:0003705);; Cellular Component: nucleus (GO:0005634);; Cellular Component: cytoplasm (GO:0…	K09304|3e-66|tca:641550|Dfd, deformed	Homeotic protein deformed GN=Dfd OS=Drosophila melanogaster (Fruit fly) PE=1 SV=2	transcription factor deformed [Bombyx mori]
BGIBMGA013330	[K]	Transcription	Biological Process: negative regulation of transcription from RNA polymerase II promoter (GO:0000122);; Molecular Function: transcription regulatory region sequence-specific DNA binding (GO:0000976);; Molecular Function: RNA polymerase II core promoter proximal region sequence-specific DNA binding transcription factor activity involved in positive regulation of transcription (GO:0001077);; Biolog…	K09396|1e-100|tca:100142409|similar to forkhead protein/ forkhead protein domain	Fork head domain-containing protein crocodile GN=croc OS=Drosophila melanogaster (Fruit fly) PE=2 SV=2	transcription factor crocodile [Bombyx mori]
BGIBMGA010353	--	--	Molecular Function: protein dimerization activity (GO:0046983);;	--	Helix-loop-helix protein 11 GN=hlh-11 OS=Caenorhabditis elegans PE=3 SV=3	transcription factor AP-4 [Bombyx mori]
BGIBMGA013543	--	--	Biological Process: mRNA splicing, via spliceosome (GO:0000398);; Molecular Function: sequence-specific DNA binding transcription factor activity (GO:0003700);; Biological Process: regulation of transcription, DNA-templated (GO:0006355);; Biological Process: muscle organ development (GO:0007517);; Biological Process: dendrite morphogenesis (GO:0048813);; Cellular Component: precatalytic spliceoso…	--	Cilia- and flagella-associated protein 20 GN=CFAP20 OS=Drosophila melanogaster (Fruit fly) PE=1 SV=1	transcription factor 2B [Danaus plexippus]
BGIBMGA006173	[K]	Transcription	Molecular Function: nucleic acid binding (GO:0003676);; Molecular Function: DNA binding (GO:0003677);; Molecular Function: translation elongation factor activity (GO:0003746);; Cellular Component: nucleus (GO:0005634);; Biological Process: regulation of transcription, DNA-templated (GO:0006355);; Biological Process: regulation of transcription from RNA polymerase II promoter (GO:0006357);; Biolog…	K03145|1e-151|tca:655130|similar to Transcription elongation factor S-II (RNA polymerase II elongation factor DMS-II) (TFIIS)	Transcription elongation factor S-II GN=TfIIS OS=Drosophila melanogaster (Fruit fly) PE=2 SV=1	transcription elongation factor S-II [Bombyx mori]
BGIBMGA004501	--	--	Molecular Function: translation elongation factor activity (GO:0003746);; Biological Process: translational elongation (GO:0006414);; Biological Process: ubiquitin-dependent protein catabolic process (GO:0006511);;	K03872|2e-73|tca:664284|similar to CG9291-PB, isoform B	Transcription elongation factor B polypeptide 1 GN=tceb1 OS=Dictyostelium discoideum (Slime mold) PE=3 SV=1	transcription elongation factor B polypeptide 1 [Bombyx mori]
BGIBMGA000926	[G]	Carbohydrate transport and metabolism	Molecular Function: sedoheptulose-7-phosphate:D-glyceraldehyde-3-phosphate glyceronetransferase activity (GO:0004801);; Cellular Component: cytoplasm (GO:0005737);; Biological Process: pentose-phosphate shunt (GO:0006098);;	K00616|1e-174|aag:AaeL_AAEL009389|transaldolase	Probable transaldolase GN=Tal OS=Drosophila melanogaster (Fruit fly) PE=2 SV=2	transaldolase [Bombyx mori]
BGIBMGA012893	--	--	Biological Process: reproduction (GO:0000003);; Molecular Function: protein binding (GO:0005515);; Cellular Component: cytoplasm (GO:0005737);; Biological Process: apoptotic process (GO:0006915);; Biological Process: embryo development ending in birth or egg hatching (GO:0009792);; Biological Process: body morphogenesis (GO:0010171);; Biological Process: vesicle-mediated transport (GO:0016192);; …	--	Trafficking protein particle complex subunit 3 GN=trappc3 OS=Dictyostelium discoideum (Slime mold) PE=3 SV=2	trafficking protein particle complex subunit 3 [Bombyx mori]
BGIBMGA002219	--	--	Cellular Component: cis-Golgi network (GO:0005801);; Biological Process: ER to Golgi vesicle-mediated transport (GO:0006888);;	--	Trafficking protein particle complex subunit 1 GN=trappc1-2 OS=Dictyostelium discoideum (Slime mold) PE=3 SV=1	trafficking protein particle complex 1 [Bombyx mori]
BGIBMGA001290	--	--	Biological Process: protein polyubiquitination (GO:0000209);; Biological Process: ossification (GO:0001503);; Molecular Function: ubiquitin-protein transferase activity (GO:0004842);; Molecular Function: signal transducer activity (GO:0004871);; Biological Process: activation of NF-kappaB-inducing kinase activity (GO:0007250);; Molecular Function: zinc ion binding (GO:0008270);; Biological Proces…	K03175|1e-100|tca:661716|Traf2	--	TRAF6 [Bombyx mori]
BGIBMGA009461	--	--	--	--	--	TRAF3 [Bombyx mori]
BGIBMGA010184	--	--	Molecular Function: DNA binding (GO:0003677);; Molecular Function: signal transducer activity (GO:0004871);; Cellular Component: nucleus (GO:0005634);; Biological Process: regulation of transcription, DNA-templated (GO:0006355);; Biological Process: signal transduction (GO:0007165);; Molecular Function: protein dimerization activity (GO:0046983);;	--	Protein trachealess GN=trh OS=Drosophila melanogaster (Fruit fly) PE=1 SV=4	trachealess [Bombyx mori]
BGIBMGA007107	[R]	General function prediction only	Molecular Function: protein binding (GO:0005515);; Biological Process: multicellular organismal development (GO:0007275);; Biological Process: cellular metabolic process (GO:0044237);; Biological Process: primary metabolic process (GO:0044238);; Biological Process: organic substance metabolic process (GO:0071704);;	--	Small glutamine-rich tetratricopeptide repeat-containing protein GN=sgt OS=Dictyostelium discoideum (Slime mold) PE=1 SV=1	TPR-repeat protein [Bombyx mori]
BGIBMGA010085	--	--	--	--	--	TPATPA infgustatory receptor 30 [Danaus plexippus]
BGIBMGA000213	--	--	Molecular Function: G-protein coupled receptor activity (GO:0004930);; Biological Process: single-organism process (GO:0044699);; Biological Process: response to stimulus (GO:0050896);; Biological Process: sensory perception of sweet taste (GO:0050916);;	K08471|9e-12|nvi:100119944|Gr1, NV13184, NvGr1	Gustatory receptor for sugar taste 61a GN=Gr61a OS=Drosophila melanogaster (Fruit fly) PE=2 SV=2	TPA: TPA_inf: gustatory receptor 7 [Bombyx mori]
BGIBMGA006625	--	--	--	--	--	TPA: TPA_inf: gustatory receptor 57 [Bombyx mori]
BGIBMGA014439	--	--	--	--	--	TPA: TPA_inf: gustatory receptor 33 [Bombyx mori]
BGIBMGA010087	--	--	--	--	--	TPA: TPA_inf: gustatory receptor 29 [Bombyx mori]
BGIBMGA008420	--	--	--	--	--	TPA: TPA_inf: gustatory receptor 18 [Bombyx mori]
BGIBMGA010301	--	--	--	--	--	TPA: TPA_inf: gustatory receptor 18 [Bombyx mori]
BGIBMGA010302	--	--	--	--	--	TPA: TPA_inf: gustatory receptor 18 [Bombyx mori]
BGIBMGA014432	--	--	--	--	--	TPA: TPA_inf: gustatory receptor 18 [Bombyx mori]
BGIBMGA014433	--	--	--	--	--	TPA: TPA_inf: gustatory receptor 18 [Bombyx mori]
BGIBMGA014438	--	--	--	--	--	TPA: TPA_inf: gustatory receptor 18 [Bombyx mori]
BGIBMGA005235	--	--	--	--	--	TPA: TPA_inf: gustatory receptor 13 [Bombyx mori]
BGIBMGA010609	--	--	Molecular Function: RNA binding (GO:0003723);; Molecular Function: RNA-directed DNA polymerase activity (GO:0003964);; Molecular Function: olfactory receptor activity (GO:0004984);; Molecular Function: odorant binding (GO:0005549);; Biological Process: RNA-dependent DNA replication (GO:0006278);; Cellular Component: membrane (GO:0016020);; Biological Process: detection of chemical stimulus involv…	--	--	TPA: TPA_exp: odorant receptor 32 [Bombyx mori]
BGIBMGA012457	--	--	Molecular Function: olfactory receptor activity (GO:0004984);; Molecular Function: odorant binding (GO:0005549);; Cellular Component: membrane (GO:0016020);; Biological Process: detection of chemical stimulus involved in sensory perception of smell (GO:0050911);;	--	--	TPA: TPA_exp: odorant receptor 30 [Bombyx mori]
BGIBMGA013763	--	--	Molecular Function: olfactory receptor activity (GO:0004984);; Molecular Function: odorant binding (GO:0005549);; Cellular Component: membrane (GO:0016020);; Biological Process: detection of chemical stimulus involved in sensory perception of smell (GO:0050911);;	--	--	TPA: TPA_exp: odorant receptor 24 [Bombyx mori]
BGIBMGA001544	--	--	Molecular Function: catalytic activity (GO:0003824);; Molecular Function: olfactory receptor activity (GO:0004984);; Molecular Function: odorant binding (GO:0005549);; Cellular Component: membrane (GO:0016020);; Biological Process: detection of chemical stimulus involved in sensory perception of smell (GO:0050911);;	--	--	TPA: TPA_exp: odorant receptor 22 [Bombyx mori]
BGIBMGA013764	--	--	Molecular Function: olfactory receptor activity (GO:0004984);; Molecular Function: odorant binding (GO:0005549);; Cellular Component: membrane (GO:0016020);; Biological Process: detection of chemical stimulus involved in sensory perception of smell (GO:0050911);;	K08471|2e-13|aag:AaeL_AAEL012254|odorant receptor	Putative odorant receptor 92a GN=Or92a OS=Drosophila melanogaster (Fruit fly) PE=3 SV=3	TPA: TPA_exp: odorant receptor 11 [Bombyx mori]
BGIBMGA000265	--	--	Molecular Function: structural constituent of pupal chitin-based cuticle (GO:0008011);; Molecular Function: structural constituent of cuticle (GO:0042302);;	--	Cuticle protein 8 OS=Locusta migratoria (Migratory locust) PE=1 SV=1	TPA: putative cuticle protein [Bombyx mori]
BGIBMGA000269	--	--	Molecular Function: structural constituent of pupal chitin-based cuticle (GO:0008011);; Molecular Function: structural constituent of cuticle (GO:0042302);;	--	Cuticle protein 8 OS=Locusta migratoria (Migratory locust) PE=1 SV=1	TPA: putative cuticle protein [Bombyx mori]
BGIBMGA000281	--	--	Molecular Function: structural constituent of cuticle (GO:0042302);;	--	Cuticle protein 21 GN=ACP21 OS=Locusta migratoria (Migratory locust) PE=1 SV=1	TPA: putative cuticle protein [Bombyx mori]
BGIBMGA000329	--	--	Molecular Function: structural constituent of chitin-based cuticle (GO:0005214);; Molecular Function: structural constituent of cuticle (GO:0042302);;	--	Larval cuticle protein LCP-30 (Precursor) GN=LCP30 OS=Bombyx mori (Silk moth) PE=1 SV=2	TPA: putative cuticle protein [Bombyx mori]
BGIBMGA000335	--	--	Molecular Function: hydrolase activity (GO:0016787);; Cellular Component: cell part (GO:0044464);; Biological Process: male mating behavior (GO:0060179);;	--	Papilin (Precursor) GN=Ppn OS=Drosophila melanogaster (Fruit fly) PE=1 SV=2	TPA: putative cuticle protein [Bombyx mori]
BGIBMGA000340	--	--	Molecular Function: structural constituent of chitin-based cuticle (GO:0005214);; Molecular Function: structural constituent of cuticle (GO:0042302);;	--	Flexible cuticle protein 12 (Precursor) GN=CP12 OS=Hyalophora cecropia (Cecropia moth) PE=2 SV=1	TPA: putative cuticle protein [Bombyx mori]
BGIBMGA000429	--	--	Biological Process: multicellular organismal process (GO:0032501);; Molecular Function: structural constituent of cuticle (GO:0042302);; Biological Process: response to stimulus (GO:0050896);;	--	Cuticle protein 8 OS=Locusta migratoria (Migratory locust) PE=1 SV=1	TPA: putative cuticle protein [Bombyx mori]
BGIBMGA000430	--	--	Molecular Function: structural constituent of pupal chitin-based cuticle (GO:0008011);; Molecular Function: structural constituent of cuticle (GO:0042302);;	--	Cuticle protein 8 OS=Locusta migratoria (Migratory locust) PE=1 SV=1	TPA: putative cuticle protein [Bombyx mori]
BGIBMGA000520	--	--	Molecular Function: nucleic acid binding (GO:0003676);; Cellular Component: extracellular region (GO:0005576);; Cellular Component: nucleolus (GO:0005730);; Biological Process: metabolic process (GO:0008152);; Biological Process: cellular process (GO:0009987);; Biological Process: antibacterial humoral response (GO:0019731);; Biological Process: antifungal humoral response (GO:0019732);; Biologic…	--	Acanthoscurrin-2 (Precursor; Fragment) OS=Acanthoscurria gomesiana (Tarantula spider) PE=1 SV=1	TPA: putative cuticle protein [Bombyx mori]
BGIBMGA001444	--	--	Molecular Function: structural constituent of cuticle (GO:0042302);;	--	Endocuticle structural glycoprotein SgAbd-8 OS=Schistocerca gregaria (Desert locust) PE=1 SV=1	TPA: putative cuticle protein [Bombyx mori]
BGIBMGA002175	--	--	Molecular Function: helicase activity (GO:0004386);; Molecular Function: protein binding (GO:0005515);; Biological Process: defense response (GO:0006952);; Biological Process: multicellular organismal process (GO:0032501);; Biological Process: developmental process (GO:0032502);; Biological Process: single-organism cellular process (GO:0044763);; Biological Process: response to other organism (GO…	--	34 kDa spicule matrix protein (Precursor) OS=Lytechinus pictus (Painted sea urchin) PE=2 SV=1	TPA: putative cuticle protein [Bombyx mori]
BGIBMGA002385	--	--	Molecular Function: binding (GO:0005488);; Biological Process: cellular process (GO:0009987);; Cellular Component: intracellular part (GO:0044424);; Biological Process: single-organism process (GO:0044699);;	--	Fibroin heavy chain (Precursor) GN=FIBH OS=Bombyx mori (Silk moth) PE=1 SV=4	TPA: putative cuticle protein [Bombyx mori]
BGIBMGA002664	--	--	Molecular Function: structural constituent of cuticle (GO:0042302);;	--	Larval cuticle protein LCP-30 (Precursor) GN=LCP30 OS=Bombyx mori (Silk moth) PE=1 SV=2	TPA: putative cuticle protein [Bombyx mori]
BGIBMGA005277	[K]	Transcription	Molecular Function: structural constituent of chitin-based larval cuticle (GO:0008010);; Biological Process: larval chitin-based cuticle development (GO:0008363);; Cellular Component: extracellular matrix (GO:0031012);; Molecular Function: structural constituent of cuticle (GO:0042302);;	--	Larval cuticle protein LCP-17 (Precursor) GN=LCP17 OS=Bombyx mori (Silk moth) PE=2 SV=1	TPA: putative cuticle protein [Bombyx mori]
BGIBMGA008142	--	--	Molecular Function: structural constituent of chitin-based cuticle (GO:0005214);; Molecular Function: structural constituent of cuticle (GO:0042302);;	--	Pro-resilin (Precursor) GN=resilin OS=Drosophila melanogaster (Fruit fly) PE=1 SV=1	TPA: putative cuticle protein [Bombyx mori]
BGIBMGA008255	--	--	Biological Process: defense response (GO:0006952);; Biological Process: response to other organism (GO:0051707);;	K10955|3e-42|hsa:4583|MUC2, MLP, MUC-2, SMUC	Cuticle protein 16.5, isoform A OS=Locusta migratoria (Migratory locust) PE=1 SV=1	TPA: putative cuticle protein [Bombyx mori]
BGIBMGA010142	--	--	Molecular Function: structural constituent of chitin-based cuticle (GO:0005214);; Molecular Function: structural constituent of cuticle (GO:0042302);;	--	Cuticle protein 21 GN=ACP21 OS=Locusta migratoria (Migratory locust) PE=1 SV=1	TPA: putative cuticle protein [Bombyx mori]
BGIBMGA011455	--	--	--	--	Pupal cuticle protein G1A OS=Tenebrio molitor (Yellow mealworm beetle) PE=1 SV=1	TPA: putative cuticle protein [Bombyx mori]
BGIBMGA011560	[I]	Lipid transport and metabolism	--	--	Cuticle protein 16.5, isoform A OS=Locusta migratoria (Migratory locust) PE=1 SV=1	TPA: putative cuticle protein [Bombyx mori]
BGIBMGA014009	[Q]	Secondary metabolites biosynthesis, transport and catabolism	Molecular Function: copper ion binding (GO:0005507);; Molecular Function: hydroquinone:oxygen oxidoreductase activity (GO:0052716);; Biological Process: oxidation-reduction process (GO:0055114);;	--	--	TPA: multicopper oxidase 1 [Bombyx mori]
BGIBMGA006746	[Q]	Secondary metabolites biosynthesis, transport and catabolism	Molecular Function: copper ion binding (GO:0005507);; Molecular Function: L-ascorbate oxidase activity (GO:0008447);; Biological Process: oxidation-reduction process (GO:0055114);;	--	--	TPA: laccase-like multicopper oxidase 2 isoform B [Bombyx mori]
BGIBMGA003585	--	--	Molecular Function: tumor necrosis factor receptor binding (GO:0005164);; Biological Process: immune response (GO:0006955);; Cellular Component: membrane (GO:0016020);;	--	--	TNFSF5 [Bombyx mori]
BGIBMGA000623	--	--	Biological Process: cellular process (GO:0009987);;	--	Titin GN=CG1915 OS=Drosophila melanogaster (Fruit fly) PE=1 SV=3	Titin-like protein [Bombyx mori]
BGIBMGA000624	--	--	Biological Process: neuron recognition (GO:0008038);; Biological Process: anatomical structure morphogenesis (GO:0009653);; Biological Process: neuron projection development (GO:0031175);; Biological Process: response to stimulus (GO:0050896);;	--	Titin GN=CG1915 OS=Drosophila melanogaster (Fruit fly) PE=1 SV=3	Titin-like protein [Bombyx mori]
BGIBMGA006226	--	--	Cellular Component: cytoplasm (GO:0005737);;	K12074|0.0|tca:657878|Tim	Protein timeless GN=tim OS=Drosophila virilis (Fruit fly) PE=2 SV=1	timeless [Antheraea pernyi]
BGIBMGA004892	[R]	General function prediction only	Molecular Function: nucleotide binding (GO:0000166);; Biological Process: mRNA splicing, via spliceosome (GO:0000398);; Molecular Function: nucleic acid binding (GO:0003676);; Biological Process: phagocytosis (GO:0006909);; Biological Process: central nervous system development (GO:0007417);; Molecular Function: poly(U) RNA binding (GO:0008266);; Cellular Component: Cajal body (GO:0015030);; Biol…	--	Polyadenylate-binding protein GN=pAbp OS=Drosophila melanogaster (Fruit fly) PE=1 SV=3	TIA-1 homologue [Bombyx mori]
BGIBMGA011334	--	--	Molecular Function: actin binding (GO:0003779);; Cellular Component: cytoplasm (GO:0005737);; Biological Process: cytoskeleton organization (GO:0007010);;	--	Thymosin beta OS=Aplysia californica (California sea hare) PE=1 SV=1	thymosin isoform 1 [Danaus plexippus]
BGIBMGA001137	[F]	Nucleotide transport and metabolism	Molecular Function: thymidylate synthase activity (GO:0004799);; Biological Process: dTMP biosynthetic process (GO:0006231);; Biological Process: dTTP biosynthetic process (GO:0006235);; Molecular Function: methyltransferase activity (GO:0008168);; Biological Process: pyrimidine deoxyribonucleotide biosynthetic process (GO:0009221);; Molecular Function: oxidoreductase activity (GO:0016491);; Biol…	K00560|1e-136|cqu:CpipJ_CPIJ011359|thymidylate synthase	Thymidylate synthase GN=Ts OS=Drosophila melanogaster (Fruit fly) PE=1 SV=2	thymidylate synthase isoform 1 [Bombyx mori]
BGIBMGA001913	--	--	Molecular Function: metalloendopeptidase activity (GO:0004222);; Biological Process: multicellular organismal development (GO:0007275);; Cellular Component: extracellular matrix (GO:0031012);; Biological Process: single-organism developmental process (GO:0044767);; Biological Process: anatomical structure development (GO:0048856);;	--	Papilin (Precursor) GN=mig-6 OS=Caenorhabditis elegans PE=1 SV=1	thrombospondin type-1 domain-containing protein 4-like precursor [Bombyx mori]
BGIBMGA008120	[OC]	--	Cellular Component: nucleus (GO:0005634);; Cellular Component: cytoplasm (GO:0005737);; Biological Process: protein folding (GO:0006457);; Biological Process: glycerol ether metabolic process (GO:0006662);; Biological Process: cellular response to DNA damage stimulus (GO:0006974);; Biological Process: determination of adult lifespan (GO:0008340);; Molecular Function: electron carrier activity (GO…	K03671|4e-19|nvi:100118754|NV13156	Thioredoxin-2 GN=Trx-2 OS=Drosophila yakuba (Fruit fly) PE=3 SV=1	thioredoxin-like protein [Bombyx mori]
BGIBMGA000064	[O]	Posttranslational modification, protein turnover, chaperones	Molecular Function: peroxidase activity (GO:0004601);; Molecular Function: glutathione peroxidase activity (GO:0004602);; Cellular Component: cytosol (GO:0005829);; Cellular Component: microtubule associated complex (GO:0005875);; Biological Process: cellular response to DNA damage stimulus (GO:0006974);; Biological Process: cell adhesion (GO:0007155);; Biological Process: germ cell development (…	K03386|1e-102|cqu:CpipJ_CPIJ009679|peroxiredoxin-2	Peroxiredoxin OS=Ascaris suum (Pig roundworm) PE=2 SV=1	thioredoxin peroxidase [Bombyx mori]
BGIBMGA007904	[OC]	--	Molecular Function: peptide-N4-(N-acetyl-beta-glucosaminyl)asparagine amidase activity (GO:0000224);; Cellular Component: nucleus (GO:0005634);; Cellular Component: cytoplasm (GO:0005737);; Biological Process: protein folding (GO:0006457);; Biological Process: protein deglycosylation (GO:0006517);; Biological Process: glycerol ether metabolic process (GO:0006662);; Biological Process: cellular re…	K03671|1e-148|tca:663358|similar to CG5495-PA	Thioredoxin GN=THIO OS=Geodia cydonium (Sponge) PE=3 SV=1	thioredoxin [Bombyx mori]
BGIBMGA012660	[I]	Lipid transport and metabolism	Molecular Function: acetyl-CoA C-acetyltransferase activity (GO:0003985);; Biological Process: metabolic process (GO:0008152);;	K07508|1e-172|api:100167180|similar to AGAP006821-PA	Probable acetyl-CoA acetyltransferase GN=DDB_G0271544 OS=Dictyostelium discoideum (Slime mold) PE=2 SV=1	thiolase 4 [Heliothis subflexa]
BGIBMGA002186	[O]	Posttranslational modification, protein turnover, chaperones	Molecular Function: glutathione peroxidase activity (GO:0004602);; Cellular Component: cytosol (GO:0005829);; Cellular Component: microtubule associated complex (GO:0005875);; Biological Process: cellular response to DNA damage stimulus (GO:0006974);; Biological Process: cell adhesion (GO:0007155);; Biological Process: germ cell development (GO:0007281);; Biological Process: determination of adul…	--	Peroxiredoxin 1 GN=Jafrac1 OS=Drosophila melanogaster (Fruit fly) PE=1 SV=1	thiol peroxiredoxin [Bombyx mori]
BGIBMGA013210	--	--	--	--	--	THAP domain-containing protein [Cerapachys biroi]
BGIBMGA006340	--	--	Biological Process: cell morphogenesis (GO:0000902);; Biological Process: morphogenesis of an epithelium (GO:0002009);; Biological Process: nematode larval development (GO:0002119);; Molecular Function: serine-type endopeptidase inhibitor activity (GO:0004867);; Cellular Component: extracellular region (GO:0005576);; Biological Process: receptor-mediated endocytosis (GO:0006898);; Biological Proc…	--	Kunitz-type serine protease inhibitor BmKTT-3 OS=Mesobuthus martensii (Manchurian scorpion) PE=2 SV=1	Tfpi protein [Danaus plexippus]
BGIBMGA005061	[K]	Transcription	Molecular Function: translation initiation factor activity (GO:0003743);; Cellular Component: nucleus (GO:0005634);; Biological Process: DNA-templated transcription, initiation (GO:0006352);; Biological Process: translational initiation (GO:0006413);; Molecular Function: zinc ion binding (GO:0008270);; Molecular Function: TBP-class protein binding (GO:0017025);; Biological Process: positive regul…	--	Transcription initiation factor IIB GN=ttb-1 OS=Caenorhabditis elegans PE=3 SV=2	TFIIB-related factor [Bombyx mori]
BGIBMGA008286	--	--	Cellular Component: integral component of membrane (GO:0016021);;	--	23 kDa integral membrane protein OS=Schistosoma mansoni (Blood fluke) PE=2 SV=1	tetraspanin E118 [Bombyx mori]
BGIBMGA004943	[RTKL]	--	Molecular Function: calmodulin-dependent protein kinase activity (GO:0004683);; Molecular Function: protein binding (GO:0005515);; Molecular Function: ATP binding (GO:0005524);; Biological Process: protein phosphorylation (GO:0006468);; Molecular Function: transferase activity, transferring phosphorus-containing groups (GO:0016772);;	K08811|0.0|tca:660054|similar to CG14305 CG14305-PA	Serine/threonine-protein kinase kin-29 OS=Caenorhabditis elegans PE=1 SV=2	testis-specific serine/threonine-protein kinase-like [Bombyx mori]
BGIBMGA003745	--	--	Biological Process: spermatogenesis (GO:0007283);;	--	Male-specific sperm protein Mst87F GN=Mst87F OS=Drosophila melanogaster (Fruit fly) PE=2 SV=1	testis-specific RNA [Drosophila hydei]
BGIBMGA009530	--	--	Molecular Function: enzyme inhibitor activity (GO:0004857);; Cellular Component: mitochondrion (GO:0005739);; Biological Process: negative regulation of ATPase activity (GO:0032780);; Molecular Function: ATPase inhibitor activity (GO:0042030);; Biological Process: negative regulation of nucleotide metabolic process (GO:0045980);;	--	ATPase inhibitor mai-2, mitochondrial (Precursor) OS=Caenorhabditis briggsae PE=3 SV=1	testis-specific ATPase inhibitor-like protein [Bombyx mori]
BGIBMGA013936	--	--	Biological Process: microtubule cytoskeleton organization (GO:0000226);; Cellular Component: microtubule (GO:0005874);;	--	Tektin-B1 OS=Strongylocentrotus purpuratus (Purple sea urchin) PE=1 SV=1	testis specific tektin [Bombyx mori]
BGIBMGA013800	--	--	Biological Process: microtubule cytoskeleton organization (GO:0000226);; Cellular Component: microtubule (GO:0005874);;	--	Tektin-B1 OS=Strongylocentrotus purpuratus (Purple sea urchin) PE=1 SV=1	tektin [Danaus plexippus]
BGIBMGA012459	[K]	Transcription	Molecular Function: translation initiation factor activity (GO:0003743);; Biological Process: transcription from RNA polymerase II promoter (GO:0006366);; Biological Process: translational initiation (GO:0006413);; Molecular Function: protein heterodimerization activity (GO:0046982);;	K03127|5e-67|nvi:100122836|NV11512	Transcription initiation factor TFIID subunit 13 GN=taf13 OS=Dictyostelium discoideum (Slime mold) PE=3 SV=1	TBP-associated factor 13 isoform 2 [Bombyx mori]
BGIBMGA010619	[K]	Transcription	Cellular Component: transcription factor TFIIIB complex (GO:0000126);; Molecular Function: core promoter sequence-specific DNA binding (GO:0001046);; Molecular Function: RNA polymerase II core promoter sequence-specific DNA binding transcription factor activity involved in preinitiation complex assembly (GO:0001075);; Molecular Function: TFIIA-class transcription factor binding (GO:0001092);; Mol…	K03120|1e-176|ame:550692|similar to TATA-box-binding protein (TATA-box factor) (TATA-binding factor) (TATA sequence-binding protein) (Transcription initiation factor TFIID TBP subunit)	TATA-box-binding protein GN=Tbp OS=Bombyx mori (Silk moth) PE=2 SV=1	TATA-box-binding protein [Bombyx mori]
BGIBMGA007615	--	--	--	--	--	Tashat1 protein [Theileria annulata]
BGIBMGA008924	[TDBLU]	--	Biological Process: cell cycle checkpoint (GO:0000075);; Biological Process: cell fate determination (GO:0001709);; Biological Process: positive regulation of protein phosphorylation (GO:0001934);; Molecular Function: transmembrane receptor protein tyrosine kinase activity (GO:0004714);; Molecular Function: ATP binding (GO:0005524);; Cellular Component: plasma membrane (GO:0005886);; Biological P…	K07203|0.0|tca:660499|similar to CG5092-PA	Target of rapamycin GN=Tor OS=Drosophila melanogaster (Fruit fly) PE=1 SV=1	target of rapamycin isoform 2 [Bombyx mori]
BGIBMGA008952	[TDBLU]	--	Biological Process: telomere maintenance (GO:0000723);; Biological Process: cell fate determination (GO:0001709);; Biological Process: positive regulation of protein phosphorylation (GO:0001934);; Molecular Function: protein tyrosine kinase activity (GO:0004713);; Molecular Function: ATP binding (GO:0005524);; Biological Process: mitotic cell cycle checkpoint (GO:0007093);; Biological Process: po…	K07203|0.0|ame:409393|Tor	Target of rapamycin GN=Tor OS=Drosophila melanogaster (Fruit fly) PE=1 SV=1	target of rapamycin isoform 1 [Bombyx mori]
BGIBMGA002077	--	--	Molecular Function: hydrolase activity (GO:0016787);; Biological Process: penicillin biosynthetic process (GO:0042318);;	--	--	tan protein [Bombyx mori]
BGIBMGA011075	--	--	--	--	Circadian clock-controlled protein (Precursor) GN=anon-3B1.2 OS=Drosophila melanogaster (Fruit fly) PE=2 SV=2	takeout/JHBP like protein [Papilio xuthus]
BGIBMGA009044	--	--	--	--	Probable polyketide synthase 3 GN=pks3 OS=Dictyostelium discoideum (Slime mold) PE=3 SV=1	TAK1-associated binding protein 2 isoform A [Danaus plexippus]
BGIBMGA010752	--	--	Molecular Function: catalytic activity (GO:0003824);; Biological Process: metabolic process (GO:0008152);;	K04403|1e-103|ame:411720|mitogen-activated protein kinase kinase kinase 7 interacting protein 1	Probable protein phosphatase 2C 4 GN=GSPATT00020181001 OS=Paramecium tetraurelia PE=3 SV=1	tak1 [Bombyx mori]
BGIBMGA010076	--	--	Biological Process: cell communication (GO:0007154);; Biological Process: single organism signaling (GO:0044700);; Biological Process: response to stimulus (GO:0050896);;	--	Tachykinin-related peptide 5 (Precursor) OS=Drosophila melanogaster (Fruit fly) PE=2 SV=1	tachykinin precursor [Bombyx mori]
BGIBMGA000589	--	--	Cellular Component: membrane (GO:0016020);; Biological Process: Golgi vesicle transport (GO:0048193);;	K08498|6e-25|phu:Phum_PHUM484770|syntaxin-6, putative	--	syntaxin 6 [Bombyx mori]
BGIBMGA010620	--	--	Cellular Component: Golgi membrane (GO:0000139);; Biological Process: cell morphogenesis (GO:0000902);; Biological Process: cytokinesis (GO:0000910);; Biological Process: morphogenesis of an epithelium (GO:0002009);; Biological Process: nematode larval development (GO:0002119);; Molecular Function: SNAP receptor activity (GO:0005484);; Molecular Function: protein binding (GO:0005515);; Cellular C…	K08490|1e-122|tca:664217|similar to syntaxin-5	Syntaxin-5 GN=CG4214 OS=Drosophila melanogaster (Fruit fly) PE=2 SV=2	syntaxin 5A [Bombyx mori]
BGIBMGA006590	[U]	Intracellular trafficking, secretion, and vesicular transport	Biological Process: cytokinesis (GO:0000910);; Molecular Function: SNAP receptor activity (GO:0005484);; Biological Process: intracellular protein transport (GO:0006886);; Biological Process: muscle contraction (GO:0006936);; Biological Process: synaptic transmission, cholinergic (GO:0007271);; Biological Process: regulation of pole plasm oskar mRNA localization (GO:0007317);; Biological Process:…	K04560|1e-143|phu:Phum_PHUM095410|syntaxin-1A, putative	Syntaxin-1A GN=Syx1A OS=Drosophila melanogaster (Fruit fly) PE=1 SV=1	Syntaxin 1A [Danaus plexippus]
BGIBMGA010004	--	--	Biological Process: inter-male aggressive behavior (GO:0002121);; Molecular Function: SNAP receptor activity (GO:0005484);; Molecular Function: protein binding (GO:0005515);; Biological Process: intracellular protein transport (GO:0006886);; Biological Process: exocytosis (GO:0006887);; Biological Process: neurotransmitter secretion (GO:0007269);; Biological Process: multicellular organismal deve…	--	Syntaxin-7A GN=DDB_G0287733 OS=Dictyostelium discoideum (Slime mold) PE=1 SV=1	syntaxin [Danaus plexippus]
BGIBMGA004940	[O]	Posttranslational modification, protein turnover, chaperones	Molecular Function: ubiquitin-protein transferase activity (GO:0004842);; Molecular Function: protein binding (GO:0005515);; Cellular Component: endoplasmic reticulum (GO:0005783);; Molecular Function: zinc ion binding (GO:0008270);; Biological Process: regulation of Notch signaling pathway (GO:0008593);; Biological Process: regulation of gene expression (GO:0010468);; Cellular Component: integra…	K10601|1e-159|tca:663272|similar to synoviolin	E3 ubiquitin-protein ligase HRD1 (Precursor) GN=sip3 OS=Drosophila melanogaster (Fruit fly) PE=1 SV=1	synoviolin-like protein [Bombyx mori]
BGIBMGA008210	[R]	General function prediction only	Molecular Function: nucleic acid binding (GO:0003676);; Cellular Component: nucleus (GO:0005634);; Cellular Component: cytoplasm (GO:0005737);; Biological Process: cellular macromolecule metabolic process (GO:0044260);; Cellular Component: intracellular organelle part (GO:0044446);; Biological Process: single-multicellular organism process (GO:0044707);; Biological Process: single-organism cellul…	--	Uncharacterized G-patch domain protein DDB_G0278987 GN=DDB_G0278987 OS=Dictyostelium discoideum (Slime mold) PE=3 SV=1	syndecan binding protein [Bombyx mori]
BGIBMGA010356	--	--	Molecular Function: SNARE binding (GO:0000149);; Molecular Function: protein kinase activity (GO:0004672);; Molecular Function: transporter activity (GO:0005215);; Molecular Function: calcium ion binding (GO:0005509);; Cellular Component: plasma membrane (GO:0005886);; Biological Process: transport (GO:0006810);; Biological Process: phagocytosis (GO:0006909);; Biological Process: cellular compone…	--	Synaptotagmin 1 GN=Syt1 OS=Drosophila melanogaster (Fruit fly) PE=1 SV=3	synaptotagmin I [Bombyx mori]
BGIBMGA001258	[U]	Intracellular trafficking, secretion, and vesicular transport	Biological Process: morphogenesis of an epithelium (GO:0002009);; Biological Process: nematode larval development (GO:0002119);; Cellular Component: plasma membrane (GO:0005886);; Biological Process: synaptic transmission, cholinergic (GO:0007271);; Cellular Component: synaptic vesicle (GO:0008021);; Cellular Component: integral component of membrane (GO:0016021);; Biological Process: synaptic ve…	K08515|1e-117|tca:663510|similar to CG1599-PA	Vesicle-associated membrane protein 7B OS=Dictyostelium discoideum (Slime mold) PE=3 SV=1	synaptobrevin [Bombyx mori]
BGIBMGA003946	--	--	Molecular Function: zinc ion binding (GO:0008270);;	K08731|5e-33|aga:AgaP_AGAP008420|IAP5	Apoptosis 1 inhibitor GN=th OS=Drosophila melanogaster (Fruit fly) PE=1 SV=2	survivin-2 [Bombyx mori]
BGIBMGA005071	--	--	Biological Process: compound eye morphogenesis (GO:0001745);; Molecular Function: binding (GO:0005488);; Biological Process: ubiquitin-dependent protein catabolic process (GO:0006511);; Biological Process: germ cell development (GO:0007281);; Biological Process: axonogenesis (GO:0007409);; Biological Process: adult locomotory behavior (GO:0008344);; Molecular Function: acid-amino acid ligase acti…	K10586|0.0|nvi:100117554|NV18397	Probable ubiquitin-conjugating enzyme protein 17 GN=ubc-17 OS=Caenorhabditis elegans PE=3 SV=3	survivin-1 [Bombyx mori]
BGIBMGA007694	--	--	Molecular Function: RNA polymerase II transcription cofactor activity (GO:0001104);; Biological Process: regulation of transcription from RNA polymerase II promoter (GO:0006357);; Biological Process: mitotic nuclear division (GO:0007067);; Cellular Component: mediator complex (GO:0016592);;	--	Mediator of RNA polymerase II transcription subunit 22 GN=MED22 OS=Drosophila melanogaster (Fruit fly) PE=1 SV=1	surfeit 5 [Danaus plexippus]
BGIBMGA007639	[S]	Function unknown	Biological Process: morphogenesis of an epithelium (GO:0002009);; Biological Process: nematode larval development (GO:0002119);; Cellular Component: endoplasmic reticulum membrane (GO:0005789);; Biological Process: embryo development ending in birth or egg hatching (GO:0009792);; Cellular Component: integral component of membrane (GO:0016021);; Biological Process: lipid storage (GO:0019915);; Bio…	--	Surfeit locus protein 4 homolog GN=Surf4 OS=Drosophila melanogaster (Fruit fly) PE=2 SV=1	surfeit 4-like protein [Bombyx mori]
BGIBMGA000722	[S]	Function unknown	Biological Process: instar larval development (GO:0002168);; Biological Process: visual behavior (GO:0007632);; Cellular Component: membrane (GO:0016020);; Biological Process: neurogenesis (GO:0022008);; Biological Process: phototaxis (GO:0042331);;	--	SURF1-like protein GN=Surf1 OS=Drosophila melanogaster (Fruit fly) PE=2 SV=1	surfeit 1 isoform 1 [Bombyx mori]
BGIBMGA004645	[R]	General function prediction only	Molecular Function: actin binding (GO:0003779);; Cellular Component: cytoskeleton (GO:0005856);; Biological Process: regulation of actin filament polymerization (GO:0030833);;	K05757|0.0|aag:AaeL_AAEL007546|actin-related protein 2/3 complex subunit 1A	Actin-related protein 2/3 complex subunit 1 GN=arcA OS=Dictyostelium discoideum (Slime mold) PE=1 SV=1	suppressor of profilin 2 [Bombyx mori]
BGIBMGA001307	[P]	Inorganic ion transport and metabolism	Molecular Function: superoxide dismutase activity (GO:0004784);; Cellular Component: cytoplasm (GO:0005737);; Biological Process: superoxide metabolic process (GO:0006801);; Molecular Function: protein homodimerization activity (GO:0042803);; Molecular Function: metal ion binding (GO:0046872);; Biological Process: oxidation-reduction process (GO:0055114);; Biological Process: regulation of brood …	K04565|1e-79|aag:AaeL_AAEL011498|superoxide dismutase	Superoxide dismutase [Cu-Zn] OS=Bombyx mori (Silk moth) PE=1 SV=3	superoxide dismutase [Cu-Zn] [Bombyx mori]
BGIBMGA002755	[H]	Coenzyme transport and metabolism	Molecular Function: protein binding (GO:0005515);; Biological Process: cellular protein modification process (GO:0006464);; Biological Process: multicellular organismal development (GO:0007275);; Molecular Function: small protein activating enzyme activity (GO:0008641);; Molecular Function: NEDD8 activating enzyme activity (GO:0019781);; Cellular Component: protein complex (GO:0043234);; Biologic…	K10684|1e-109|phu:Phum_PHUM428030|sumo-1-activating enzyme E1a, putative	SUMO-activating enzyme subunit 1 GN=sae1 OS=Dictyostelium discoideum (Slime mold) PE=3 SV=1	SUMO-1 activating enzyme [Bombyx mori]
BGIBMGA007143	--	--	Biological Process: transport (GO:0006810);; Molecular Function: sulfotransferase activity (GO:0008146);;	--	--	sulfotransferase [Bombyx mori]
BGIBMGA014619	--	--	Molecular Function: sulfotransferase activity (GO:0008146);; Biological Process: carbohydrate transport (GO:0008643);; Cellular Component: integral component of membrane (GO:0016021);; Molecular Function: transmembrane transporter activity (GO:0022857);; Biological Process: cellular metabolic process (GO:0044237);; Biological Process: transmembrane transport (GO:0055085);;	--	--	sulfotransferase [Bombyx mori]
BGIBMGA004562	[GEPR]	--	Cellular Component: plasma membrane (GO:0005886);; Biological Process: carbohydrate transport (GO:0008643);; Biological Process: disaccharide transport (GO:0015766);; Cellular Component: integral component of membrane (GO:0016021);; Molecular Function: substrate-specific transmembrane transporter activity (GO:0022891);; Cellular Component: membrane part (GO:0044425);; Molecular Function: sugar tr…	--	Facilitated trehalose transporter Tret1 {ECO:0000250|UniProtKB:A1Z8N1} OS=Drosophila virilis (Fruit fly) PE=3 SV=2	sugar transporter protein 3 [Bombyx mori]
BGIBMGA004527	[GEPR]	--	Biological Process: carbohydrate transport (GO:0008643);; Biological Process: disaccharide transport (GO:0015766);; Cellular Component: membrane (GO:0016020);; Cellular Component: integral component of membrane (GO:0016021);; Molecular Function: transmembrane transporter activity (GO:0022857);; Molecular Function: sugar transmembrane transporter activity (GO:0051119);; Biological Process: transme…	--	Facilitated trehalose transporter Tret1 {ECO:0000303|PubMed:20035867} OS=Apis mellifera ligustica (Common honeybee) PE=1 SV=1	sugar transporter protein 2 [Bombyx mori]
BGIBMGA004528	[GEPR]	--	Cellular Component: plasma membrane (GO:0005886);; Molecular Function: sulfotransferase activity (GO:0008146);; Biological Process: carbohydrate transport (GO:0008643);; Biological Process: disaccharide transport (GO:0015766);; Cellular Component: integral component of membrane (GO:0016021);; Molecular Function: transmembrane transporter activity (GO:0022857);; Molecular Function: substrate-speci…	--	Facilitated trehalose transporter Tret1 {ECO:0000303|PubMed:20035867} OS=Apis mellifera ligustica (Common honeybee) PE=1 SV=1	sugar transporter protein 2 [Bombyx mori]
BGIBMGA004525	[GEPR]	--	Molecular Function: sulfotransferase activity (GO:0008146);; Biological Process: carbohydrate transport (GO:0008643);; Biological Process: disaccharide transport (GO:0015766);; Cellular Component: membrane (GO:0016020);; Cellular Component: integral component of membrane (GO:0016021);; Molecular Function: transmembrane transporter activity (GO:0022857);; Molecular Function: sugar transmembrane tr…	--	Facilitated trehalose transporter Tret1 {ECO:0000250|UniProtKB:Q7PIR5} OS=Aedes aegypti (Yellowfever mosquito) PE=3 SV=1	sugar transporter protein [Bombyx mori]
BGIBMGA010881	[GEPR]	--	Biological Process: disaccharide transport (GO:0015766);; Cellular Component: membrane (GO:0016020);; Molecular Function: substrate-specific transmembrane transporter activity (GO:0022891);;	--	Facilitated trehalose transporter Tret1 {ECO:0000303|PubMed:20035867} OS=Apis mellifera ligustica (Common honeybee) PE=1 SV=1	sugar transporter [Danaus plexippus]
BGIBMGA009254	--	--	Biological Process: store-operated calcium entry (GO:0002115);; Cellular Component: plasma membrane (GO:0005886);; Biological Process: cell adhesion (GO:0007155);; Biological Process: imaginal disc-derived wing morphogenesis (GO:0007476);; Molecular Function: store-operated calcium channel activity (GO:0015279);; Biological Process: chaeta development (GO:0022416);; Biological Process: activation…	--	Stromal interaction molecule homolog (Precursor) GN=Stim OS=Drosophila melanogaster (Fruit fly) PE=1 SV=1	stromal interaction molecule 1 precursor [Bombyx mori]
BGIBMGA003367	--	--	Molecular Function: mannosyltransferase activity (GO:0000030);; Biological Process: mitotic cell cycle (GO:0000278);; Biological Process: mesodermal cell fate commitment (GO:0001710);; Biological Process: morphogenesis of an epithelium (GO:0002009);; Biological Process: regionalization (GO:0003002);; Molecular Function: sequence-specific DNA binding transcription factor activity (GO:0003700);; Ce…	--	Stromal cell-derived factor 2-like protein (Precursor) GN=DDB_G0284847 OS=Dictyostelium discoideum (Slime mold) PE=3 SV=1	stromal cell-derived factor 2 precursor [Bombyx mori]
BGIBMGA000162	--	--	Biological Process: compound eye morphogenesis (GO:0001745);; Molecular Function: protein binding (GO:0005515);; Cellular Component: plasma membrane (GO:0005886);; Cellular Component: nephrocyte diaphragm (GO:0005917);; Biological Process: homophilic cell adhesion via plasma membrane adhesion molecules (GO:0007156);; Biological Process: heterophilic cell-cell adhesion via plasma membrane cell adh…	--	--	sticks and stones [Biston betularia]
BGIBMGA009103	[I]	Lipid transport and metabolism	Molecular Function: phospholipid transporter activity (GO:0005548);; Cellular Component: mitochondrion (GO:0005739);; Cellular Component: peroxisome (GO:0005777);; Cellular Component: lipid particle (GO:0005811);; Biological Process: metabolic process (GO:0008152);; Biological Process: phospholipid transport (GO:0015914);; Molecular Function: transferase activity, transferring acyl groups other t…	K08764|0.0|dwi:Dwil_GK15532|GK15532 gene product from transcript GK15532-RA	3-hydroxyacyl-CoA dehydrogenase GN=mfeA OS=Dictyostelium discoideum (Slime mold) PE=2 SV=1	sterol carrier protein x [Bombyx mori]
BGIBMGA001392	--	--	Molecular Function: transcription regulatory region sequence-specific DNA binding (GO:0000976);; Molecular Function: RNA polymerase II core promoter proximal region sequence-specific DNA binding transcription factor activity involved in positive regulation of transcription (GO:0001077);; Molecular Function: RNA polymerase II core promoter proximal region sequence-specific DNA binding transcriptio…	--	Steroid receptor seven-up, isoforms B/C GN=svp OS=Drosophila melanogaster (Fruit fly) PE=2 SV=1	Steroid receptor seven-up, isoforms B/C [Camponotus floridanus]
BGIBMGA006043	--	--	Molecular Function: protein binding (GO:0005515);; Biological Process: organelle organization (GO:0006996);; Biological Process: anatomical structure morphogenesis (GO:0009653);; Biological Process: regulation of microtubule polymerization or depolymerization (GO:0031110);; Biological Process: multicellular organismal process (GO:0032501);; Cellular Component: protein complex (GO:0043234);; Cellu…	--	Putative leucine-rich repeat-containing protein DDB_G0290503 GN=DDB_G0290503 OS=Dictyostelium discoideum (Slime mold) PE=3 SV=1	stathmin [Bombyx mori]
BGIBMGA000925	[K]	Transcription	Molecular Function: phosphoprotein phosphatase activity (GO:0004721);; Cellular Component: nucleus (GO:0005634);; Biological Process: mRNA processing (GO:0006397);;	--	RNA polymerase II subunit A C-terminal domain phosphatase SSU72 GN=ssu72 OS=Dictyostelium discoideum (Slime mold) PE=3 SV=1	Ssu72 domain protein [Bombyx mori]
BGIBMGA005635	[R]	General function prediction only	Molecular Function: nucleotide binding (GO:0000166);; Biological Process: mRNA splicing, via spliceosome (GO:0000398);; Biological Process: gastrulation with mouth forming first (GO:0001703);; Biological Process: morphogenesis of an epithelium (GO:0002009);; Molecular Function: nucleic acid binding (GO:0003676);; Molecular Function: RNA binding (GO:0003723);; Cellular Component: spliceosomal comp…	K12891|8e-63|ame:409862|similar to SC35 CG5442-PB, isoform B	Probable splicing factor, arginine/serine-rich 4 GN=rsp-4 OS=Caenorhabditis elegans PE=3 SV=1	Sr protein [Bombyx mori]
BGIBMGA013464	[R]	General function prediction only	Molecular Function: nucleotide binding (GO:0000166);; Biological Process: mRNA splicing, via spliceosome (GO:0000398);; Biological Process: developmental process involved in reproduction (GO:0003006);; Molecular Function: nucleic acid binding (GO:0003676);; Molecular Function: mRNA binding (GO:0003729);; Cellular Component: extracellular region (GO:0005576);; Cellular Component: nucleus (GO:00056…	K03102|1e-154|ame:408936|similar to squid CG16901-PC, isoform C	RNA-binding protein squid GN=sqd OS=Drosophila melanogaster (Fruit fly) PE=1 SV=3	squid protein homologue [Bombyx mori]
BGIBMGA005177	--	--	Molecular Function: nucleotide binding (GO:0000166);; Molecular Function: nucleic acid binding (GO:0003676);; Molecular Function: RNA binding (GO:0003723);; Cellular Component: nucleus (GO:0005634);; Cellular Component: cytoplasm (GO:0005737);; Biological Process: mRNA export from nucleus (GO:0006406);;	K13219|1e-168|tca:659351|similar to CG4211-PB, isoform B	Hrp65 protein GN=HRP65 OS=Chironomus tentans (Midge) PE=1 SV=1	splicing factor proline- and glutamine-rich [Bombyx mori]
BGIBMGA010178	[R]	General function prediction only	Molecular Function: nucleotide binding (GO:0000166);; Biological Process: regulation of alternative mRNA splicing, via spliceosome (GO:0000381);; Biological Process: mRNA splicing, via spliceosome (GO:0000398);; Biological Process: gastrulation with mouth forming first (GO:0001703);; Biological Process: compound eye morphogenesis (GO:0001745);; Biological Process: morphogenesis of an epithelium (…	K12893|1e-138|aga:AgaP_AGAP004592|AGAP004592-PA	Serine-arginine protein 55 GN=B52 OS=Drosophila melanogaster (Fruit fly) PE=1 SV=4	splicing factor arginine/serine-rich 6 [Bombyx mori]
BGIBMGA003462	[R]	General function prediction only	Molecular Function: nucleotide binding (GO:0000166);; Biological Process: mRNA splicing, via spliceosome (GO:0000398);; Molecular Function: nucleic acid binding (GO:0003676);; Molecular Function: RNA binding (GO:0003723);; Molecular Function: protein binding (GO:0005515);; Cellular Component: spliceosomal complex (GO:0005681);; Biological Process: macromolecular complex subunit organization (GO:0…	K12840|1e-149|phu:Phum_PHUM378950|Splicing factor, putative	Poly(U)-binding-splicing factor half pint GN=pUf68 OS=Drosophila melanogaster (Fruit fly) PE=1 SV=2	splicing factor 45 [Bombyx mori]
BGIBMGA005282	--	--	Molecular Function: nucleotide binding (GO:0000166);; Molecular Function: nucleic acid binding (GO:0003676);; Molecular Function: protein binding (GO:0005515);; Cellular Component: extracellular region (GO:0005576);; Cellular Component: nucleolus (GO:0005730);; Biological Process: metabolic process (GO:0008152);; Cellular Component: Cajal body (GO:0015030);; Biological Process: antibacterial humo…	K12831|1e-141|aag:AaeL_AAEL013795|spliceosome associated protein	Splicing factor 3B subunit 4 GN=sap-49 OS=Caenorhabditis elegans PE=1 SV=2	spliceosomal protein on the X [Bombyx mori]
BGIBMGA000918	[O]	Posttranslational modification, protein turnover, chaperones	Biological Process: ubiquitin-dependent protein catabolic process (GO:0006511);; Molecular Function: kinase activity (GO:0016301);; Biological Process: phosphorylation (GO:0016310);; Molecular Function: ligase activity (GO:0016874);;	K03094|1e-110|ame:409234|skp1, p19skp1, skpA	SCF ubiquitin ligase complex protein SKP1a(6-162) GN=fpaA OS=Dictyostelium discoideum (Slime mold) PE=1 SV=1	S-phase kinase-associated protein [Bombyx mori]
BGIBMGA006398	--	--	Molecular Function: sequence-specific DNA binding transcription factor activity (GO:0003700);; Molecular Function: RNA polymerase II distal enhancer sequence-specific DNA binding transcription factor activity (GO:0003705);; Cellular Component: nucleus (GO:0005634);; Biological Process: regulation of transcription, DNA-templated (GO:0006355);; Biological Process: Ras protein signal transduction (G…	K09301|4e-19|xtr:493379|hoxa1, MGC79507, Xhox.lab, bsas, hox1, hox1f, xhox.lab2, xhoxa1	Homeobox protein HOX3 OS=Branchiostoma floridae (Florida lancelet) PE=2 SV=1	special homeobox protein 7 [Bombyx mori]
BGIBMGA014315	[K]	Transcription	Molecular Function: sequence-specific DNA binding transcription factor activity (GO:0003700);; Molecular Function: RNA polymerase II distal enhancer sequence-specific DNA binding transcription factor activity (GO:0003705);; Cellular Component: nucleus (GO:0005634);; Biological Process: regulation of transcription, DNA-templated (GO:0006355);; Biological Process: Ras protein signal transduction (G…	--	Homeobox protein lin-39 GN=lin-39 OS=Caenorhabditis elegans PE=2 SV=1	special homeobox protein 5 [Bombyx mori]
BGIBMGA006481	[K]	Transcription	Molecular Function: sequence-specific DNA binding transcription factor activity (GO:0003700);; Molecular Function: RNA polymerase II distal enhancer sequence-specific DNA binding transcription factor activity (GO:0003705);; Cellular Component: nucleus (GO:0005634);; Biological Process: regulation of transcription, DNA-templated (GO:0006355);; Biological Process: Ras protein signal transduction (G…	K09301|8e-17|rno:303491|Hoxb1	Protein zerknuellt GN=zen OS=Drosophila subobscura (Fruit fly) PE=3 SV=1	special homeobox protein 4 [Bombyx mori]
BGIBMGA006480	--	--	Biological Process: compound eye morphogenesis (GO:0001745);; Molecular Function: sequence-specific DNA binding transcription factor activity (GO:0003700);; Cellular Component: nucleus (GO:0005634);; Biological Process: transcription, DNA-templated (GO:0006351);; Biological Process: regulation of transcription, DNA-templated (GO:0006355);; Molecular Function: sequence-specific DNA binding (GO:004…	K09301|8e-14|dya:Dyak_GE25839|GE25839 gene product from transcript GE25839-RA	Homeotic protein labial GN=lab OS=Drosophila melanogaster (Fruit fly) PE=1 SV=2	special homeobox protein 3 [Bombyx mori]
BGIBMGA006479	--	--	Molecular Function: sequence-specific DNA binding transcription factor activity (GO:0003700);; Cellular Component: nucleus (GO:0005634);; Biological Process: regulation of transcription, DNA-templated (GO:0006355);; Biological Process: Ras protein signal transduction (GO:0007265);; Biological Process: axon guidance (GO:0007411);; Biological Process: anterior/posterior pattern specification (GO:00…	K09306|5e-21|ptr:735639|HOXC9	Protein zerknuellt 1 GN=zen OS=Drosophila melanogaster (Fruit fly) PE=1 SV=1	special homeobox protein 2 [Bombyx mori]
BGIBMGA006478	--	--	Molecular Function: sequence-specific DNA binding transcription factor activity (GO:0003700);; Molecular Function: RNA polymerase II distal enhancer sequence-specific DNA binding transcription factor activity (GO:0003705);; Cellular Component: nucleus (GO:0005634);; Biological Process: regulation of transcription, DNA-templated (GO:0006355);; Biological Process: Ras protein signal transduction (G…	K09303|2e-19|xla:100036911|hoxd3	Homeobox protein lin-39 GN=lin-39 OS=Caenorhabditis elegans PE=2 SV=1	special homeobox protein 1 [Bombyx mori]
BGIBMGA008841	--	--	--	--	--	spatzle-like protein [Bombyx mori]
BGIBMGA002397	--	--	Biological Process: defense response (GO:0006952);; Biological Process: pattern specification process (GO:0007389);; Biological Process: single-organism cellular process (GO:0044763);; Biological Process: response to other organism (GO:0051707);;	--	Protein spaetzle C-106 (Precursor) GN=spz OS=Drosophila melanogaster (Fruit fly) PE=1 SV=3	spatzle-1 precursor [Bombyx mori]
BGIBMGA013448	--	--	Biological Process: reproduction (GO:0000003);; Biological Process: nematode larval development (GO:0002119);; Molecular Function: calcium ion binding (GO:0005509);; Cellular Component: proteinaceous extracellular matrix (GO:0005578);; Cellular Component: basement membrane (GO:0005604);; Cellular Component: extracellular space (GO:0005615);; Biological Process: signal transduction (GO:0007165);; …	--	SPARC (Precursor) GN=ost-1 OS=Caenorhabditis elegans PE=1 SV=1	SPARC precursor [Bombyx mori]
BGIBMGA011668	--	--	Biological Process: negative regulation of transcription from RNA polymerase II promoter (GO:0000122);; Cellular Component: SAGA complex (GO:0000124);; Cellular Component: chromatin (GO:0000785);; Molecular Function: RNA polymerase II distal enhancer sequence-specific DNA binding (GO:0000980);; Molecular Function: RNA polymerase II core promoter proximal region sequence-specific DNA binding trans…	K09270|6e-33|phu:Phum_PHUM471030|Sex-determining region Y protein, putative	Putative transcription factor SOX-15 GN=Sox15 OS=Drosophila melanogaster (Fruit fly) PE=2 SV=2	SoxE [Bombyx mori]
BGIBMGA003080	--	--	Biological Process: negative regulation of transcription from RNA polymerase II promoter (GO:0000122);; Cellular Component: SAGA complex (GO:0000124);; Cellular Component: chromatin (GO:0000785);; Molecular Function: RNA polymerase II distal enhancer sequence-specific DNA binding (GO:0000980);; Molecular Function: RNA polymerase II core promoter proximal region sequence-specific DNA binding trans…	--	SOX domain-containing protein dichaete GN=D OS=Drosophila melanogaster (Fruit fly) PE=2 SV=1	Sox21b [Danaus plexippus]
BGIBMGA012398	[ER]	--	Molecular Function: L-iditol 2-dehydrogenase activity (GO:0003939);; Molecular Function: zinc ion binding (GO:0008270);; Molecular Function: oxidoreductase activity (GO:0016491);; Molecular Function: metal ion binding (GO:0046872);; Biological Process: oxidation-reduction process (GO:0055114);;	K00008|3e-29|dgr:Dgri_GH14504|GH14504 gene product from transcript GH14504-RA	Sorbitol dehydrogenase GN=SDH OS=Bombyx mori (Silk moth) PE=2 SV=1	sorbitol dehydrogenase [Bombyx mori]
BGIBMGA012057	[GER]	--	Cellular Component: Golgi cis cisterna (GO:0000137);; Cellular Component: endoplasmic reticulum (GO:0005783);; Biological Process: multicellular organismal development (GO:0007275);; Biological Process: glycoprotein biosynthetic process (GO:0009101);; Biological Process: heparan sulfate proteoglycan biosynthetic process (GO:0015012);; Molecular Function: pyrimidine nucleotide-sugar transmembrane …	--	Adenosine 3&apos;-phospho 5&apos;-phosphosulfate transporter 2 GN=Papst2 OS=Drosophila melanogaster (Fruit fly) PE=1 SV=2	solute carrier family 35 member B3 isoform 1 [Bombyx mori]
BGIBMGA009301	--	--	Molecular Function: nucleotide binding (GO:0000166);; Molecular Function: guanylate cyclase activity (GO:0004383);; Molecular Function: binding (GO:0005488);; Biological Process: cGMP biosynthetic process (GO:0006182);; Biological Process: response to stress (GO:0006950);; Biological Process: nucleotide metabolic process (GO:0009117);; Molecular Function: heme binding (GO:0020037);; Biological Pr…	K12319|1e-168|tca:659006|similar to Guanylate cyclase soluble subunit beta-1 (GCS-beta-1) (Soluble guanylate cyclase small subunit) (GCS-beta-3)	Soluble guanylate cyclase gcy-34 GN=gcy-34 OS=Caenorhabditis elegans PE=2 SV=1	soluble guanylyl cyclae beta-1 subunit [Bombyx mori]
BGIBMGA009302	[T]	Signal transduction mechanisms	Molecular Function: nucleotide binding (GO:0000166);; Biological Process: response to reactive oxygen species (GO:0000302);; Biological Process: response to hypoxia (GO:0001666);; Molecular Function: guanylate cyclase activity (GO:0004383);; Biological Process: cGMP biosynthetic process (GO:0006182);; Biological Process: GTP catabolic process (GO:0006184);; Biological Process: feeding behavior (G…	K12319|1e-119|phu:Phum_PHUM588470|soluble guanylyl cyclase beta subunit, putative (EC:4.6.1.2)	Soluble guanylate cyclase 88E OS=Drosophila melanogaster (Fruit fly) PE=1 SV=3	soluble guanylyl cyclae beta-1 subunit [Bombyx mori]
BGIBMGA009299	--	--	Molecular Function: nucleotide binding (GO:0000166);; Molecular Function: guanylate cyclase activity (GO:0004383);; Biological Process: cGMP biosynthetic process (GO:0006182);; Molecular Function: heme binding (GO:0020037);; Biological Process: intracellular signal transduction (GO:0035556);;	K12318|3e-59|tca:659086|similar to soluble guanylyl cyclase alpha-1 subunit	Head-specific guanylate cyclase GN=CG1912 OS=Drosophila melanogaster (Fruit fly) PE=2 SV=2	soluble guanylyl cyclae alpha-1 subunit [Bombyx mori]
BGIBMGA007426	--	--	Cellular Component: integral component of membrane (GO:0016021);; Biological Process: transmembrane transport (GO:0055085);;	--	--	sodium-dependent phosphate transporter [Danaus plexippus]
BGIBMGA005582	--	--	Biological Process: intracellular signal transduction (GO:0035556);;	K04695|6e-48|tca:661222|similar to Suppressor of cytokine signaling 2 (SOCS-2) (Cytokine-inducible SH2 protein 2) (CIS-2)	--	SOCS2-12 protein [Bombyx mori]
BGIBMGA012118	[R]	General function prediction only	Molecular Function: nucleotide binding (GO:0000166);; Biological Process: regulation of alternative mRNA splicing, via spliceosome (GO:0000381);; Biological Process: mRNA splicing, via spliceosome (GO:0000398);; Molecular Function: mRNA binding (GO:0003729);; Molecular Function: protein binding (GO:0005515);; Cellular Component: U1 snRNP (GO:0005685);; Cellular Component: U2 snRNP (GO:0005686);; …	--	U1 small nuclear ribonucleoprotein A GN=snf OS=Drosophila melanogaster (Fruit fly) PE=1 SV=1	SNF [Antheraea pernyi]
BGIBMGA005515	--	--	--	--	--	Snake venom metalloprotease inhibitor 02A10 [Toxocara canis]
BGIBMGA004661	[K]	Transcription	Biological Process: spliceosomal complex assembly (GO:0000245);; Molecular Function: nucleic acid binding (GO:0003676);; Molecular Function: RNA binding (GO:0003723);; Biological Process: apoptotic process (GO:0006915);; Biological Process: nucleus organization (GO:0006997);; Biological Process: germ cell development (GO:0007281);; Biological Process: embryo development ending in birth or egg hat…	K11097|2e-55|ame:724485|similar to CG18591-PA	Probable small nuclear ribonucleoprotein E GN=SmE OS=Drosophila melanogaster (Fruit fly) PE=1 SV=1	small ribonucleoprotein particle protein SmE [Papilio xuthus]
BGIBMGA010723	[K]	Transcription	Biological Process: mRNA splicing, via spliceosome (GO:0000398);; Molecular Function: nucleic acid binding (GO:0003676);; Molecular Function: protein binding (GO:0005515);; Biological Process: receptor-mediated endocytosis (GO:0006898);; Biological Process: apoptotic process (GO:0006915);; Biological Process: mitotic spindle organization (GO:0007052);; Biological Process: mitotic nuclear division…	K11096|1e-65|ame:414039|similar to CG1249-PA	Probable small nuclear ribonucleoprotein Sm D2 GN=SmD2 OS=Drosophila melanogaster (Fruit fly) PE=1 SV=1	small nuclear ribonucleoprotein sm d2 [Bombyx mori]
BGIBMGA003840	[K]	Transcription	Biological Process: mRNA splicing, via spliceosome (GO:0000398);; Molecular Function: nucleic acid binding (GO:0003676);; Cellular Component: nucleoplasm (GO:0005654);; Cellular Component: nucleolus (GO:0005730);; Biological Process: germ cell development (GO:0007281);; Biological Process: nervous system development (GO:0007399);; Biological Process: gonad development (GO:0008406);; Biological Pr…	K11087|8e-66|cqu:CpipJ_CPIJ016511|small nuclear ribonucleoprotein Sm D1	Probable small nuclear ribonucleoprotein Sm D1 GN=SmD1 OS=Drosophila melanogaster (Fruit fly) PE=1 SV=1	small nuclear ribonucleoprotein Sm D1 [Bombyx mori]
BGIBMGA012045	[K]	Transcription	Biological Process: reproduction (GO:0000003);; Molecular Function: nucleic acid binding (GO:0003676);; Molecular Function: protein binding (GO:0005515);; Cellular Component: nucleus (GO:0005634);; Biological Process: RNA processing (GO:0006396);; Biological Process: receptor-mediated endocytosis (GO:0006898);; Biological Process: apoptotic process (GO:0006915);; Biological Process: embryo develo…	K11098|2e-52|ame:725880|DebB	Small nuclear ribonucleoprotein F GN=SmF OS=Drosophila melanogaster (Fruit fly) PE=1 SV=2	small nuclear ribonucleoprotein protein F [Bombyx mori]
BGIBMGA003004	[K]	Transcription	Biological Process: mRNA splicing, via spliceosome (GO:0000398);; Biological Process: morphogenesis of an epithelium (GO:0002009);; Molecular Function: RNA binding (GO:0003723);; Cellular Component: nucleus (GO:0005634);; Biological Process: receptor-mediated endocytosis (GO:0006898);; Biological Process: mitotic spindle organization (GO:0007052);; Biological Process: germ cell development (GO:00…	K11086|4e-98|ame:409356|Smb	Small nuclear ribonucleoprotein-associated protein B GN=SmB OS=Drosophila melanogaster (Fruit fly) PE=1 SV=1	small nuclear ribonucleoprotein polypeptide [Bombyx mori]
BGIBMGA004573	[K]	Transcription	Biological Process: reproduction (GO:0000003);; Biological Process: nuclear-transcribed mRNA catabolic process, nonsense-mediated decay (GO:0000184);; Biological Process: spliceosomal complex assembly (GO:0000245);; Biological Process: nuclear-transcribed mRNA poly(A) tail shortening (GO:0000289);; Molecular Function: translation repressor activity, nucleic acid binding (GO:0000900);; Cellular Co…	K11099|8e-43|nvi:100117418|NV17781	Probable small nuclear ribonucleoprotein G GN=SmG OS=Drosophila melanogaster (Fruit fly) PE=1 SV=1	small nuclear ribonucleoprotein G [Danaus plexippus]
BGIBMGA004666	[R]	General function prediction only	Molecular Function: nucleotide binding (GO:0000166);; Molecular Function: GTPase activity (GO:0003924);; Molecular Function: GTP binding (GO:0005525);; Cellular Component: cytoplasm (GO:0005737);; Cellular Component: endoplasmic reticulum (GO:0005783);; Cellular Component: Golgi apparatus (GO:0005794);; Biological Process: GTP catabolic process (GO:0006184);; Biological Process: chemotaxis (GO:00…	K07976|1e-122|dwi:Dwil_GK25049|GK25049 gene product from transcript GK25049-RA	Ras-related protein Rab-8B GN=rab8B OS=Dictyostelium discoideum (Slime mold) PE=2 SV=1	small GTP-binding protein Rab10 [Bombyx mori]
BGIBMGA005115	[R]	General function prediction only	Molecular Function: GTPase activity (GO:0003924);; Molecular Function: GTP binding (GO:0005525);; Cellular Component: endoplasmic reticulum (GO:0005783);; Cellular Component: Golgi apparatus (GO:0005794);; Cellular Component: lipid particle (GO:0005811);; Biological Process: GTP catabolic process (GO:0006184);; Biological Process: ER to Golgi vesicle-mediated transport (GO:0006888);; Biological P…	K07874|1e-132|tca:664036|similar to CG3320-PA, isoform A	Ras-related protein Rab-1A GN=RAB1A OS=Lymnaea stagnalis (Great pond snail) PE=2 SV=1	small GTP-binding protein [Bombyx mori]
BGIBMGA004846	[R]	General function prediction only	Molecular Function: GTPase activity (GO:0003924);; Molecular Function: GTP binding (GO:0005525);; Cellular Component: endoplasmic reticulum (GO:0005783);; Cellular Component: Golgi apparatus (GO:0005794);; Biological Process: GTP catabolic process (GO:0006184);; Biological Process: chemotaxis (GO:0006935);; Biological Process: small GTPase mediated signal transduction (GO:0007264);; Biological Pr…	K07901|1e-109|tca:660542|similar to CG8287-PA	Ras-related protein Rab-8A GN=rab8A OS=Dictyostelium discoideum (Slime mold) PE=3 SV=1	small GTP binding protein RAB8 [Bombyx mori]
BGIBMGA006045	[R]	General function prediction only	Molecular Function: GTPase activity (GO:0003924);; Molecular Function: protein binding (GO:0005515);; Molecular Function: GTP binding (GO:0005525);; Biological Process: apoptotic process (GO:0006915);; Biological Process: small GTPase mediated signal transduction (GO:0007264);; Biological Process: germarium-derived egg chamber formation (GO:0007293);; Biological Process: axon guidance (GO:0007411…	K07889|1e-123|tca:100141572|Rab5	Ras-related protein Rab-5A GN=rab5A OS=Dictyostelium discoideum (Slime mold) PE=3 SV=1	small GTP binding protein RAB5 [Bombyx mori]
BGIBMGA006658	--	--	--	--	--	small androgen receptor-interacting protein [Bombyx mori]
BGIBMGA013566	--	--	Cellular Component: mitochondrion (GO:0005739);; Biological Process: spermatogenesis (GO:0007283);; Biological Process: larval locomotory behavior (GO:0008345);; Biological Process: peristalsis (GO:0030432);; Biological Process: germarium-derived oocyte differentiation (GO:0030706);;	--	Protein slowmo GN=slmo OS=Drosophila melanogaster (Fruit fly) PE=2 SV=1	slowmo [Bombyx mori]
BGIBMGA007608	--	--	--	K06838|2e-06|gga:395293|SLIT1	--	slit, partial [Bombyx mori]
BGIBMGA003274	[P]	Inorganic ion transport and metabolism	--	--	--	similar to CG12017 [Papilio xuthus]
BGIBMGA003864	[E]	Amino acid transport and metabolism	Cellular Component: integral component of membrane (GO:0016021);;	--	Vesicular GABA transporter GN=unc-47 OS=Caenorhabditis elegans PE=1 SV=2	similar to amino acid transporter [Bombyx mori]
BGIBMGA003623	--	--	Cellular Component: intracellular (GO:0005622);; Biological Process: regulation of transcription, DNA-templated (GO:0006355);;	--	--	simila to CG13188, partial [Papilio polytes]
BGIBMGA010868	--	--	Molecular Function: RNA polymerase II core promoter proximal region sequence-specific DNA binding transcription factor activity involved in positive regulation of transcription (GO:0001077);; Biological Process: morphogenesis of an epithelium (GO:0002009);; Molecular Function: sequence-specific DNA binding transcription factor activity (GO:0003700);; Cellular Component: nucleus (GO:0005634);; Bio…	K09365|1e-154|aag:AaeL_AAEL003560|pou domain/drifter/cf-1a	Silk gland factor 3 GN=SGF3 OS=Bombyx mori (Silk moth) PE=2 SV=1	silk gland factor 3 [Bombyx mori]
BGIBMGA005101	[K]	Transcription	Molecular Function: transcription regulatory region sequence-specific DNA binding (GO:0000976);; Molecular Function: RNA polymerase II core promoter proximal region sequence-specific DNA binding transcription factor activity involved in positive regulation of transcription (GO:0001077);; Biological Process: microtubule bundle formation (GO:0001578);; Biological Process: compound eye morphogenesis…	K08035|1e-109|cqu:CpipJ_CPIJ001843|fork head	Silk gland factor 1 GN=SGF1 OS=Bombyx mori (Silk moth) PE=2 SV=1	silk gland factor 1 [Bombyx mori]
BGIBMGA005111	--	--	Molecular Function: helicase activity (GO:0004386);; Molecular Function: protein binding (GO:0005515);; Cellular Component: cell part (GO:0044464);; Biological Process: single-organism cellular process (GO:0044763);; Biological Process: multi-organism process (GO:0051704);;	--	Fibroin heavy chain (Precursor) GN=FIBH OS=Bombyx mori (Silk moth) PE=1 SV=4	silk fibroin heavy chain, partial [Bombyx mori]
BGIBMGA001739	--	--	Biological Process: immune system process (GO:0002376);; Biological Process: developmental process involved in reproduction (GO:0003006);; Molecular Function: sequence-specific DNA binding transcription factor activity (GO:0003700);; Molecular Function: signal transducer activity (GO:0004871);; Molecular Function: calcium ion binding (GO:0005509);; Cellular Component: nucleus (GO:0005634);; Biolo…	--	Signal transducer and transcription activator GN=Stat92E OS=Drosophila melanogaster (Fruit fly) PE=1 SV=1	signal transducer and activator of transcription short isoform [Bombyx mori]
BGIBMGA011599	--	--	Cellular Component: endoplasmic reticulum (GO:0005783);;	K13249|1e-107|cqu:CpipJ_CPIJ018234|translocon-associated protein subunit alpha	Translocon-associated protein subunit alpha (Precursor) GN=ssr1 OS=Dictyostelium discoideum (Slime mold) PE=3 SV=1	signal sequence receptor precursor [Bombyx mori]
BGIBMGA005769	--	--	Cellular Component: endoplasmic reticulum (GO:0005783);; Molecular Function: ammonium transmembrane transporter activity (GO:0008519);; Biological Process: embryo development ending in birth or egg hatching (GO:0009792);; Cellular Component: integral component of membrane (GO:0016021);; Biological Process: ammonium transmembrane transport (GO:0072488);;	K13250|3e-72|aga:AgaP_AGAP005861|AGAP005861-PB	Translocon-associated protein subunit beta (Precursor) OS=Caenorhabditis elegans PE=1 SV=1	signal sequence receptor beta subunit precursor [Bombyx mori]
BGIBMGA005409	[R]	General function prediction only	Molecular Function: GTP binding (GO:0005525);; Cellular Component: intracellular (GO:0005622);; Biological Process: small GTPase mediated signal transduction (GO:0007264);; Biological Process: multicellular organismal process (GO:0032501);; Cellular Component: intracellular membrane-bounded organelle (GO:0043231);; Cellular Component: cytoplasmic part (GO:0044444);; Biological Process: single-org…	K12272|7e-83|ame:410469|SrpRbeta	Signal recognition particle receptor subunit beta GN=srprb OS=Dictyostelium discoideum (Slime mold) PE=3 SV=1	signal recognition particle receptor beta subunit [Bombyx mori]
BGIBMGA008392	[U]	Intracellular trafficking, secretion, and vesicular transport	Molecular Function: GTPase activity (GO:0003924);; Molecular Function: signal recognition particle binding (GO:0005047);; Molecular Function: GTP binding (GO:0005525);; Cellular Component: signal recognition particle receptor complex (GO:0005785);; Biological Process: GTP catabolic process (GO:0006184);; Biological Process: SRP-dependent cotranslational protein targeting to membrane (GO:0006614);;	K13431|0.0|nvi:100114185|NV18078	Signal recognition particle receptor subunit alpha homolog GN=Gtp-bp OS=Drosophila melanogaster (Fruit fly) PE=1 SV=2	signal recognition particle receptor alpha subunit [Bombyx mori]
BGIBMGA001186	--	--	Molecular Function: mRNA binding (GO:0003729);; Cellular Component: signal recognition particle, endoplasmic reticulum targeting (GO:0005786);; Biological Process: SRP-dependent cotranslational protein targeting to membrane (GO:0006614);; Molecular Function: 7S RNA binding (GO:0008312);; Biological Process: negative regulation of translational elongation (GO:0045900);;	K03109|3e-33|nvi:100118051|NV13794	Signal recognition particle 9 kDa protein GN=Srp9 OS=Drosophila melanogaster (Fruit fly) PE=3 SV=1	signal recognition particle 9 kDa protein [Bombyx mori]
BGIBMGA012571	[U]	Intracellular trafficking, secretion, and vesicular transport	Biological Process: SRP-dependent cotranslational protein targeting to membrane (GO:0006614);; Molecular Function: 7S RNA binding (GO:0008312);; Cellular Component: signal recognition particle (GO:0048500);;	K03105|2e-64|ame:727473|Srp19	Signal recognition particle 19 kDa protein GN=Srp19 OS=Drosophila melanogaster (Fruit fly) PE=2 SV=2	signal recognition particle 19 kDa protein [Bombyx mori]
BGIBMGA005159	--	--	Cellular Component: signal recognition particle, endoplasmic reticulum targeting (GO:0005786);; Biological Process: SRP-dependent cotranslational protein targeting to membrane (GO:0006614);; Molecular Function: 7S RNA binding (GO:0008312);; Molecular Function: endoplasmic reticulum signal peptide binding (GO:0030942);;	K03104|4e-34|phu:Phum_PHUM548290|Signal recognition particle 14 kDa protein, putative	Signal recognition particle 14 kDa protein GN=F25G6.8 OS=Caenorhabditis elegans PE=3 SV=1	signal recognition particle 14 kDa protein-like protein [Bombyx mori]
BGIBMGA001136	--	--	Biological Process: reproduction (GO:0000003);; Biological Process: nematode larval development (GO:0002119);; Cellular Component: signal peptidase complex (GO:0005787);; Biological Process: signal peptide processing (GO:0006465);; Biological Process: receptor-mediated endocytosis (GO:0006898);; Biological Process: apoptotic process (GO:0006915);; Molecular Function: peptidase activity (GO:000823…	K12948|4e-66|phu:Phum_PHUM467640|microsomal signal peptidase 23 kD subunit, putative	Signal peptidase complex subunit 3 GN=Spase22-23 OS=Drosophila melanogaster (Fruit fly) PE=2 SV=1	signal peptidase complex subunit 3 [Bombyx mori]
BGIBMGA003048	--	--	Biological Process: reproduction (GO:0000003);; Biological Process: nematode larval development (GO:0002119);; Cellular Component: signal peptidase complex (GO:0005787);; Biological Process: signal peptide processing (GO:0006465);; Biological Process: receptor-mediated endocytosis (GO:0006898);; Molecular Function: peptidase activity (GO:0008233);; Biological Process: embryo development ending in…	K12947|5e-68|ame:410218|similar to Signal peptidase complex subunit 2 (Microsomal signal peptidase 25 kDa subunit) (SPase 25 kDa subunit)	Signal peptidase complex subunit 2 GN=Spase25 OS=Drosophila melanogaster (Fruit fly) PE=2 SV=1	signal peptidase complex subunit 2 [Bombyx mori]
BGIBMGA011159	--	--	--	--	--	sid-1-related gene1 precursor [Bombyx mori]
BGIBMGA008095	[IQR]	--	Biological Process: steroid metabolic process (GO:0008202);; Molecular Function: oxidoreductase activity (GO:0016491);; Molecular Function: steroid dehydrogenase activity, acting on the CH-OH group of donors, NAD or NADP as acceptor (GO:0033764);; Cellular Component: intracellular organelle (GO:0043229);; Biological Process: cellular metabolic process (GO:0044237);; Biological Process: small mole…	--	L-xylulose reductase {ECO:0000250|UniProtKB:Q7Z4W1} OS=Caenorhabditis elegans PE=1 SV=2	short-chain dehydrogenease/reductase-like [Bombyx mori]
BGIBMGA001323	[IQR]	--	Biological Process: steroid metabolic process (GO:0008202);; Molecular Function: oxidoreductase activity (GO:0016491);; Molecular Function: steroid dehydrogenase activity, acting on the CH-OH group of donors, NAD or NADP as acceptor (GO:0033764);; Cellular Component: intracellular organelle (GO:0043229);; Biological Process: cellular metabolic process (GO:0044237);; Biological Process: small mole…	--	Dehydrogenase/reductase SDR family member 4 {ECO:0000250|UniProtKB:Q9BTZ2} OS=Caenorhabditis elegans PE=1 SV=1	short-chain dehydrogenease/reductase [Bombyx mori]
BGIBMGA007047	[IQR]	--	Molecular Function: oxidoreductase activity (GO:0016491);; Molecular Function: oxidoreductase activity, acting on the CH-OH group of donors, NAD or NADP as acceptor (GO:0016616);; Biological Process: oxidation-reduction process (GO:0055114);;	--	3 beta-hydroxysteroid dehydrogenase dhs-16 GN=dhs-16 OS=Caenorhabditis elegans PE=2 SV=1	short-chain dehydrogenase/reductase [Bombyx mori]
BGIBMGA008138	[IQR]	--	Biological Process: fatty acid metabolic process (GO:0006631);; Biological Process: multicellular organismal development (GO:0007275);; Biological Process: steroid metabolic process (GO:0008202);; Molecular Function: steroid dehydrogenase activity, acting on the CH-OH group of donors, NAD or NADP as acceptor (GO:0033764);; Biological Process: cellular hormone metabolic process (GO:0034754);; Cell…	--	3-hydroxyacyl-CoA dehydrogenase type-2 GN=scu OS=Drosophila melanogaster (Fruit fly) PE=1 SV=1	short-chain dehydrogenase, partial [Antheraea yamamai]
BGIBMGA012522	--	--	--	--	--	short neuropeptide F precursor [Bombyx mori]
BGIBMGA009028	--	--	Cellular Component: extracellular space (GO:0005615);; Molecular Function: nutrient reservoir activity (GO:0045735);;	--	Sex-specific storage-protein 2 (Precursor) GN=SP2 OS=Bombyx mori (Silk moth) PE=2 SV=2	sex-specific storage-protein 2 precursor [Bombyx mori]
BGIBMGA012812	--	--	Molecular Function: nucleotide binding (GO:0000166);; Molecular Function: RNA binding (GO:0003723);;	--	--	sex-lethal isoform S [Bombyx mori]
BGIBMGA003078	--	--	Biological Process: negative regulation of transcription from RNA polymerase II promoter (GO:0000122);; Cellular Component: SAGA complex (GO:0000124);; Cellular Component: chromatin (GO:0000785);; Molecular Function: RNA polymerase II core promoter proximal region sequence-specific DNA binding (GO:0000978);; Molecular Function: RNA polymerase II distal enhancer sequence-specific DNA binding (GO:0…	--	SOX domain-containing protein dichaete GN=D OS=Drosophila melanogaster (Fruit fly) PE=2 SV=1	sex-determining region Y protein-like [Bombyx mori]
BGIBMGA000093	--	--	Molecular Function: sepiapterin reductase activity (GO:0004757);; Molecular Function: G-protein coupled receptor activity (GO:0004930);; Biological Process: tetrahydrobiopterin biosynthetic process (GO:0006729);; Biological Process: neuropeptide signaling pathway (GO:0007218);; Cellular Component: integral component of membrane (GO:0016021);; Biological Process: oxidation-reduction process (GO:00…	--	--	sex peptide receptor [Bombyx mori]
BGIBMGA000094	--	--	Molecular Function: sepiapterin reductase activity (GO:0004757);; Molecular Function: G-protein coupled receptor activity (GO:0004930);; Biological Process: tetrahydrobiopterin biosynthetic process (GO:0006729);; Biological Process: G-protein coupled receptor signaling pathway (GO:0007186);; Cellular Component: integral component of membrane (GO:0016021);; Biological Process: oxidation-reduction …	--	--	sex peptide receptor [Bombyx mori]
BGIBMGA006394	--	--	Molecular Function: sequence-specific DNA binding transcription factor activity (GO:0003700);; Cellular Component: nucleus (GO:0005634);; Biological Process: regulation of transcription, DNA-templated (GO:0006355);; Biological Process: multicellular organismal development (GO:0007275);; Molecular Function: sequence-specific DNA binding (GO:0043565);;	K09311|2e-69|tca:641600|Cx, Scr	Homeotic protein Sex combs reduced GN=Scr OS=Drosophila melanogaster (Fruit fly) PE=1 SV=5	sex combs reduced homolog [Bombyx mori]
BGIBMGA011089	--	--	Cellular Component: nucleus (GO:0005634);; Biological Process: regulation of transcription, DNA-templated (GO:0006355);; Molecular Function: zinc ion binding (GO:0008270);; Biological Process: single-organism cellular process (GO:0044763);; Biological Process: single-organism developmental process (GO:0044767);; Biological Process: organ development (GO:0048513);; Biological Process: regulation o…	--	Polycomb protein Scm OS=Drosophila melanogaster (Fruit fly) PE=1 SV=2	sex combs on midleg [Bombyx mori]
BGIBMGA008828	--	--	--	--	Antitrypsin (Precursor) OS=Bombyx mori (Silk moth) PE=1 SV=2	serpin-24 [Bombyx mori]
BGIBMGA014231	[R]	General function prediction only	Molecular Function: osmosensor activity (GO:0005034);; Molecular Function: cation channel activity (GO:0005261);; Molecular Function: neurotransmitter:sodium symporter activity (GO:0005328);; Molecular Function: protein binding (GO:0005515);; Cellular Component: integral component of plasma membrane (GO:0005887);; Biological Process: phagocytosis (GO:0006909);; Molecular Function: serotonin trans…	K05037|0.0|tca:657148|similar to high-affinity serotonin transporter	Sodium-dependent serotonin transporter GN=SerT OS=Drosophila melanogaster (Fruit fly) PE=2 SV=1	serotonin transporter [Bombyx mori]
BGIBMGA002689	--	--	--	--	--	seroin 1 precursor [Bombyx mori]
BGIBMGA006000	[RTKL]	--	Biological Process: activation of MAPKK activity (GO:0000186);; Biological Process: activation of MAPK activity (GO:0000187);; Biological Process: gastrulation with mouth forming first (GO:0001703);; Biological Process: morphogenesis of an epithelial sheet (GO:0002011);; Molecular Function: calmodulin-dependent protein kinase activity (GO:0004683);; Molecular Function: MAP kinase kinase activity …	--	Serine/threonine-protein kinase svkA GN=svkA OS=Dictyostelium discoideum (Slime mold) PE=1 SV=1	Serine/threonine-protein kinase svkA [Acromyrmex echinatior]
BGIBMGA007690	[T]	Signal transduction mechanisms	Biological Process: M phase specific microtubule process (GO:0000072);; Biological Process: G1/S transition of mitotic cell cycle (GO:0000082);; Cellular Component: protein phosphatase type 2A complex (GO:0000159);; Biological Process: cytokinesis (GO:0000910);; Biological Process: nematode larval development (GO:0002119);; Molecular Function: phosphoprotein phosphatase activity (GO:0004721);; Mo…	K01090|0.0|nvi:100120045|NV14580	Serine/threonine-protein phosphatase 6 catalytic subunit GN=PpV OS=Drosophila melanogaster (Fruit fly) PE=2 SV=1	serine/threonine protein phosphatase 6 [Bombyx mori]
BGIBMGA008304	[RTKL]	--	Biological Process: MAPK cascade (GO:0000165);; Molecular Function: protein serine/threonine kinase activity (GO:0004674);; Molecular Function: protein binding (GO:0005515);; Molecular Function: ATP binding (GO:0005524);; Molecular Function: phospholipid binding (GO:0005543);; Biological Process: protein phosphorylation (GO:0006468);; Biological Process: neuropeptide signaling pathway (GO:0007218…	K04456|0.0|aag:AaeL_AAEL008823|rac serine/threonine kinase	RAC serine/threonine-protein kinase GN=Akt1 OS=Drosophila melanogaster (Fruit fly) PE=1 SV=3	serine/threonine protein kinase Akt [Bombyx mori]
BGIBMGA004712	[RTKL]	--	Molecular Function: nucleotide binding (GO:0000166);; Molecular Function: protein kinase activity (GO:0004672);; Molecular Function: protein binding (GO:0005515);; Biological Process: phosphorylation (GO:0016310);;	--	Serine/threonine kinase SAD-1 {ECO:0000312|EMBL:AAG50270.1} OS=Caenorhabditis elegans PE=1 SV=2	serine/threonine protein kinase [Danaus plexippus]
BGIBMGA000420	[RTKL]	--	Molecular Function: protein serine/threonine kinase activity (GO:0004674);; Molecular Function: binding (GO:0005488);; Molecular Function: ATP binding (GO:0005524);; Biological Process: protein phosphorylation (GO:0006468);; Biological Process: establishment or maintenance of cell polarity (GO:0007163);; Molecular Function: transferase activity, transferring phosphorus-containing groups (GO:00167…	K07298|1e-158|nvi:100121672|NV16865	Serine/threonine-protein kinase par-4 {ECO:0000250|UniProtKB:Q15831, ECO:0000312|EMBL:CAP26084.2} OS=Caenorhabditis briggsae PE=3 SV=2	serine/threonine kinase LKB1 [Bombyx mori]
BGIBMGA009551	--	--	Molecular Function: catalytic activity (GO:0003824);; Molecular Function: serine-type endopeptidase activity (GO:0004252);; Cellular Component: extracellular region (GO:0005576);; Biological Process: proteolysis (GO:0006508);;	--	Serine proteinase stubble catalytic chain GN=Sb OS=Drosophila melanogaster (Fruit fly) PE=2 SV=2	serine proteinase-like protein precursor [Bombyx mori]
BGIBMGA006406	--	--	Molecular Function: serine-type endopeptidase activity (GO:0004252);; Biological Process: proteolysis (GO:0006508);; Molecular Function: hydrolase activity (GO:0016787);;	--	Trypsin-1 OS=Astacus astacus (Noble crayfish) PE=1 SV=1	serine protease-like protein precursor [Bombyx mori]
BGIBMGA014431	--	--	Molecular Function: serine-type endopeptidase activity (GO:0004252);; Biological Process: proteolysis (GO:0006508);; Molecular Function: hydrolase activity (GO:0016787);;	--	Chymotrypsin BI (Precursor) OS=Litopenaeus vannamei (Whiteleg shrimp) PE=1 SV=1	serine protease precursor [Bombyx mori]
BGIBMGA014524	--	--	Molecular Function: serine-type endopeptidase activity (GO:0004252);; Biological Process: proteolysis (GO:0006508);; Molecular Function: hydrolase activity (GO:0016787);;	--	Collagenase (Precursor) OS=Hypoderma lineatum (Early cattle grub) PE=1 SV=3	serine protease precursor [Bombyx mori]
BGIBMGA003679	--	--	Molecular Function: catalytic activity (GO:0003824);; Molecular Function: serine-type endopeptidase activity (GO:0004252);; Biological Process: proteolysis (GO:0006508);;	--	Serine protease nudel (Precursor) GN=ndl OS=Drosophila melanogaster (Fruit fly) PE=1 SV=2	serine protease P54 [Danaus plexippus]
BGIBMGA006407	--	--	Molecular Function: serine-type endopeptidase activity (GO:0004252);; Biological Process: proteolysis (GO:0006508);; Molecular Function: peptidase activity (GO:0008233);; Biological Process: single-multicellular organism process (GO:0044707);;	--	Venom serine protease (Precursor) OS=Polistes dominula (European paper wasp) PE=2 SV=1	serine protease like protein [Danaus plexippus]
BGIBMGA013904	[O]	Posttranslational modification, protein turnover, chaperones	--	--	Antitrypsin (Precursor) OS=Bombyx mori (Silk moth) PE=1 SV=2	serine protease inhibitor 8 precursor [Bombyx mori]
BGIBMGA013932	[O]	Posttranslational modification, protein turnover, chaperones	Molecular Function: serine-type endopeptidase inhibitor activity (GO:0004867);;	--	Serine protease inhibitor {ECO:0000312|EMBL:AAT35220.1} (Precursor) OS=Cyanea capillata (Lion&apos;s mane jellyfish) PE=1 SV=1	serine protease inhibitor 7 precursor [Bombyx mori]
BGIBMGA007729	--	--	Molecular Function: serine-type endopeptidase inhibitor activity (GO:0004867);; Biological Process: proteolysis (GO:0006508);; Molecular Function: peptidase activity (GO:0008233);; Molecular Function: peptidase inhibitor activity (GO:0030414);;	--	Antichymotrypsin-2 OS=Bombyx mori (Silk moth) PE=1 SV=1	serine protease inhibitor 6 precursor [Bombyx mori]
BGIBMGA013849	[O]	Posttranslational modification, protein turnover, chaperones	Molecular Function: serine-type endopeptidase inhibitor activity (GO:0004867);;	--	Antichymotrypsin-2 OS=Bombyx mori (Silk moth) PE=1 SV=1	serine protease inhibitor 5 precursor [Bombyx mori]
BGIBMGA013852	--	--	Molecular Function: serine-type endopeptidase inhibitor activity (GO:0004867);; Biological Process: proteolysis (GO:0006508);;	--	Antitrypsin (Precursor) OS=Bombyx mori (Silk moth) PE=1 SV=2	serine protease inhibitor 4 precursor [Bombyx mori]
BGIBMGA003349	--	--	Molecular Function: nucleic acid binding (GO:0003676);; Molecular Function: methyltransferase activity (GO:0008168);; Biological Process: methylation (GO:0032259);; Biological Process: single-organism cellular process (GO:0044763);; Biological Process: multicellular organismal reproductive process (GO:0048609);; Biological Process: response to stimulus (GO:0050896);;	--	Poly(A) polymerase GN=papA OS=Dictyostelium discoideum (Slime mold) PE=3 SV=1	serine protease inhibitor 34 precursor [Bombyx mori]
BGIBMGA001066	--	--	Molecular Function: serine-type endopeptidase inhibitor activity (GO:0004867);;	K13963|3e-13|cin:100179850|similar to serpin peptidase inhibitor, clade B (ovalbumin), member 1, like 1	Antitrypsin (Precursor) OS=Bombyx mori (Silk moth) PE=1 SV=2	serine protease inhibitor 33 precursor [Bombyx mori]
BGIBMGA013848	[O]	Posttranslational modification, protein turnover, chaperones	Molecular Function: serine-type endopeptidase inhibitor activity (GO:0004867);; Biological Process: proteolysis (GO:0006508);; Molecular Function: peptidase activity (GO:0008233);; Molecular Function: peptidase inhibitor activity (GO:0030414);;	--	Serine protease inhibitor {ECO:0000312|EMBL:AAT35220.1} (Precursor) OS=Cyanea capillata (Lion&apos;s mane jellyfish) PE=1 SV=1	serine protease inhibitor 32 precursor [Bombyx mori]
BGIBMGA013903	--	--	Molecular Function: serine-type endopeptidase inhibitor activity (GO:0004867);;	--	Antichymotrypsin-2 OS=Bombyx mori (Silk moth) PE=1 SV=1	serine protease inhibitor 31 [Bombyx mori]
BGIBMGA004736	--	--	Molecular Function: serine-type endopeptidase inhibitor activity (GO:0004867);;	K13963|3e-11|tca:662973|similar to CG9453-PJ, isoform J	Alaserpin (Precursor) OS=Manduca sexta (Tobacco hawkmoth) PE=1 SV=1	serine protease inhibitor 30 [Bombyx mori]
BGIBMGA010212	--	--	Molecular Function: serine-type endopeptidase inhibitor activity (GO:0004867);; Biological Process: proteolysis (GO:0006508);; Molecular Function: peptidase activity (GO:0008233);; Molecular Function: peptidase inhibitor activity (GO:0030414);;	--	Antichymotrypsin-2 OS=Bombyx mori (Silk moth) PE=1 SV=1	serine protease inhibitor 3 precursor [Bombyx mori]
BGIBMGA007721	--	--	Molecular Function: serine-type endopeptidase inhibitor activity (GO:0004867);;	--	--	serine protease inhibitor 29 [Bombyx mori]
BGIBMGA004726	--	--	Molecular Function: serine-type endopeptidase inhibitor activity (GO:0004867);;	--	Antichymotrypsin-2 OS=Bombyx mori (Silk moth) PE=1 SV=1	serine protease inhibitor 28 [Bombyx mori]
BGIBMGA008826	--	--	Molecular Function: serine-type endopeptidase inhibitor activity (GO:0004867);;	K13963|2e-07|dwi:Dwil_GK20758|GK20758 gene product from transcript GK20758-RA	Serine protease inhibitor 3/4 (Precursor; Fragment) OS=Lonomia obliqua (Moth) PE=1 SV=1	serine protease inhibitor 25 precursor [Bombyx mori]
BGIBMGA008827	--	--	Molecular Function: serine-type endopeptidase inhibitor activity (GO:0004867);;	K13963|5e-15|der:Dere_GG23463|GG23463 gene product from transcript GG23463-RA	Alaserpin (Precursor) OS=Manduca sexta (Tobacco hawkmoth) PE=1 SV=1	serine protease inhibitor 20 precursor [Bombyx mori]
BGIBMGA007720	--	--	Molecular Function: serine-type endopeptidase inhibitor activity (GO:0004867);; Biological Process: proteolysis (GO:0006508);; Molecular Function: peptidase activity (GO:0008233);; Molecular Function: peptidase inhibitor activity (GO:0030414);;	K13963|3e-77|tca:662139|similar to CG9453-PB, isoform B	Serine protease inhibitor 3/4 (Precursor; Fragment) OS=Lonomia obliqua (Moth) PE=1 SV=1	serine protease inhibitor 2 [Bombyx mori]
BGIBMGA004735	--	--	Molecular Function: serine-type endopeptidase inhibitor activity (GO:0004867);;	K13963|3e-20|tca:663238|serpin7	Alaserpin (Precursor) OS=Manduca sexta (Tobacco hawkmoth) PE=1 SV=1	serine protease inhibitor 19 precursor [Bombyx mori]
BGIBMGA008830	--	--	--	K13963|2e-09|dsi:Dsim_GD22426|Dsim_Spn2	Alaserpin (Precursor) OS=Manduca sexta (Tobacco hawkmoth) PE=1 SV=1	serine protease inhibitor 17 precursor [Bombyx mori]
BGIBMGA003292	--	--	--	--	Antichymotrypsin-2 OS=Bombyx mori (Silk moth) PE=1 SV=1	serine protease inhibitor 16 precursor [Bombyx mori]
BGIBMGA008831	--	--	--	K13963|4e-09|der:Dere_GG10790|GG10790 gene product from transcript GG10790-RA	Alaserpin (Precursor) OS=Manduca sexta (Tobacco hawkmoth) PE=1 SV=1	serine protease inhibitor 15 precursor [Bombyx mori]
BGIBMGA013958	--	--	Molecular Function: serine-type endopeptidase inhibitor activity (GO:0004867);;	--	Serine protease inhibitor {ECO:0000312|EMBL:AAT35220.1} (Precursor) OS=Cyanea capillata (Lion&apos;s mane jellyfish) PE=1 SV=1	serine protease inhibitor 14 precursor [Bombyx mori]
BGIBMGA002368	--	--	Molecular Function: serine-type endopeptidase inhibitor activity (GO:0004867);;	--	--	serine protease inhibitor 13 precursor [Bombyx mori]
BGIBMGA004955	[O]	Posttranslational modification, protein turnover, chaperones	Molecular Function: serine-type endopeptidase inhibitor activity (GO:0004867);; Biological Process: single-organism transport (GO:0044765);;	K14709|3e-44|tca:663561|similar to CG6898-PA	Serine protease inhibitor {ECO:0000312|EMBL:AAT35220.1} (Precursor) OS=Cyanea capillata (Lion&apos;s mane jellyfish) PE=1 SV=1	serine protease inhibitor 13 precursor [Bombyx mori]
BGIBMGA010216	--	--	Molecular Function: serine-type endopeptidase inhibitor activity (GO:0004867);; Molecular Function: peptidase inhibitor activity (GO:0030414);;	K13963|1e-56|aag:AaeL_AAEL007765|serine protease inhibitor 4, serpin-4	Antichymotrypsin-2 OS=Bombyx mori (Silk moth) PE=1 SV=1	serine protease inhibitor 12 [Bombyx mori]
BGIBMGA010213	--	--	Molecular Function: serine-type endopeptidase inhibitor activity (GO:0004867);; Molecular Function: peptidase inhibitor activity (GO:0030414);;	--	Antichymotrypsin-2 OS=Bombyx mori (Silk moth) PE=1 SV=1	serine protease inhibitor 11 precursor [Bombyx mori]
BGIBMGA010214	--	--	Molecular Function: serine-type endopeptidase inhibitor activity (GO:0004867);;	--	Antichymotrypsin-2 OS=Bombyx mori (Silk moth) PE=1 SV=1	serine protease inhibitor 10 precursor [Bombyx mori]
BGIBMGA012426	--	--	Cellular Component: extracellular region (GO:0005576);; Biological Process: proteolysis (GO:0006508);; Biological Process: positive regulation of antifungal peptide biosynthetic process (GO:0006967);; Molecular Function: serine-type peptidase activity (GO:0008236);; Biological Process: dorsal/ventral axis specification (GO:0009950);; Biological Process: single-organism cellular process (GO:004476…	--	Serine proteinase stubble catalytic chain GN=Sb OS=Drosophila melanogaster (Fruit fly) PE=2 SV=2	serine protease 7 precursor [Bombyx mori]
BGIBMGA012427	--	--	Molecular Function: serine-type endopeptidase activity (GO:0004252);; Cellular Component: extracellular region (GO:0005576);; Biological Process: proteolysis (GO:0006508);; Biological Process: humoral immune response (GO:0006959);; Molecular Function: peptidase activity (GO:0008233);; Biological Process: protein metabolic process (GO:0019538);; Biological Process: single-multicellular organism pr…	--	Serine protease snake (Precursor) GN=snk OS=Drosophila melanogaster (Fruit fly) PE=1 SV=2	serine protease 7 precursor [Bombyx mori]
BGIBMGA012454	--	--	--	--	Putative defense protein 3 (Precursor) OS=Antheraea mylitta (Tasar silkworm) PE=2 SV=1	serine protease [Papilio xuthus]
BGIBMGA009677	--	--	Molecular Function: serine-type endopeptidase activity (GO:0004252);; Biological Process: proteolysis (GO:0006508);;	--	--	serine protease [Danaus plexippus]
BGIBMGA009678	--	--	Molecular Function: serine-type endopeptidase activity (GO:0004252);; Biological Process: proteolysis (GO:0006508);; Molecular Function: hydrolase activity (GO:0016787);;	--	Serine proteinase stubble catalytic chain GN=Sb OS=Drosophila melanogaster (Fruit fly) PE=2 SV=2	serine protease [Danaus plexippus]
BGIBMGA009736	--	--	--	--	--	serine protease [Danaus plexippus]
BGIBMGA010203	--	--	Molecular Function: serine-type endopeptidase activity (GO:0004252);; Biological Process: proteolysis (GO:0006508);; Molecular Function: peptidase activity (GO:0008233);;	--	Chymotrypsin BI (Precursor) OS=Litopenaeus vannamei (Whiteleg shrimp) PE=1 SV=1	serine protease [Bombyx mandarina]
BGIBMGA014429	--	--	Molecular Function: serine-type endopeptidase activity (GO:0004252);; Biological Process: proteolysis (GO:0006508);; Molecular Function: hydrolase activity (GO:0016787);;	--	Collagenase (Precursor) OS=Hypoderma lineatum (Early cattle grub) PE=1 SV=3	serine protease [Bombyx mandarina]
BGIBMGA007079	[E]	Amino acid transport and metabolism	Molecular Function: glycine hydroxymethyltransferase activity (GO:0004372);; Biological Process: glycine metabolic process (GO:0006544);; Biological Process: L-serine metabolic process (GO:0006563);; Biological Process: one-carbon metabolic process (GO:0006730);; Molecular Function: methyltransferase activity (GO:0008168);; Biological Process: serine family amino acid metabolic process (GO:000906…	K00600|0.0|cqu:CpipJ_CPIJ012332|serine hydroxymethyltransferase	Serine hydroxymethyltransferase OS=Caenorhabditis briggsae PE=3 SV=3	serine hydroxymethyltransferase [Bombyx mori]
BGIBMGA010010	--	--	Molecular Function: odorant binding (GO:0005549);;	--	B2 protein (Precursor; Fragment) OS=Tenebrio molitor (Yellow mealworm beetle) PE=2 SV=1	sericotropin precursor [Bombyx mori]
BGIBMGA012002	--	--	--	--	Uncharacterized protein DDB_G0271670 (Precursor) GN=DDB_G0271670 OS=Dictyostelium discoideum (Slime mold) PE=3 SV=1	sericin 3 precursor [Bombyx mori]
BGIBMGA014348	--	--	--	--	Uncharacterized protein DDB_G0271670 (Precursor) GN=DDB_G0271670 OS=Dictyostelium discoideum (Slime mold) PE=3 SV=1	sericin 3 precursor [Bombyx mori]
BGIBMGA011901	--	--	Biological Process: cellular process (GO:0009987);;	--	Myb-like protein X GN=mybX OS=Dictyostelium discoideum (Slime mold) PE=3 SV=1	sericin 2 isoform 1 precursor [Bombyx mori]
BGIBMGA010283	--	--	Molecular Function: DNA binding (GO:0003677);; Cellular Component: spliceosomal complex (GO:0005681);; Biological Process: regulation of transcription, DNA-templated (GO:0006355);; Biological Process: mRNA processing (GO:0006397);; Biological Process: nervous system development (GO:0007399);; Biological Process: RNA splicing (GO:0008380);; Biological Process: anatomical structure morphogenesis (G…	K13103|0.0|tca:663492|Stip	Septin-interacting protein 1 GN=sip1 OS=Drosophila melanogaster (Fruit fly) PE=1 SV=1	septin and tuftelin interacting protein [Bombyx mori]
BGIBMGA012966	--	--	Biological Process: cytokinesis (GO:0000910);; Molecular Function: GTPase activity (GO:0003924);; Molecular Function: GTP binding (GO:0005525);; Cellular Component: microtubule associated complex (GO:0005875);; Cellular Component: septin ring (GO:0005940);; Biological Process: GTP catabolic process (GO:0006184);; Biological Process: cell cycle (GO:0007049);; Biological Process: cellularization (G…	--	Septin-1 GN=Sep1 OS=Drosophila melanogaster (Fruit fly) PE=1 SV=1	septin [Bombyx mori]
BGIBMGA000215	--	--	Molecular Function: pheromone activity (GO:0005186);; Cellular Component: plasma membrane (GO:0005886);; Biological Process: cell adhesion (GO:0007155);; Biological Process: sensory perception of smell (GO:0007608);; Molecular Function: UDP-N-acetylmuramate dehydrogenase activity (GO:0008762);; Molecular Function: electron carrier activity (GO:0009055);; Cellular Component: integral component of …	--	Sensory neuron membrane protein 1 OS=Bombyx mori (Silk moth) PE=2 SV=1	sensory neuron membrane protein 1 [Bombyx mori]
BGIBMGA003972	--	--	Molecular Function: selenide, water dikinase activity (GO:0004756);; Molecular Function: ATP binding (GO:0005524);; Biological Process: glutamine metabolic process (GO:0006541);; Biological Process: mitochondrion organization (GO:0007005);; Biological Process: imaginal disc development (GO:0007444);; Biological Process: metabolic process (GO:0008152);; Biological Process: positive regulation of c…	K01008|0.0|tca:657112|similar to selenophosphate synthetase	Selenide, water dikinase GN=SelD OS=Drosophila melanogaster (Fruit fly) PE=1 SV=1	selenophosphate synthetase 1 [Bombyx mori]
BGIBMGA004202	[R]	General function prediction only	Biological Process: transport (GO:0006810);; Cellular Component: membrane (GO:0016020);; Biological Process: cellular component organization (GO:0016043);; Cellular Component: intracellular membrane-bounded organelle (GO:0043231);; Cellular Component: intracellular organelle part (GO:0044446);; Biological Process: meiotic chromosome segregation (GO:0045132);;	K14299|1e-138|phu:Phum_PHUM200070|nucleoporin seh1, putative	Nucleoporin SEH1 {ECO:0000250|UniProtKB:Q96EE3} OS=Caenorhabditis elegans PE=3 SV=1	sec13-like protein [Bombyx mori]
BGIBMGA012451	[S]	Function unknown	Cellular Component: extracellular region (GO:0005576);;	--	Venom allergen 5 (Precursor) OS=Rhynchium brunneum (Potter wasp) PE=2 SV=1	SCP-related protein precursor [Bombyx mori]
BGIBMGA003328	[S]	Function unknown	Cellular Component: extracellular region (GO:0005576);;	--	Ectin {ECO:0000303|PubMed:23765379} (Precursor; Fragment) OS=Acropora millepora (Staghorn coral) PE=1 SV=1	SCP-related protein [Bombyx mori]
BGIBMGA006423	[O]	Posttranslational modification, protein turnover, chaperones	Molecular Function: serine-type endopeptidase activity (GO:0004252);; Biological Process: proteolysis (GO:0006508);; Molecular Function: serine-type peptidase activity (GO:0008236);;	--	Scolexin B {ECO:0000312|EMBL:ACO55200.1} (Precursor) OS=Heliothis virescens (Tobacco budworm moth) PE=1 SV=1	scolexin precursor [Bombyx mori]
BGIBMGA014196	--	--	Cellular Component: Golgi membrane (GO:0000139);; Cellular Component: membrane (GO:0016020);;	--	Protein SYS1 homolog GN=sys1 OS=Nematostella vectensis (Starlet sea anemone) PE=3 SV=1	SCF apoptosis response protein [Bombyx mori]
BGIBMGA004577	--	--	Molecular Function: scavenger receptor activity (GO:0005044);; Biological Process: immune response (GO:0006955);; Cellular Component: membrane (GO:0016020);; Molecular Function: polysaccharide binding (GO:0030247);; Biological Process: single-organism process (GO:0044699);; Biological Process: male mating behavior (GO:0060179);;	--	MAM and LDL-receptor class A domain-containing protein 1 (Fragment) OS=Acropora millepora (Staghorn coral) PE=1 SV=1	scavenger receptor type C precursor [Bombyx mori]
BGIBMGA010477	--	--	Biological Process: cell adhesion (GO:0007155);; Cellular Component: integral component of membrane (GO:0016021);;	--	Protein croquemort GN=crq OS=Drosophila melanogaster (Fruit fly) PE=1 SV=2	scavenger receptor class B member 4 [Bombyx mori]
BGIBMGA010476	--	--	Biological Process: cell adhesion (GO:0007155);; Cellular Component: integral component of membrane (GO:0016021);;	--	Protein croquemort GN=crq OS=Drosophila melanogaster (Fruit fly) PE=1 SV=2	scavenger receptor class B member 3 [Bombyx mori]
BGIBMGA013437	--	--	Biological Process: cell adhesion (GO:0007155);; Cellular Component: integral component of membrane (GO:0016021);;	--	Sensory neuron membrane protein 1 {ECO:0000312|EMBL:ADQ73893.1} OS=Ostrinia nubilalis (European corn borer) PE=2 SV=1	scavenger receptor class B member 1-like [Bombyx mori]
BGIBMGA013439	--	--	Biological Process: cell adhesion (GO:0007155);; Cellular Component: integral component of membrane (GO:0016021);;	--	Sensory neuron membrane protein 1 {ECO:0000250|UniProtKB:Q9VDD3, ECO:0000312|EMBL:EDS40328.1} GN=CPIJ014330 OS=Culex quinquefasciatus (Southern house mosquito) PE=3 SV=2	scavenger receptor class B member 1-like [Bombyx mori]
BGIBMGA002924	[V]	Defense mechanisms	Molecular Function: ATP binding (GO:0005524);; Biological Process: ATP catabolic process (GO:0006200);; Biological Process: cellular process (GO:0009987);; Cellular Component: membrane (GO:0016020);; Molecular Function: ATPase activity (GO:0016887);; Biological Process: developmental process (GO:0032502);; Biological Process: single-multicellular organism process (GO:0044707);; Biological Process…	--	Protein scarlet GN=st OS=Drosophila melanogaster (Fruit fly) PE=1 SV=3	scarlet [Bombyx mori]
BGIBMGA004937	--	--	Biological Process: signal transduction (GO:0007165);;	--	Scaffold protein salvador GN=sav OS=Drosophila melanogaster (Fruit fly) PE=1 SV=2	SAV [Bombyx mori]
BGIBMGA006603	[P]	Inorganic ion transport and metabolism	Molecular Function: calcium-transporting ATPase activity (GO:0005388);; Molecular Function: ATP binding (GO:0005524);; Biological Process: calcium ion transport (GO:0006816);; Cellular Component: integral component of membrane (GO:0016021);; Cellular Component: sarcoplasmic reticulum membrane (GO:0033017);; Molecular Function: metal ion binding (GO:0046872);;	K05853|0.0|tca:658328|calcium-transporting atpase sarcoplasmic/endoplasmic reticulum type	Calcium-transporting ATPase sarcoplasmic/endoplasmic reticulum type OS=Anopheles gambiae (African malaria mosquito) PE=3 SV=5	sarco/endoplasmic reticulum calcium ATPase [Bombyx mori]
BGIBMGA014221	--	--	Cellular Component: lysosome (GO:0005764);; Biological Process: sphingolipid metabolic process (GO:0006665);;	K12382|2e-78|tca:657852|similar to CG12070-PA, isoform A	--	saposin-related precursor [Bombyx mori]
BGIBMGA010419	--	--	Cellular Component: lysosome (GO:0005764);; Biological Process: sphingolipid metabolic process (GO:0006665);;	K12382|9e-76|dan:Dana_GF23306|GF23306 gene product from transcript GF23306-RA	--	saposin-like protein [Bombyx mori]
BGIBMGA004340	--	--	Cellular Component: extracellular region (GO:0005576);; Biological Process: negative regulation of peptidase activity (GO:0010466);; Molecular Function: peptidase inhibitor activity (GO:0030414);;	--	--	salivary cysteine-rich peptide precursor [Bombyx mori]
BGIBMGA012515	[H]	Coenzyme transport and metabolism	Biological Process: morphogenesis of an epithelium (GO:0002009);; Molecular Function: methionine adenosyltransferase activity (GO:0004478);; Molecular Function: protein binding (GO:0005515);; Molecular Function: ATP binding (GO:0005524);; Biological Process: translation (GO:0006412);; Biological Process: S-adenosylmethionine biosynthetic process (GO:0006556);; Biological Process: lipid metabolic …	K00789|0.0|tca:658012|similar to CG2674-PA, isoform A	S-adenosylmethionine synthase GN=Sam-S OS=Drosophila melanogaster (Fruit fly) PE=2 SV=2	S-adenosylmethionine synthetase [Bombyx mori]
BGIBMGA011168	[H]	Coenzyme transport and metabolism	Biological Process: nematode larval development (GO:0002119);; Molecular Function: adenosylhomocysteinase activity (GO:0004013);; Biological Process: one-carbon metabolic process (GO:0006730);; Biological Process: receptor-mediated endocytosis (GO:0006898);; Biological Process: embryo development ending in birth or egg hatching (GO:0009792);; Biological Process: body morphogenesis (GO:0010171);; …	K01251|0.0|tca:656766|similar to CG11654-PA	Adenosylhomocysteinase GN=Ahcy13 OS=Anopheles gambiae (African malaria mosquito) PE=2 SV=2	S-adenosyl-L-homocysteine hydrolase [Bombyx mori]
BGIBMGA008906	--	--	Molecular Function: DNA binding (GO:0003677);; Molecular Function: sequence-specific DNA binding transcription factor activity (GO:0003700);; Molecular Function: ATP binding (GO:0005524);; Cellular Component: nucleus (GO:0005634);; Biological Process: regulation of transcription, DNA-templated (GO:0006355);; Biological Process: periodic partitioning by pair rule gene (GO:0007366);; Biological Pro…	K09280|1e-124|tca:657742|run	Segmentation protein Runt GN=run OS=Drosophila melanogaster (Fruit fly) PE=2 SV=2	runt [Bombyx mori]
BGIBMGA010930	--	--	Cellular Component: nucleolus (GO:0005730);; Biological Process: rRNA processing (GO:0006364);;	--	Probable rRNA-processing protein EBP2 homolog GN=CG1542 OS=Drosophila melanogaster (Fruit fly) PE=2 SV=1	rRNA processing protein Ebp2 [Bombyx mori]
BGIBMGA007222	--	--	Molecular Function: DNA-directed RNA polymerase activity (GO:0003899);; Biological Process: transcription, DNA-templated (GO:0006351);;	--	Probable DNA-directed RNA polymerase I subunit RPA43 GN=rpa43 OS=Dictyostelium discoideum (Slime mold) PE=2 SV=1	RPA43_N protein [Bombyx mori]
BGIBMGA010016	[O]	Posttranslational modification, protein turnover, chaperones	Biological Process: protein peptidyl-prolyl isomerization (GO:0000413);; Molecular Function: peptidyl-prolyl cis-trans isomerase activity (GO:0003755);; Cellular Component: nucleus (GO:0005634);; Biological Process: protein folding (GO:0006457);; Biological Process: epidermal growth factor receptor signaling pathway (GO:0007173);;	K09578|5e-68|phu:Phum_PHUM581480|peptidyl-prolyl cis-trans isomerase NIMA-interacting, putative (EC:5.2.1.8)	Putative peptidyl-prolyl cis-trans isomerase dodo GN=dod OS=Drosophila melanogaster (Fruit fly) PE=2 SV=3	rotamase Pin1 [Danaus plexippus]
BGIBMGA000679	--	--	Cellular Component: nucleus (GO:0005634);; Biological Process: epidermal growth factor receptor signaling pathway (GO:0007173);; Molecular Function: isomerase activity (GO:0016853);; Biological Process: cellular protein metabolic process (GO:0044267);;	K09578|2e-43|dvi:Dvir_GJ15247|GJ15247 gene product from transcript GJ15247-RA	Putative peptidyl-prolyl cis-trans isomerase dodo GN=dod OS=Drosophila melanogaster (Fruit fly) PE=2 SV=3	rotamase Pin1 [Bombyx mori]
BGIBMGA007266	--	--	Cellular Component: Golgi apparatus (GO:0005794);; Biological Process: cellular response to amino acid stimulus (GO:0071230);;	--	Ragulator complex protein LAMTOR2 homolog GN=CG5189 OS=Drosophila melanogaster (Fruit fly) PE=2 SV=1	roadblock domain-containing protein 3 [Bombyx mori]
BGIBMGA007410	[R]	General function prediction only	Molecular Function: nucleotide binding (GO:0000166);; Biological Process: mRNA splicing, via spliceosome (GO:0000398);; Biological Process: nematode larval development (GO:0002119);; Molecular Function: nucleic acid binding (GO:0003676);; Molecular Function: mRNA binding (GO:0003729);; Cellular Component: cytoplasm (GO:0005737);; Biological Process: transcription, DNA-templated (GO:0006351);; Bio…	K13187|1e-166|tca:659335|similar to CG8597-PA, isoform A	RNA-binding protein lark GN=lark OS=Drosophila melanogaster (Fruit fly) PE=1 SV=1	RNA-binding protein lark [Bombyx mori]
BGIBMGA002685	[R]	General function prediction only	Molecular Function: nucleotide binding (GO:0000166);; Biological Process: regulation of alternative mRNA splicing, via spliceosome (GO:0000381);; Cellular Component: chromosome, telomeric region (GO:0000781);; Biological Process: compound eye morphogenesis (GO:0001745);; Biological Process: morphogenesis of an epithelium (GO:0002009);; Biological Process: nematode larval development (GO:0002119);…	--	RNA-binding protein squid GN=sqd OS=Drosophila melanogaster (Fruit fly) PE=1 SV=3	RNA binding region containing protein 1 [Bombyx mori]
BGIBMGA012508	[R]	General function prediction only	Molecular Function: nucleotide binding (GO:0000166);; Molecular Function: RNA binding (GO:0003723);; Cellular Component: viral nucleocapsid (GO:0019013);;	K13107|3e-34|dvi:Dvir_GJ13600|GJ13600 gene product from transcript GJ13600-RA	Peptidyl-prolyl cis-trans isomerase E OS=Schistosoma mansoni (Blood fluke) PE=1 SV=2	RNA binding motif protein X-linked 2 [Bombyx mori]
BGIBMGA006711	--	--	Molecular Function: nucleotide binding (GO:0000166);; Molecular Function: nucleic acid binding (GO:0003676);;	--	--	RNA binding motif protein 18 [Bombyx mori]
BGIBMGA002862	[O]	Posttranslational modification, protein turnover, chaperones	Molecular Function: zinc ion binding (GO:0008270);; Molecular Function: ligase activity (GO:0016874);; Biological Process: single-organism process (GO:0044699);;	K10666|1e-108|tca:658819|similar to ring finger protein 185	RING finger protein 5 GN=rnf-5 OS=Caenorhabditis elegans PE=1 SV=1	ring finger protein 5 [Bombyx mori]
BGIBMGA001232	[OD]	--	Biological Process: morphogenesis of an epithelium (GO:0002009);; Biological Process: nematode larval development (GO:0002119);; Molecular Function: ubiquitin-protein transferase activity (GO:0004842);; Biological Process: proteolysis (GO:0006508);; Biological Process: apoptotic process (GO:0006915);; Biological Process: meiotic anaphase II (GO:0007138);; Biological Process: smoothened signaling …	K03868|8e-77|ame:408691|Roc1a	RING-box protein 1A GN=Roc1a OS=Drosophila melanogaster (Fruit fly) PE=1 SV=1	ring box protein [Bombyx mori]
BGIBMGA004406	--	--	Cellular Component: endoplasmic reticulum (GO:0005783);; Cellular Component: ribosome (GO:0005840);; Biological Process: cellular protein modification process (GO:0006464);;	--	--	ribosome-associated membrane protein 4 [Bombyx mori]
BGIBMGA012626	[J]	Translation, ribosomal structure and biogenesis	Biological Process: reproduction (GO:0000003);; Biological Process: nematode larval development (GO:0002119);; Molecular Function: structural constituent of ribosome (GO:0003735);; Biological Process: translation (GO:0006412);; Biological Process: apoptotic process (GO:0006915);; Biological Process: determination of adult lifespan (GO:0008340);; Biological Process: embryo development ending in bi…	K02997|1e-125|tca:661823|similar to S9e ribosomal protein	40S ribosomal protein S9 GN=RpS9 OS=Drosophila melanogaster (Fruit fly) PE=1 SV=2	ribosomal protein S9 [Bombyx mori]
BGIBMGA003397	[J]	Translation, ribosomal structure and biogenesis	Biological Process: reproduction (GO:0000003);; Biological Process: maturation of SSU-rRNA from tricistronic rRNA transcript (SSU-rRNA, 5.8S rRNA, LSU-rRNA) (GO:0000462);; Biological Process: nematode larval development (GO:0002119);; Molecular Function: structural constituent of ribosome (GO:0003735);; Cellular Component: ribosome (GO:0005840);; Biological Process: translation (GO:0006412);; Bio…	K02995|1e-132|ame:406126|Rps8	40S ribosomal protein S8 GN=RpS8 OS=Spodoptera frugiperda (Fall armyworm) PE=2 SV=1	ribosomal protein S8 [Bombyx mori]
BGIBMGA004356	--	--	Biological Process: reproduction (GO:0000003);; Biological Process: cytokinesis (GO:0000910);; Biological Process: nematode larval development (GO:0002119);; Molecular Function: RNA binding (GO:0003723);; Molecular Function: structural constituent of ribosome (GO:0003735);; Cellular Component: mitochondrial small ribosomal subunit (GO:0005763);; Cellular Component: ribosome (GO:0005840);; Biologi…	K02993|1e-107|tca:656528|similar to S7e ribosomal protein	40S ribosomal protein S7 GN=RpS7 OS=Manduca sexta (Tobacco hawkmoth) PE=2 SV=1	ribosomal protein S7 [Bombyx mori]
BGIBMGA011088	[RTKL]	--	Biological Process: MAPK cascade (GO:0000165);; Molecular Function: magnesium ion binding (GO:0000287);; Molecular Function: protein serine/threonine kinase activity (GO:0004674);; Molecular Function: protein binding (GO:0005515);; Molecular Function: ATP binding (GO:0005524);; Biological Process: chromatin organization (GO:0006325);; Biological Process: protein phosphorylation (GO:0006468);; Bio…	K04373|0.0|tca:664211|similar to AGAP003040-PA	Putative ribosomal protein S6 kinase alpha-1 GN=rskn-1 OS=Caenorhabditis elegans PE=3 SV=4	ribosomal protein S6 kinase, 90 kDa [Bombyx mori]
BGIBMGA001501	[J]	Translation, ribosomal structure and biogenesis	Biological Process: reproduction (GO:0000003);; Biological Process: mitotic spindle elongation (GO:0000022);; Biological Process: nematode larval development (GO:0002119);; Molecular Function: structural constituent of ribosome (GO:0003735);; Cellular Component: ribosome (GO:0005840);; Biological Process: rRNA processing (GO:0006364);; Biological Process: translation (GO:0006412);; Biological Pro…	K02991|1e-149|tca:656796|RpS6	40S ribosomal protein S6 GN=RpS6 OS=Manduca sexta (Tobacco hawkmoth) PE=2 SV=1	ribosomal protein S6 [Bombyx mori]
BGIBMGA007710	[J]	Translation, ribosomal structure and biogenesis	Biological Process: reproduction (GO:0000003);; Biological Process: mitotic spindle elongation (GO:0000022);; Cellular Component: nuclear chromosome (GO:0000228);; Biological Process: nematode larval development (GO:0002119);; Molecular Function: RNA binding (GO:0003723);; Molecular Function: structural constituent of ribosome (GO:0003735);; Cellular Component: nucleolus (GO:0005730);; Cellular C…	K02989|1e-132|phu:Phum_PHUM462170|40S ribosomal protein S5, putative	40S ribosomal protein S5a GN=RpS5a OS=Drosophila melanogaster (Fruit fly) PE=1 SV=1	ribosomal protein S5 [Bombyx mori]
BGIBMGA011446	--	--	Molecular Function: structural constituent of ribosome (GO:0003735);; Cellular Component: mitochondrion (GO:0005739);; Cellular Component: ribosome (GO:0005840);; Biological Process: translation (GO:0006412);; Cellular Component: cytosolic small ribosomal subunit (GO:0022627);;	K02983|3e-60|nvi:100115833|NV10499	40S ribosomal protein S30 GN=RPS30 OS=Plasmodium falciparum (isolate 3D7) PE=1 SV=1	ribosomal protein S30 [Bombyx mori]
BGIBMGA009319	[J]	Translation, ribosomal structure and biogenesis	Biological Process: reproduction (GO:0000003);; Biological Process: nematode larval development (GO:0002119);; Molecular Function: RNA binding (GO:0003723);; Molecular Function: structural constituent of ribosome (GO:0003735);; Cellular Component: microtubule associated complex (GO:0005875);; Biological Process: DNA repair (GO:0006281);; Biological Process: translation (GO:0006412);; Biological P…	K02985|1e-141|nvi:100114225|NV17832	40S ribosomal protein S3 GN=RpS3 OS=Manduca sexta (Tobacco hawkmoth) PE=2 SV=1	ribosomal protein S3 [Bombyx mori]
BGIBMGA010139	[J]	Translation, ribosomal structure and biogenesis	Molecular Function: structural constituent of ribosome (GO:0003735);; Cellular Component: lipid particle (GO:0005811);; Cellular Component: ribosome (GO:0005840);; Biological Process: translation (GO:0006412);; Cellular Component: cytosolic small ribosomal subunit (GO:0022627);; Molecular Function: metal ion binding (GO:0046872);;	K02978|1e-53|aga:AgaP_AGAP007157|AGAP007157-PA	40S ribosomal protein S27 GN=RPS27 OS=Homarus americanus (American lobster) PE=3 SV=2	ribosomal protein S27 [Bombyx mori]
BGIBMGA007363	[J]	Translation, ribosomal structure and biogenesis	Biological Process: reproduction (GO:0000003);; Biological Process: nematode larval development (GO:0002119);; Molecular Function: structural constituent of ribosome (GO:0003735);; Cellular Component: ribosome (GO:0005840);; Biological Process: translation (GO:0006412);; Biological Process: apoptotic process (GO:0006915);; Biological Process: determination of adult lifespan (GO:0008340);; Biologi…	K02976|6e-68|aga:AgaP_AGAP012100|AGAP012100-PA	40S ribosomal protein S26 GN=RpS26 OS=Anopheles gambiae (African malaria mosquito) PE=3 SV=2	ribosomal protein S26 [Bombyx mori]
BGIBMGA003923	[J]	Translation, ribosomal structure and biogenesis	Molecular Function: nucleotide binding (GO:0000166);; Molecular Function: structural constituent of ribosome (GO:0003735);; Cellular Component: ribosome (GO:0005840);; Biological Process: translation (GO:0006412);;	K02974|4e-82|tca:655928|similar to ribosomal protein S24e	40S ribosomal protein S24 GN=RpS24 OS=Spodoptera frugiperda (Fall armyworm) PE=2 SV=1	ribosomal protein S24 [Bombyx mori]
BGIBMGA007645	[J]	Translation, ribosomal structure and biogenesis	Biological Process: response to hypoxia (GO:0001666);; Biological Process: nematode larval development (GO:0002119);; Molecular Function: structural constituent of ribosome (GO:0003735);; Biological Process: translation (GO:0006412);; Biological Process: apoptotic process (GO:0006915);; Biological Process: sensory perception of sound (GO:0007605);; Biological Process: mechanosensory behavior (GO:…	K02973|2e-98|tca:662141|similar to CG8415-PA	40S ribosomal protein S23 GN=RpS23 OS=Spodoptera frugiperda (Fall armyworm) PE=2 SV=1	ribosomal protein S23 [Bombyx mori]
BGIBMGA009130	[J]	Translation, ribosomal structure and biogenesis	Molecular Function: RNA binding (GO:0003723);; Molecular Function: structural constituent of ribosome (GO:0003735);; Biological Process: translation (GO:0006412);; Cellular Component: small ribosomal subunit (GO:0015935);; Cellular Component: cytosolic small ribosomal subunit (GO:0022627);;	K02969|1e-73|cqu:CpipJ_CPIJ006764|40S ribosomal protein S20	40S ribosomal protein S20 GN=RpS20 OS=Drosophila melanogaster (Fruit fly) PE=1 SV=1	ribosomal protein S20 [Bombyx mori]
BGIBMGA000867	[J]	Translation, ribosomal structure and biogenesis	Biological Process: reproduction (GO:0000003);; Biological Process: nematode larval development (GO:0002119);; Molecular Function: RNA binding (GO:0003723);; Molecular Function: structural constituent of ribosome (GO:0003735);; Biological Process: translation (GO:0006412);; Biological Process: apoptotic process (GO:0006915);; Biological Process: embryo development ending in birth or egg hatching …	K02981|1e-175|tca:664315|similar to ribosomal protein S2	40S ribosomal protein S2 GN=RpS2 OS=Drosophila melanogaster (Fruit fly) PE=1 SV=2	ribosomal protein S2 [Bombyx mori]
BGIBMGA003197	[J]	Translation, ribosomal structure and biogenesis	Biological Process: mitotic spindle elongation (GO:0000022);; Cellular Component: nuclear chromosome (GO:0000228);; Molecular Function: structural constituent of ribosome (GO:0003735);; Cellular Component: nucleolus (GO:0005730);; Cellular Component: ribosome (GO:0005840);; Biological Process: translation (GO:0006412);; Biological Process: translational initiation (GO:0006413);; Molecular Functio…	K02964|1e-92|tca:662445|RpS18	40S ribosomal protein S18 GN=RpS18 OS=Spodoptera frugiperda (Fall armyworm) PE=2 SV=1	ribosomal protein S18 [Bombyx mori]
BGIBMGA001483	[J]	Translation, ribosomal structure and biogenesis	Biological Process: ribosomal small subunit assembly (GO:0000028);; Molecular Function: structural constituent of ribosome (GO:0003735);; Cellular Component: ribosome (GO:0005840);; Biological Process: translation (GO:0006412);; Biological Process: translational elongation (GO:0006414);; Cellular Component: cytosolic small ribosomal subunit (GO:0022627);;	K02962|3e-77|phu:Phum_PHUM019130|40S ribosomal protein S17, putative	40S ribosomal protein S17 GN=RpS17 OS=Spodoptera frugiperda (Fall armyworm) PE=2 SV=3	ribosomal protein S17 [Bombyx mori]
BGIBMGA009411	[J]	Translation, ribosomal structure and biogenesis	Biological Process: mitotic spindle elongation (GO:0000022);; Molecular Function: structural constituent of ribosome (GO:0003735);; Molecular Function: protein binding (GO:0005515);; Biological Process: translation (GO:0006412);; Cellular Component: cytosolic small ribosomal subunit (GO:0022627);;	K02960|2e-90|dan:Dana_GF11903|GF11903 gene product from transcript GF11903-RA	40S ribosomal protein S16 GN=RpS16 OS=Spodoptera frugiperda (Fall armyworm) PE=2 SV=1	ribosomal protein S16 [Bombyx mori]
BGIBMGA006867	[J]	Translation, ribosomal structure and biogenesis	Biological Process: mitotic spindle elongation (GO:0000022);; Molecular Function: structural constituent of ribosome (GO:0003735);; Cellular Component: ribosome (GO:0005840);; Biological Process: translation (GO:0006412);; Cellular Component: cytosolic small ribosomal subunit (GO:0022627);;	K02957|2e-85|nvi:100113931|NV12227	40S ribosomal protein S15a GN=RpS15Aa OS=Drosophila yakuba (Fruit fly) PE=2 SV=3	ribosomal protein S15A [Bombyx mori]
BGIBMGA001471	[J]	Translation, ribosomal structure and biogenesis	Molecular Function: RNA binding (GO:0003723);; Molecular Function: structural constituent of ribosome (GO:0003735);; Cellular Component: ribosome (GO:0005840);; Biological Process: translation (GO:0006412);; Cellular Component: small ribosomal subunit (GO:0015935);;	K02958|1e-99|nvi:100113507|RpS15, NV13078	40S ribosomal protein S15 OS=Caenorhabditis elegans PE=1 SV=3	ribosomal protein S15 [Bombyx mori]
BGIBMGA011282	[J]	Translation, ribosomal structure and biogenesis	Molecular Function: structural constituent of ribosome (GO:0003735);; Cellular Component: ribosome (GO:0005840);; Biological Process: translation (GO:0006412);;	K02953|2e-98|phu:Phum_PHUM357760|40S ribosomal protein S13, putative	40S ribosomal protein S13 GN=RpS13 OS=Spodoptera frugiperda (Fall armyworm) PE=2 SV=3	ribosomal protein S13 [Bombyx mori]
BGIBMGA004374	[J]	Translation, ribosomal structure and biogenesis	Molecular Function: structural constituent of ribosome (GO:0003735);; Cellular Component: ribosome (GO:0005840);; Biological Process: translation (GO:0006412);;	K02951|1e-75|phu:Phum_PHUM204140|40S ribosomal protein S12, putative	40S ribosomal protein S12 GN=RpS12 OS=Drosophila melanogaster (Fruit fly) PE=1 SV=2	ribosomal protein S12 [Bombyx mori]
BGIBMGA001243	[J]	Translation, ribosomal structure and biogenesis	Molecular Function: structural constituent of ribosome (GO:0003735);; Cellular Component: ribosome (GO:0005840);; Biological Process: translation (GO:0006412);; Biological Process: neurogenesis (GO:0022008);; Cellular Component: cytosolic small ribosomal subunit (GO:0022627);;	K02947|3e-76|tca:662284|similar to CG14206-PC, isoform C	40S ribosomal protein S10 GN=RpS10 OS=Spodoptera frugiperda (Fall armyworm) PE=2 SV=1	ribosomal protein S10 [Bombyx mori]
BGIBMGA013157	[J]	Translation, ribosomal structure and biogenesis	Molecular Function: structural constituent of ribosome (GO:0003735);; Biological Process: translational elongation (GO:0006414);; Cellular Component: cytosolic large ribosomal subunit (GO:0022625);;	K02943|3e-53|tca:656276|similar to 60S acidic ribosomal protein P2 (Acidic ribosomal protein RPA1)	60S acidic ribosomal protein P2 GN=RpLP2 OS=Drosophila melanogaster (Fruit fly) PE=1 SV=1	ribosomal protein P2 [Bombyx mori]
BGIBMGA003412	[J]	Translation, ribosomal structure and biogenesis	Molecular Function: structural constituent of ribosome (GO:0003735);; Cellular Component: ribosome (GO:0005840);; Biological Process: translational elongation (GO:0006414);; Cellular Component: cytosolic large ribosomal subunit (GO:0022625);;	K02942|5e-60|dsi:Dsim_GD23023|GD23023 gene product from transcript GD23023-RA	60S acidic ribosomal protein P1 GN=RpLP1 OS=Drosophila melanogaster (Fruit fly) PE=1 SV=2	ribosomal protein P1 [Bombyx mori]
BGIBMGA003309	[J]	Translation, ribosomal structure and biogenesis	Molecular Function: structural constituent of ribosome (GO:0003735);; Molecular Function: DNA-(apurinic or apyrimidinic site) lyase activity (GO:0003906);; Cellular Component: nucleus (GO:0005634);; Cellular Component: ribosome (GO:0005840);; Biological Process: DNA repair (GO:0006281);; Biological Process: translational elongation (GO:0006414);; Cellular Component: cytosolic large ribosomal subu…	K02941|0.0|nvi:100114285|NV11446	60S acidic ribosomal protein P0 GN=RpLP0 OS=Drosophila melanogaster (Fruit fly) PE=1 SV=1	ribosomal protein P0 [Bombyx mori]
BGIBMGA010571	[J]	Translation, ribosomal structure and biogenesis	Biological Process: reproduction (GO:0000003);; Biological Process: nematode larval development (GO:0002119);; Molecular Function: structural constituent of ribosome (GO:0003735);; Cellular Component: ribosome (GO:0005840);; Biological Process: translation (GO:0006412);; Biological Process: determination of adult lifespan (GO:0008340);; Biological Process: response to heat (GO:0009408);; Biologic…	K02940|1e-119|ame:551107|RpL9	60S ribosomal protein L9 GN=RpL9 OS=Spodoptera frugiperda (Fall armyworm) PE=2 SV=1	ribosomal protein L9 [Bombyx mori]
BGIBMGA007743	[J]	Translation, ribosomal structure and biogenesis	Biological Process: reproduction (GO:0000003);; Biological Process: mitotic spindle elongation (GO:0000022);; Cellular Component: nuclear chromosome (GO:0000228);; Biological Process: nematode larval development (GO:0002119);; Molecular Function: structural constituent of ribosome (GO:0003735);; Cellular Component: nucleolus (GO:0005730);; Biological Process: translation (GO:0006412);; Biological…	K02938|1e-177|ame:410188|RpL8	60S ribosomal protein L8 GN=RpL8 OS=Spodoptera frugiperda (Fall armyworm) PE=2 SV=1	ribosomal protein L8 [Bombyx mori]
BGIBMGA007661	[J]	Translation, ribosomal structure and biogenesis	Molecular Function: RNA binding (GO:0003723);; Cellular Component: spliceosomal complex (GO:0005681);; Cellular Component: ribosome (GO:0005840);; Biological Process: RNA processing (GO:0006396);; Biological Process: nervous system development (GO:0007399);; Biological Process: growth (GO:0040007);; Biological Process: ribosome biogenesis (GO:0042254);; Biological Process: single-organism develop…	K02936|1e-157|nvi:100114835|Rpl7a, NV17497	60S ribosomal protein L7a GN=RpL7A OS=Drosophila melanogaster (Fruit fly) PE=1 SV=2	ribosomal protein L7A [Bombyx mori]
BGIBMGA004375	[J]	Translation, ribosomal structure and biogenesis	Biological Process: reproduction (GO:0000003);; Biological Process: nematode larval development (GO:0002119);; Cellular Component: ribosome (GO:0005840);; Biological Process: embryo development ending in birth or egg hatching (GO:0009792);; Biological Process: positive regulation of growth rate (GO:0040010);;	K02937|1e-147|nvi:100122272|NV14954	60S ribosomal protein L7 GN=RpL7 OS=Drosophila melanogaster (Fruit fly) PE=1 SV=2	ribosomal protein L7 [Bombyx mori]
BGIBMGA013076	[J]	Translation, ribosomal structure and biogenesis	Biological Process: reproduction (GO:0000003);; Biological Process: nematode larval development (GO:0002119);; Molecular Function: structural constituent of ribosome (GO:0003735);; Molecular Function: protein binding (GO:0005515);; Cellular Component: intracellular (GO:0005622);; Cellular Component: ribosome (GO:0005840);; Biological Process: translation (GO:0006412);; Biological Process: apoptot…	K02934|1e-101|nvi:100119262|Rpl6, NV12167	60S ribosomal protein L6 GN=rpl-6 OS=Caenorhabditis elegans PE=1 SV=1	ribosomal protein L6 [Bombyx mori]
BGIBMGA007879	[J]	Translation, ribosomal structure and biogenesis	Biological Process: nematode larval development (GO:0002119);; Molecular Function: structural constituent of ribosome (GO:0003735);; Cellular Component: ribosome (GO:0005840);; Biological Process: translation (GO:0006412);; Molecular Function: 5S rRNA binding (GO:0008097);; Biological Process: embryo development ending in birth or egg hatching (GO:0009792);; Biological Process: body morphogenesis…	K02932|1e-171|dya:Dyak_GE15279|Dyak_yip6	60S ribosomal protein L5 GN=RpL5 OS=Bombyx mori (Silk moth) PE=2 SV=1	ribosomal protein L5 [Bombyx mori]
BGIBMGA007450	--	--	Molecular Function: structural constituent of ribosome (GO:0003735);; Cellular Component: mitochondrial large ribosomal subunit (GO:0005762);; Biological Process: translation (GO:0006412);;	--	39S ribosomal protein L41, mitochondrial (Precursor) GN=mRpL41 OS=Drosophila pseudoobscura pseudoobscura (Fruit fly) PE=3 SV=1	ribosomal protein L41 [Bombyx mori]
BGIBMGA001800	[J]	Translation, ribosomal structure and biogenesis	Molecular Function: structural constituent of ribosome (GO:0003735);; Cellular Component: cytoplasm (GO:0005737);; Cellular Component: ribosome (GO:0005840);; Biological Process: translation (GO:0006412);; Cellular Component: ribonucleoprotein complex (GO:0030529);; Cellular Component: intracellular non-membrane-bounded organelle (GO:0043232);; Biological Process: primary metabolic process (GO:00…	K02930|0.0|ame:408526|RpL4	60S ribosomal protein L4 GN=RpL4 OS=Drosophila melanogaster (Fruit fly) PE=1 SV=2	ribosomal protein L4 [Bombyx mori]
BGIBMGA008903	[J]	Translation, ribosomal structure and biogenesis	Molecular Function: structural constituent of ribosome (GO:0003735);; Cellular Component: ribosome (GO:0005840);; Biological Process: translation (GO:0006412);; Molecular Function: metal ion binding (GO:0046872);;	K02921|6e-58|tca:660558|similar to CG5827-PA, isoform A	60S ribosomal protein L37a GN=RpL37A OS=Drosophila melanogaster (Fruit fly) PE=1 SV=3	ribosomal protein L37A [Bombyx mori]
BGIBMGA000395	[J]	Translation, ribosomal structure and biogenesis	Biological Process: reproduction (GO:0000003);; Biological Process: mitotic spindle elongation (GO:0000022);; Biological Process: nematode larval development (GO:0002119);; Molecular Function: structural constituent of ribosome (GO:0003735);; Biological Process: translation (GO:0006412);; Biological Process: embryo development ending in birth or egg hatching (GO:0009792);; Molecular Function: rRN…	K02922|7e-22|dme:Dmel_CG9091|RpL37a	60S ribosomal protein L37 GN=RpL37 OS=Spodoptera frugiperda (Fall armyworm) PE=3 SV=3	ribosomal protein L37 [Bombyx mori]
BGIBMGA010487	[J]	Translation, ribosomal structure and biogenesis	Molecular Function: structural constituent of ribosome (GO:0003735);; Cellular Component: ribosome (GO:0005840);; Biological Process: translation (GO:0006412);;	K02929|7e-66|tca:662436|similar to CG7424-PA	60S ribosomal protein L44 GN=RpL44 OS=Ochlerotatus triseriatus (Eastern treehole mosquito) PE=3 SV=3	ribosomal protein L36A [Bombyx mori]
BGIBMGA001991	[J]	Translation, ribosomal structure and biogenesis	Cellular Component: nuclear chromosome (GO:0000228);; Molecular Function: structural constituent of ribosome (GO:0003735);; Molecular Function: protein binding (GO:0005515);; Cellular Component: nucleolus (GO:0005730);; Cellular Component: ribosome (GO:0005840);; Biological Process: translation (GO:0006412);; Cellular Component: cytosolic large ribosomal subunit (GO:0022625);;	K02920|2e-59|nvi:100118462|NV13859	60S ribosomal protein L36 GN=RpL36 OS=Drosophila melanogaster (Fruit fly) PE=1 SV=1	ribosomal protein L36 [Bombyx mori]
BGIBMGA002164	[J]	Translation, ribosomal structure and biogenesis	Molecular Function: structural constituent of ribosome (GO:0003735);; Cellular Component: ribosome (GO:0005840);; Biological Process: translation (GO:0006412);;	K02917|3e-37|ame:409599|RpL35A	60S ribosomal protein L35a GN=rpl-33 OS=Caenorhabditis elegans PE=1 SV=3	ribosomal protein L35A [Bombyx mori]
BGIBMGA005928	[J]	Translation, ribosomal structure and biogenesis	Biological Process: reproduction (GO:0000003);; Biological Process: nematode larval development (GO:0002119);; Molecular Function: structural constituent of ribosome (GO:0003735);; Cellular Component: intracellular (GO:0005622);; Cellular Component: ribosome (GO:0005840);; Biological Process: translation (GO:0006412);; Biological Process: apoptotic process (GO:0006915);; Biological Process: embry…	K02918|2e-62|tca:659458|similar to ribosomal protein L35e	60S ribosomal protein L35 GN=rpl-35 OS=Caenorhabditis elegans PE=3 SV=1	ribosomal protein L35 [Bombyx mori]
BGIBMGA007412	[J]	Translation, ribosomal structure and biogenesis	Molecular Function: structural constituent of ribosome (GO:0003735);; Cellular Component: ribosome (GO:0005840);; Biological Process: translation (GO:0006412);;	K02915|1e-68|nvi:100113629|NV11042	60S ribosomal protein L34 GN=RpL34 OS=Aedes albopictus (Asian tiger mosquito) PE=2 SV=2	ribosomal protein L34 [Bombyx mori]
BGIBMGA000066	[J]	Translation, ribosomal structure and biogenesis	Molecular Function: structural constituent of ribosome (GO:0003735);; Cellular Component: ribosome (GO:0005840);; Biological Process: translation (GO:0006412);;	K02912|2e-87|nvi:100115795|RpL32, NV15384	60S ribosomal protein L32 GN=RpL32 OS=Spodoptera frugiperda (Fall armyworm) PE=2 SV=1	ribosomal protein L32 [Bombyx mori]
BGIBMGA000959	[J]	Translation, ribosomal structure and biogenesis	Biological Process: mitotic spindle elongation (GO:0000022);; Biological Process: nematode larval development (GO:0002119);; Molecular Function: structural constituent of ribosome (GO:0003735);; Cellular Component: ribosome (GO:0005840);; Biological Process: translation (GO:0006412);; Biological Process: apoptotic process (GO:0006915);; Biological Process: embryo development ending in birth or eg…	K02910|5e-75|tca:663175|similar to ribosomal protein L31	60S ribosomal protein L31 GN=RpL31 OS=Spodoptera frugiperda (Fall armyworm) PE=2 SV=1	ribosomal protein L31 [Bombyx mori]
BGIBMGA007795	[J]	Translation, ribosomal structure and biogenesis	Molecular Function: structural constituent of ribosome (GO:0003735);; Cellular Component: ribosome (GO:0005840);; Biological Process: translation (GO:0006412);;	K02908|3e-67|aag:AaeL_AAEL005085|60S ribosomal protein L30	60S ribosomal protein L30 GN=RpL30 OS=Spodoptera frugiperda (Fall armyworm) PE=3 SV=1	ribosomal protein L30 [Bombyx mori]
BGIBMGA013567	[J]	Translation, ribosomal structure and biogenesis	Biological Process: reproduction (GO:0000003);; Biological Process: nematode larval development (GO:0002119);; Molecular Function: structural constituent of ribosome (GO:0003735);; Cellular Component: ribosome (GO:0005840);; Biological Process: translation (GO:0006412);; Biological Process: apoptotic process (GO:0006915);; Biological Process: embryo development ending in birth or egg hatching (GO…	K02925|0.0|nvi:100120962|NV11608	60S ribosomal protein L3 GN=RpL3 OS=Drosophila melanogaster (Fruit fly) PE=1 SV=3	ribosomal protein L3 [Bombyx mori]
BGIBMGA009208	--	--	Biological Process: mitotic spindle elongation (GO:0000022);; Molecular Function: structural constituent of ribosome (GO:0003735);; Cellular Component: ribosome (GO:0005840);; Biological Process: translation (GO:0006412);; Biological Process: neurogenesis (GO:0022008);; Cellular Component: cytosolic large ribosomal subunit (GO:0022625);; Biological Process: centrosome duplication (GO:0051298);;	K02903|3e-64|nvi:100113783|NV10086	60S ribosomal protein L28 GN=RpL28 OS=Spodoptera frugiperda (Fall armyworm) PE=2 SV=1	ribosomal protein L28 [Bombyx mori]
BGIBMGA001043	[J]	Translation, ribosomal structure and biogenesis	Molecular Function: structural constituent of ribosome (GO:0003735);; Cellular Component: ribosome (GO:0005840);; Biological Process: translation (GO:0006412);;	K02900|4e-77|tca:662400|similar to 60S ribosomal protein L27a	60S ribosomal protein L27a GN=RpL27A OS=Tenebrio molitor (Yellow mealworm beetle) PE=2 SV=1	ribosomal protein L27A [Bombyx mori]
BGIBMGA009863	[J]	Translation, ribosomal structure and biogenesis	Biological Process: reproduction (GO:0000003);; Biological Process: nematode larval development (GO:0002119);; Molecular Function: structural constituent of ribosome (GO:0003735);; Cellular Component: ribosome (GO:0005840);; Biological Process: translation (GO:0006412);; Biological Process: embryo development ending in birth or egg hatching (GO:0009792);; Biological Process: molting cycle, collag…	K02901|3e-81|nvi:100114558|NV15854	60S ribosomal protein L27 GN=rpl-27 OS=Caenorhabditis elegans PE=2 SV=1	ribosomal protein L27 [Bombyx mori]
BGIBMGA010970	[J]	Translation, ribosomal structure and biogenesis	Biological Process: reproduction (GO:0000003);; Biological Process: nematode larval development (GO:0002119);; Molecular Function: structural constituent of ribosome (GO:0003735);; Biological Process: translation (GO:0006412);; Biological Process: apoptotic process (GO:0006915);; Biological Process: embryo development ending in birth or egg hatching (GO:0009792);; Cellular Component: large riboso…	K02898|6e-88|phu:Phum_PHUM226830|60S ribosomal protein L26, putative	60S ribosomal protein L26 GN=RPL26 OS=Littorina littorea (Common periwinkle) PE=2 SV=1	ribosomal protein L26 [Bombyx mori]
BGIBMGA012373	[J]	Translation, ribosomal structure and biogenesis	Biological Process: microtubule cytoskeleton organization (GO:0000226);; Biological Process: nematode larval development (GO:0002119);; Molecular Function: structural constituent of ribosome (GO:0003735);; Cellular Component: ribosome (GO:0005840);; Biological Process: translation (GO:0006412);; Biological Process: receptor-mediated endocytosis (GO:0006898);; Biological Process: embryo developmen…	K02896|1e-83|nvi:100117175|NV14599	Probable ribosome biogenesis protein RLP24 GN=RpL24-like OS=Drosophila melanogaster (Fruit fly) PE=1 SV=1	ribosomal protein L24 [Bombyx mori]
BGIBMGA012546	[J]	Translation, ribosomal structure and biogenesis	Biological Process: reproduction (GO:0000003);; Biological Process: mitotic spindle elongation (GO:0000022);; Biological Process: nematode larval development (GO:0002119);; Molecular Function: structural constituent of ribosome (GO:0003735);; Cellular Component: mitochondrial large ribosomal subunit (GO:0005762);; Cellular Component: ribosome (GO:0005840);; Biological Process: translation (GO:000…	K02896|7e-78|ame:724142|RpL24	60S ribosomal protein L24 GN=RpL24 OS=Plutella xylostella (Diamondback moth) PE=2 SV=1	ribosomal protein L24 [Bombyx mori]
BGIBMGA006835	[J]	Translation, ribosomal structure and biogenesis	Molecular Function: nucleotide binding (GO:0000166);; Biological Process: nematode larval development (GO:0002119);; Molecular Function: structural constituent of ribosome (GO:0003735);; Molecular Function: structural molecule activity (GO:0005198);; Cellular Component: ribosome (GO:0005840);; Biological Process: translation (GO:0006412);; Biological Process: receptor-mediated endocytosis (GO:000…	K02893|1e-104|aga:AgaP_AGAP006037|AGAP006037-PA	60S ribosomal protein L23a 2 GN=rpl-25.2 OS=Caenorhabditis elegans PE=3 SV=1	ribosomal protein L23A [Bombyx mori]
BGIBMGA009751	[J]	Translation, ribosomal structure and biogenesis	Biological Process: reproduction (GO:0000003);; Biological Process: nematode larval development (GO:0002119);; Molecular Function: structural constituent of ribosome (GO:0003735);; Cellular Component: ribosome (GO:0005840);; Biological Process: translation (GO:0006412);; Biological Process: embryo development ending in birth or egg hatching (GO:0009792);; Biological Process: molting cycle, collag…	K02894|4e-96|nvi:100118197|NV12412	60S ribosomal protein L23 GN=RpL23 OS=Drosophila melanogaster (Fruit fly) PE=1 SV=2	ribosomal protein L23 [Bombyx mori]
BGIBMGA006986	--	--	Molecular Function: structural constituent of ribosome (GO:0003735);; Cellular Component: ribosome (GO:0005840);; Biological Process: translation (GO:0006412);; Cellular Component: ribonucleoprotein complex (GO:0030529);;	K02891|1e-55|nvi:100115956|NV15863	60S ribosomal protein L22 GN=RPL22 OS=Tripneustes gratilla (Hawaian sea urchin) PE=2 SV=1	ribosomal protein L22 [Bombyx mori]
BGIBMGA001106	[J]	Translation, ribosomal structure and biogenesis	Molecular Function: structural constituent of ribosome (GO:0003735);; Cellular Component: ribosome (GO:0005840);; Biological Process: translation (GO:0006412);;	K02889|1e-93|ame:726056|RpL21	60S ribosomal protein L21 (Fragment) GN=RPL21 OS=Pyura stolonifera (Sea squirt) PE=2 SV=2	ribosomal protein L21 [Bombyx mori]
BGIBMGA000399	[J]	Translation, ribosomal structure and biogenesis	Molecular Function: structural constituent of ribosome (GO:0003735);; Cellular Component: intracellular (GO:0005622);; Cellular Component: ribosome (GO:0005840);; Biological Process: translation (GO:0006412);; Molecular Function: rRNA binding (GO:0019843);;	--	50S ribosomal protein L20, organellar chromatophore {ECO:0000255|HAMAP-Rule:MF_00382} GN=PCC_0433 OS=Paulinella chromatophora PE=3 SV=1	ribosomal protein L20 [Bombyx mori]
BGIBMGA002572	[J]	Translation, ribosomal structure and biogenesis	Biological Process: cytokinesis (GO:0000910);; Biological Process: nematode larval development (GO:0002119);; Molecular Function: structural constituent of ribosome (GO:0003735);; Cellular Component: ribosome (GO:0005840);; Biological Process: translation (GO:0006412);; Biological Process: apoptotic process (GO:0006915);; Biological Process: determination of adult lifespan (GO:0008340);; Biologic…	K02885|1e-125|tca:657650|similar to CG2746-PA, isoform A	60S ribosomal protein L19 GN=RpL19 OS=Drosophila melanogaster (Fruit fly) PE=1 SV=2	ribosomal protein L19 [Bombyx mori]
BGIBMGA011467	[J]	Translation, ribosomal structure and biogenesis	Biological Process: mitotic spindle elongation (GO:0000022);; Molecular Function: structural constituent of ribosome (GO:0003735);; Cellular Component: ribosome (GO:0005840);; Biological Process: translation (GO:0006412);; Cellular Component: cytosolic large ribosomal subunit (GO:0022625);; Biological Process: centrosome duplication (GO:0051298);;	K02882|1e-108|ame:409832|RpL18A	60S ribosomal protein L18a GN=RpL18A OS=Spodoptera frugiperda (Fall armyworm) PE=2 SV=1	ribosomal protein L18A [Bombyx mori]
BGIBMGA006414	[J]	Translation, ribosomal structure and biogenesis	Biological Process: reproduction (GO:0000003);; Biological Process: nematode larval development (GO:0002119);; Molecular Function: structural constituent of ribosome (GO:0003735);; Cellular Component: ribosome (GO:0005840);; Biological Process: translation (GO:0006412);; Biological Process: apoptotic process (GO:0006915);; Biological Process: embryo development ending in birth or egg hatching (GO…	K02877|1e-139|tca:657702|similar to 60S ribosomal protein L15	60S ribosomal protein L15 GN=RpL15 OS=Anopheles gambiae (African malaria mosquito) PE=2 SV=3	ribosomal protein L15 [Bombyx mori]
BGIBMGA014094	[J]	Translation, ribosomal structure and biogenesis	Biological Process: mitotic spindle elongation (GO:0000022);; Molecular Function: structural constituent of ribosome (GO:0003735);; Cellular Component: ribosome (GO:0005840);; Biological Process: translation (GO:0006412);; Cellular Component: cytosolic ribosome (GO:0022626);; Biological Process: negative regulation of neuron apoptotic process (GO:0043524);; Biological Process: centrosome duplicat…	K02875|3e-69|tca:658195|similar to CG6253-PA	60S ribosomal protein L14 GN=RpL14 OS=Drosophila virilis (Fruit fly) PE=3 SV=1	ribosomal protein L14 [Bombyx mori]
BGIBMGA008865	[J]	Translation, ribosomal structure and biogenesis	Biological Process: nematode larval development (GO:0002119);; Molecular Function: structural constituent of ribosome (GO:0003735);; Biological Process: translation (GO:0006412);; Biological Process: Notch signaling pathway (GO:0007219);; Biological Process: chaeta morphogenesis (GO:0008407);; Biological Process: embryo development ending in birth or egg hatching (GO:0009792);; Cellular Component…	K02872|1e-119|nvi:100118263|NV12066	60S ribosomal protein L13a GN=RpL13A OS=Choristoneura parallela (Spotted fireworm moth) PE=2 SV=1	ribosomal protein L13A [Bombyx mori]
BGIBMGA003726	[J]	Translation, ribosomal structure and biogenesis	Biological Process: reproduction (GO:0000003);; Biological Process: mitotic spindle elongation (GO:0000022);; Biological Process: nematode larval development (GO:0002119);; Molecular Function: structural constituent of ribosome (GO:0003735);; Cellular Component: ribosome (GO:0005840);; Biological Process: translation (GO:0006412);; Biological Process: apoptotic process (GO:0006915);; Biological P…	K02873|1e-107|ame:552517|RpL13	60S ribosomal protein L13 GN=RpL13 OS=Spodoptera frugiperda (Fall armyworm) PE=2 SV=1	ribosomal protein L13 [Bombyx mori]
BGIBMGA003978	[J]	Translation, ribosomal structure and biogenesis	Biological Process: reproduction (GO:0000003);; Biological Process: nematode larval development (GO:0002119);; Molecular Function: RNA binding (GO:0003723);; Molecular Function: structural constituent of ribosome (GO:0003735);; Cellular Component: ribosome (GO:0005840);; Biological Process: translation (GO:0006412);; Biological Process: receptor-mediated endocytosis (GO:0006898);; Biological Proc…	K02870|7e-95|ame:550715|RpL12	60S ribosomal protein L12 GN=rpl-12 OS=Caenorhabditis elegans PE=3 SV=1	ribosomal protein L12 [Bombyx mori]
BGIBMGA008881	[J]	Translation, ribosomal structure and biogenesis	Molecular Function: structural constituent of ribosome (GO:0003735);; Cellular Component: ribosome (GO:0005840);; Biological Process: translation (GO:0006412);; Biological Process: gamete generation (GO:0007276);; Biological Process: embryo development ending in birth or egg hatching (GO:0009792);; Molecular Function: rRNA binding (GO:0019843);; Biological Process: positive regulation of growth r…	K02868|1e-125|tca:660435|similar to CG7726-PA	60S ribosomal protein L11 GN=RpL11 OS=Spodoptera frugiperda (Fall armyworm) PE=2 SV=1	ribosomal protein L11 [Bombyx mori]
BGIBMGA003337	[J]	Translation, ribosomal structure and biogenesis	Biological Process: reproduction (GO:0000003);; Biological Process: nematode larval development (GO:0002119);; Molecular Function: RNA binding (GO:0003723);; Molecular Function: structural constituent of ribosome (GO:0003735);; Biological Process: translation (GO:0006412);; Biological Process: apoptotic process (GO:0006915);; Biological Process: embryo development ending in birth or egg hatching …	K02865|1e-141|ame:413868|RpL10Ab	60S ribosomal protein L10a GN=RpL10A OS=Spodoptera frugiperda (Fall armyworm) PE=2 SV=1	ribosomal protein L10A [Bombyx mori]
BGIBMGA002811	[J]	Translation, ribosomal structure and biogenesis	Biological Process: reproduction (GO:0000003);; Biological Process: mitotic spindle elongation (GO:0000022);; Biological Process: nematode larval development (GO:0002119);; Molecular Function: structural constituent of ribosome (GO:0003735);; Cellular Component: ribosome (GO:0005840);; Biological Process: translation (GO:0006412);; Biological Process: embryo development ending in birth or egg hat…	K02866|1e-151|tca:659478|similar to ribosomal protein L10e	60S ribosomal protein L10 GN=RpL10 OS=Bombyx mandarina (Wild silk moth) PE=2 SV=1	ribosomal protein L10 [Bombyx mori]
BGIBMGA013510	[F]	Nucleotide transport and metabolism	Biological Process: morphogenesis of an epithelium (GO:0002009);; Molecular Function: ribonucleoside-diphosphate reductase activity, thioredoxin disulfide as acceptor (GO:0004748);; Cellular Component: ribonucleoside-diphosphate reductase complex (GO:0005971);; Biological Process: DNA replication (GO:0006260);; Biological Process: receptor-mediated endocytosis (GO:0006898);; Biological Process: a…	K10808|0.0|cqu:CpipJ_CPIJ002337|ribonucleoside-diphosphate reductase small chain	Ribonucleoside-diphosphate reductase subunit M2 GN=RnrS OS=Drosophila melanogaster (Fruit fly) PE=1 SV=2	ribonucleoside diphosphate reductase small subunit [Bombyx mori]
BGIBMGA005438	[R]	General function prediction only	Biological Process: mRNA processing (GO:0006397);; Biological Process: anatomical structure morphogenesis (GO:0009653);; Biological Process: embryo development (GO:0009790);; Cellular Component: intracellular part (GO:0044424);; Biological Process: single-organism cellular process (GO:0044763);; Biological Process: regulation of biological process (GO:0050789);; Molecular Function: organic cyclic…	K14325|1e-44|ame:551707|RnpS1	Probable splicing factor, arginine/serine-rich 4 GN=rsp-4 OS=Caenorhabditis elegans PE=3 SV=1	ribonucleic acid binding protein S1 [Bombyx mori]
BGIBMGA003038	[RTKL]	--	Biological Process: reproduction (GO:0000003);; Biological Process: G1/S transition of mitotic cell cycle (GO:0000082);; Molecular Function: protein kinase activity (GO:0004672);; Molecular Function: protein serine/threonine kinase activity (GO:0004674);; Molecular Function: protein binding (GO:0005515);; Molecular Function: ATP binding (GO:0005524);; Molecular Function: phospholipid binding (GO:…	K04514|0.0|nvi:100119770|NV12927	Rho-associated protein kinase let-502 {ECO:0000250|UniProtKB:P92199, ECO:0000250|UniProtKB:Q13464} OS=Caenorhabditis briggsae PE=3 SV=2	Rho-associated protein kinase [Bombyx mori]
BGIBMGA005672	--	--	Molecular Function: Rho GDP-dissociation inhibitor activity (GO:0005094);; Cellular Component: cytoplasm (GO:0005737);; Cellular Component: cytosol (GO:0005829);; Cellular Component: membrane (GO:0016020);; Biological Process: locomotion (GO:0040011);;	K12462|6e-37|tca:656153|similar to CG7823-PA	Probable rho GDP-dissociation inhibitor GN=rhi-1 OS=Caenorhabditis elegans PE=3 SV=1	rho guanine dissociation factor [Biston betularia]
BGIBMGA008584	[P]	Inorganic ion transport and metabolism	Molecular Function: ammonium transmembrane transporter activity (GO:0008519);; Cellular Component: integral component of membrane (GO:0016021);; Biological Process: ammonium transmembrane transport (GO:0072488);;	--	Rhesus-like glycoprotein A GN=rhgA OS=Dictyostelium discoideum (Slime mold) PE=1 SV=1	Rh-like protein [Bombyx mori]
BGIBMGA000396	--	--	Biological Process: determination of adult lifespan (GO:0008340);; Biological Process: locomotion involved in locomotory behavior (GO:0031987);;	--	--	RGS-GAIP interacting protein GIPC [Bombyx mori]
BGIBMGA010981	--	--	--	--	--	REVIP [Spodoptera exigua]
BGIBMGA009954	--	--	--	--	Putative uncharacterized transposon-derived protein F52C9.6 GN=F52C9.6 OS=Caenorhabditis elegans PE=5 SV=1	reverse transcriptase [Ostrinia nubilalis]
BGIBMGA003210	--	--	--	--	Copia protease GN=GIP OS=Drosophila melanogaster (Fruit fly) PE=1 SV=3	Retrovirus-related Pol polyprotein from transposon TNT 1-94, partial [Stegodyphus mimosarum]
BGIBMGA008832	--	--	Molecular Function: binding (GO:0005488);;	--	Copia protease GN=GIP OS=Drosophila melanogaster (Fruit fly) PE=1 SV=3	retrovirus-related Pol polyprotein from transposon TNT 1-94 [Trichinella spiralis]
BGIBMGA005411	--	--	Molecular Function: binding (GO:0005488);;	--	--	Retrovirus-related Pol polyprotein from transposon TNT 1-94 [Camponotus floridanus]
BGIBMGA002061	--	--	--	K11885|2e-06|ame:552049|similar to CG4420-PA	Protein DDI1 homolog GN=ddi1 OS=Dictyostelium discoideum (Slime mold) PE=3 SV=1	Retrovirus-related Pol polyprotein from transposon 412, partial [Stegodyphus mimosarum]
BGIBMGA002305	--	--	--	--	--	Retrovirus-related Pol polyprotein from transposon 412, partial [Stegodyphus mimosarum]
BGIBMGA006842	[L]	Replication, recombination and repair	Molecular Function: nucleic acid binding (GO:0003676);; Molecular Function: catalytic activity (GO:0003824);; Biological Process: DNA metabolic process (GO:0006259);; Molecular Function: metal ion binding (GO:0046872);;	--	Endonuclease GN=pol OS=Drosophila melanogaster (Fruit fly) PE=3 SV=1	Retrovirus-related Pol polyprotein from transposon 412, partial [Stegodyphus mimosarum]
BGIBMGA008083	--	--	--	--	--	Retrovirus-related Pol polyprotein from transposon 412, partial [Stegodyphus mimosarum]
BGIBMGA014462	--	--	Molecular Function: binding (GO:0005488);;	--	--	retroelement polyprotein [Glyptapanteles flavicoxis]
BGIBMGA009435	--	--	Molecular Function: binding (GO:0005488);;	--	--	retroelement polyprotein [Danaus plexippus]
BGIBMGA014356	--	--	--	--	--	retroelement polyprotein [Danaus plexippus]
BGIBMGA005205	[R]	General function prediction only	Molecular Function: nucleotide binding (GO:0000166);; Biological Process: gastrulation with mouth forming first (GO:0001703);; Biological Process: morphogenesis of an epithelium (GO:0002009);; Molecular Function: nucleic acid binding (GO:0003676);; Molecular Function: mRNA binding (GO:0003729);; Molecular Function: protein binding (GO:0005515);; Cellular Component: nucleolus (GO:0005730);; Biolog…	--	RNA-binding protein Rsf1 GN=Rsf1 OS=Drosophila melanogaster (Fruit fly) PE=1 SV=1	repressor splicing factor 1 [Bombyx mori]
BGIBMGA009817	--	--	--	K10740|7e-09|api:100158819|hypothetical protein LOC100158819	--	replication protein A3 [Bombyx mori]
BGIBMGA005434	[L]	Replication, recombination and repair	Molecular Function: nucleic acid binding (GO:0003676);; Molecular Function: structural constituent of ribosome (GO:0003735);; Cellular Component: ribosome (GO:0005840);; Biological Process: neurogenesis (GO:0022008);; Biological Process: cellular macromolecule biosynthetic process (GO:0034645);; Biological Process: primary metabolic process (GO:0044238);;	K10739|3e-26|tca:658683|Rpa2	--	replication protein A2 [Bombyx mori]
BGIBMGA005448	[L]	Replication, recombination and repair	Molecular Function: DNA binding (GO:0003677);; Molecular Function: single-stranded DNA binding (GO:0003697);; Cellular Component: nucleus (GO:0005634);; Cellular Component: DNA replication factor A complex (GO:0005662);; Cellular Component: microtubule associated complex (GO:0005875);; Biological Process: DNA replication (GO:0006260);; Biological Process: DNA-dependent DNA replication (GO:0006261…	K07466|0.0|aga:AgaP_AGAP001421|AGAP001421-PA	Replication protein A 70 kDa DNA-binding subunit GN=RpA-70 OS=Drosophila melanogaster (Fruit fly) PE=1 SV=1	replication protein A1 [Bombyx mori]
BGIBMGA003377	[L]	Replication, recombination and repair	Biological Process: DNA replication checkpoint (GO:0000076);; Biological Process: DNA damage checkpoint (GO:0000077);; Biological Process: cytokinesis (GO:0000910);; Molecular Function: DNA binding (GO:0003677);; Molecular Function: protein binding (GO:0005515);; Molecular Function: ATP binding (GO:0005524);; Cellular Component: nucleus (GO:0005634);; Cellular Component: microtubule associated co…	K10755|1e-143|nvi:100121466|NV14615	Probable replication factor C subunit 4 GN=rfc4 OS=Dictyostelium discoideum (Slime mold) PE=3 SV=1	replication factor C4 [Bombyx mori]
BGIBMGA009495	[L]	Replication, recombination and repair	Biological Process: DNA replication checkpoint (GO:0000076);; Biological Process: DNA damage checkpoint (GO:0000077);; Biological Process: cytokinesis (GO:0000910);; Molecular Function: DNA binding (GO:0003677);; Molecular Function: ATP-dependent DNA helicase activity (GO:0004003);; Molecular Function: protein binding (GO:0005515);; Molecular Function: ATP binding (GO:0005524);; Cellular Componen…	K10755|1e-180|cqu:CpipJ_CPIJ000302|replication factor C subunit 2	Replication factor C subunit 2 GN=RfC4 OS=Drosophila melanogaster (Fruit fly) PE=2 SV=1	replication factor C subunit 2 [Bombyx mori]
BGIBMGA005488	[L]	Replication, recombination and repair	Biological Process: DNA replication checkpoint (GO:0000076);; Biological Process: DNA damage checkpoint (GO:0000077);; Molecular Function: nucleotide binding (GO:0000166);; Biological Process: cytokinesis (GO:0000910);; Biological Process: developmental process involved in reproduction (GO:0003006);; Molecular Function: DNA binding (GO:0003677);; Molecular Function: protein binding (GO:0005515);;…	K10756|5e-90|aag:AaeL_AAEL009465|replication factor c / DNA polymerase iii gamma-tau subunit	Probable replication factor C subunit 5 GN=rfc5 OS=Dictyostelium discoideum (Slime mold) PE=3 SV=1	replication factor C (activator 1) 5 [Bombyx mori]
BGIBMGA008258	--	--	Cellular Component: membrane (GO:0016020);;	--	Merozoite surface antigen 2, allelic form 2 (Precursor) GN=MSA2 OS=Plasmodium falciparum (isolate FCR-3 / Gambia) PE=1 SV=1	Repetitive proline-rich cell wall protein 2 [Toxocara canis]
BGIBMGA009163	[I]	Lipid transport and metabolism	--	--	Spidroin-1 (Fragment) OS=Nephila clavipes (Golden silk orbweaver) PE=1 SV=3	Repetitive proline-rich cell wall protein 2 [Toxocara canis]
BGIBMGA005527	[R]	General function prediction only	Biological Process: TOR signaling (GO:0031929);; Cellular Component: TORC1 complex (GO:0031931);;	K07204|0.0|nvi:100121829|NV16392	Protein raptor homolog GN=raptor OS=Dictyostelium discoideum (Slime mold) PE=1 SV=1	regulatory-associated protein of TOR [Bombyx mori]
BGIBMGA007379	--	--	--	--	--	RecQ mediated genome instability 1 [Bombyx mori]
BGIBMGA003196	[C]	Energy production and conversion	Cellular Component: vacuolar proton-transporting V-type ATPase, V0 domain (GO:0000220);; Biological Process: vacuolar acidification (GO:0007035);; Biological Process: regulation of Notch signaling pathway (GO:0008593);; Molecular Function: hydrogen ion transmembrane transporter activity (GO:0015078);; Biological Process: ATP hydrolysis coupled proton transport (GO:0015991);; Molecular Function: h…	K02146|0.0|ame:409946|VhaAC39	V-type proton ATPase subunit d OS=Manduca sexta (Tobacco hawkmoth) PE=2 SV=1	RecName: Full=V-type proton ATPase subunit d; Short=V-ATPase subunit d; AltName: Full=M40; AltName: Full=V-ATPase 40 kDa subunit; AltName: Full=Vacuolar proton pump subunit d [Manduca sexta]
BGIBMGA011266	--	--	Cellular Component: extracellular space (GO:0005615);; Molecular Function: nutrient reservoir activity (GO:0045735);;	--	Sex-specific storage-protein 1 (Precursor) GN=SP1 OS=Bombyx mori (Silk moth) PE=2 SV=1	RecName: Full=Sex-specific storage-protein 1; Short=SP 1; AltName: Full=Methionine-rich storage protein; Flags: Precursor [Bombyx mori]
BGIBMGA009774	[LKJ]	--	Molecular Function: nucleic acid binding (GO:0003676);; Molecular Function: ATP binding (GO:0005524);; Cellular Component: chromosome (GO:0005694);; Cellular Component: cytosol (GO:0005829);; Biological Process: multicellular organismal development (GO:0007275);; Molecular Function: ATP-dependent helicase activity (GO:0008026);; Biological Process: cellular process (GO:0009987);; Cellular Compone…	--	Putative ATP-dependent RNA helicase TDRD12 GN=TDRD12 OS=Bombyx mori (Silk moth) PE=1 SV=2	RecName: Full=Putative ATP-dependent RNA helicase TDRD12; AltName: Full=RNA helicase-like protein; AltName: Full=Tudor domain-containing protein 12; Short=BmTdrd12 [Bombyx mori]
BGIBMGA009402	--	--	Cellular Component: smooth septate junction (GO:0005920);; Biological Process: cell-matrix adhesion (GO:0007160);; Biological Process: smooth septate junction assembly (GO:0090528);;	--	Protein mesh {ECO:0000303|PubMed:22854041} (Precursor) OS=Bombyx mori (Silk moth) PE=1 SV=1	RecName: Full=Protein mesh; Flags: Precursor [Bombyx mori]
BGIBMGA001651	--	--	Molecular Function: neuropeptide hormone activity (GO:0005184);; Cellular Component: extracellular region (GO:0005576);; Biological Process: neuropeptide signaling pathway (GO:0007218);; Molecular Function: myostimulatory hormone activity (GO:0016084);; Biological Process: response to pheromone (GO:0019236);; Biological Process: pheromone biosynthetic process (GO:0042811);;	--	Gamma-SG neuropeptide (Precursor) OS=Bombyx mori (Silk moth) PE=1 SV=3	RecName: Full=PBAN-type neuropeptides; AltName: Full=Neo-PBAN; AltName: Full=Pheromone/pyrokinin biosynthesis-activating neuropeptide; Contains: RecName: Full=Diapause hormone; Short=DH; AltName: Full=DH-PBAN; Contains: RecName: Full=Alpha-SG neuropeptide; Short=Alpha-SGNP; Contains: RecName: Full=Beta-SG neuropeptide; Short=Beta-SGNP; Contains: RecName: Full=Pheromone biosynthesis-activating neu…
BGIBMGA001750	[R]	General function prediction only	Biological Process: protein folding (GO:0006457);; Molecular Function: isomerase activity (GO:0016853);; Cellular Component: cell part (GO:0044464);; Biological Process: single-organism process (GO:0044699);;	K09572|4e-38|aag:AaeL_AAEL011632|fk506 binding protein	Inactive peptidyl-prolyl cis-trans isomerase shutdown GN=shu OS=Bombyx mori (Silk moth) PE=1 SV=1	RecName: Full=Inactive peptidyl-prolyl cis-trans isomerase shutdown [Bombyx mori]
BGIBMGA009393	--	--	Cellular Component: extracellular region (GO:0005576);;	--	Fibroin light chain, short form (Precursor) GN=FIBL OS=Bombyx mori (Silk moth) PE=1 SV=1	RecName: Full=Fibroin light chain; Short=Fib-L; AltName: Full=L-fibroin; Contains: RecName: Full=Fibroin light chain, short form; Flags: Precursor [Bombyx mori]
BGIBMGA014205	--	--	Molecular Function: hormone activity (GO:0005179);; Cellular Component: extracellular space (GO:0005615);; Molecular Function: growth factor activity (GO:0008083);;	--	Bombyxin A-9 A chain (Precursor) GN=BBXA9 OS=Bombyx mori (Silk moth) PE=1 SV=1	RecName: Full=Bombyxin A-9; Short=BBX-A9; AltName: Full=4K-prothoracicotropic hormone; Short=4K-PTTH; Contains: RecName: Full=Bombyxin A-9 B chain; Contains: RecName: Full=Bombyxin A-9 A chain; Flags: Precursor [Bombyx mori]
BGIBMGA012831	[R]	General function prediction only	Biological Process: fatty acid metabolic process (GO:0006631);; Molecular Function: oxidoreductase activity (GO:0016491);; Biological Process: oxidation-reduction process (GO:0055114);;	--	Aldo-keto reductase AKR2E4 GN=akr2e OS=Bombyx mori (Silk moth) PE=1 SV=1	RecName: Full=Aldo-keto reductase AKR2E4; AltName: Full=3-dehydroecdysone reductase; AltName: Full=Aldo-keto reductase 2E [Bombyx mori]
BGIBMGA002405	[J]	Translation, ribosomal structure and biogenesis	Biological Process: reproduction (GO:0000003);; Biological Process: nematode larval development (GO:0002119);; Molecular Function: structural constituent of ribosome (GO:0003735);; Biological Process: translation (GO:0006412);; Biological Process: embryo development ending in birth or egg hatching (GO:0009792);; Biological Process: molting cycle, collagen and cuticulin-based cuticle (GO:0018996);…	K02955|2e-96|dvi:Dvir_GJ16536|GJ16536 gene product from transcript GJ16536-RA	40S ribosomal protein S14 OS=Bombyx mori (Silk moth) PE=2 SV=1	RecName: Full=40S ribosomal protein S14 [Bombyx mori]
BGIBMGA010091	--	--	Molecular Function: guanylate cyclase activity (GO:0004383);; Molecular Function: protein kinase activity (GO:0004672);; Molecular Function: ATP binding (GO:0005524);; Biological Process: cGMP biosynthetic process (GO:0006182);; Biological Process: protein phosphorylation (GO:0006468);; Cellular Component: integral component of membrane (GO:0016021);; Biological Process: intracellular signal tran…	K12323|1e-49|nvi:100120090|NV16324	--	receptor type guanylyl cyclase [Bombyx mori]
BGIBMGA014568	--	--	--	--	--	receptor guanylate cyclase [Danaus plexippus]
BGIBMGA007477	[R]	General function prediction only	Cellular Component: histone acetyltransferase complex (GO:0000123);; Biological Process: mitotic cell cycle (GO:0000278);; Molecular Function: protein binding (GO:0005515);; Cellular Component: microtubule cytoskeleton (GO:0015630);; Molecular Function: kinase activity (GO:0016301);; Biological Process: phosphorylation (GO:0016310);; Biological Process: histone modification (GO:0016570);; Biologi…	--	Guanine nucleotide-binding protein subunit beta-like protein GN=Rack1 OS=Drosophila melanogaster (Fruit fly) PE=1 SV=2	receptor for activated protein kinase C RACK 1 isoform 1 [Bombyx mori]
BGIBMGA013777	[U]	Intracellular trafficking, secretion, and vesicular transport	--	--	Uncharacterized protein T19C3.4 GN=T19C3.4 OS=Caenorhabditis elegans PE=3 SV=1	receptor expression enhancing protein isoform 2 [Bombyx mori]
BGIBMGA007656	[R]	General function prediction only	Molecular Function: nucleotide binding (GO:0000166);; Biological Process: gastrulation with mouth forming first (GO:0001703);; Biological Process: morphogenesis of an epithelium (GO:0002009);; Molecular Function: nucleic acid binding (GO:0003676);; Molecular Function: mRNA binding (GO:0003729);; Molecular Function: protein binding (GO:0005515);; Cellular Component: microtubule associated complex …	--	RNA-binding protein 1 GN=Rbp1 OS=Drosophila melanogaster (Fruit fly) PE=2 SV=3	rbp1-like RNA-binding protein PB [Bombyx mori]
BGIBMGA007203	--	--	Molecular Function: Rho guanyl-nucleotide exchange factor activity (GO:0005089);; Molecular Function: phospholipid binding (GO:0005543);; Cellular Component: intracellular (GO:0005622);; Biological Process: regulation of Rho protein signal transduction (GO:0035023);;	K04349|0.0|tca:658869|similar to AGAP001238-PA	Ras guanine nucleotide exchange factor E GN=gefE OS=Dictyostelium discoideum (Slime mold) PE=2 SV=1	Ras-specific guanine nucleotide-releasing factor 2, partial [Zootermopsis nevadensis]
BGIBMGA003457	[R]	General function prediction only	Molecular Function: nucleotide binding (GO:0000166);; Molecular Function: GTPase activity (GO:0003924);; Molecular Function: GTP binding (GO:0005525);; Biological Process: GTP catabolic process (GO:0006184);; Biological Process: signal transduction (GO:0007165);; Biological Process: epidermis development (GO:0008544);; Cellular Component: membrane (GO:0016020);; Biological Process: neurogenesis (…	--	Ras-like protein 3 (Precursor) GN=R OS=Drosophila melanogaster (Fruit fly) PE=2 SV=2	ras-related protein 2 [Bombyx mori]
BGIBMGA000295	[R]	General function prediction only	Molecular Function: GTPase activity (GO:0003924);; Molecular Function: protein binding (GO:0005515);; Molecular Function: GTP binding (GO:0005525);; Cellular Component: Golgi apparatus (GO:0005794);; Biological Process: GTP catabolic process (GO:0006184);; Biological Process: exocytosis (GO:0006887);; Biological Process: small GTPase mediated signal transduction (GO:0007264);; Biological Process:…	K07976|1e-146|cqu:CpipJ_CPIJ010256|GTP-binding protein Rab-3D	Ras-related protein Rab-3 GN=Rab3 OS=Drosophila melanogaster (Fruit fly) PE=1 SV=1	ras-related GTP-binding protein Rab3 [Bombyx mori]
BGIBMGA002209	[R]	General function prediction only	Molecular Function: nucleotide binding (GO:0000166);; Biological Process: actomyosin contractile ring contraction (GO:0000916);; Molecular Function: GTPase activity (GO:0003924);; Molecular Function: protein binding (GO:0005515);; Molecular Function: GTP binding (GO:0005525);; Cellular Component: nuclear envelope (GO:0005635);; Cellular Component: endoplasmic reticulum (GO:0005783);; Cellular Com…	--	Ras-related protein Rab-11A GN=rab11A OS=Dictyostelium discoideum (Slime mold) PE=1 SV=1	ras-related GTP-binding protein Rab11 [Bombyx mori]
BGIBMGA006641	[R]	General function prediction only	Molecular Function: nucleotide binding (GO:0000166);; Molecular Function: GTPase activity (GO:0003924);; Molecular Function: sphingomyelin phosphodiesterase activity (GO:0004767);; Molecular Function: GTP binding (GO:0005525);; Biological Process: transport (GO:0006810);; Biological Process: endocytosis (GO:0006897);; Biological Process: cell communication (GO:0007154);; Biological Process: small…	K07976|1e-120|dwi:Dwil_GK10719|GK10719 gene product from transcript GK10719-RA	Ras-related protein Rab-14 GN=rab14 OS=Dictyostelium discoideum (Slime mold) PE=1 SV=2	ras-related GTP-binding protein 4b [Bombyx mori]
BGIBMGA004703	[R]	General function prediction only	Biological Process: reproduction (GO:0000003);; Biological Process: G1/S transition of mitotic cell cycle (GO:0000082);; Molecular Function: GTPase activity (GO:0003924);; Molecular Function: sphingomyelin phosphodiesterase activity (GO:0004767);; Molecular Function: protein binding (GO:0005515);; Molecular Function: GTP binding (GO:0005525);; Biological Process: GTP catabolic process (GO:0006184…	K07208|4e-89|aag:AaeL_AAEL008179|RAS, putative	GTP-binding protein Rheb homolog (Precursor) GN=Rheb OS=Drosophila melanogaster (Fruit fly) PE=2 SV=1	ras-related GTP binding protein [Bombyx mori]
BGIBMGA008723	[R]	General function prediction only	Molecular Function: nucleotide binding (GO:0000166);; Molecular Function: GTPase activity (GO:0003924);; Molecular Function: sphingomyelin phosphodiesterase activity (GO:0004767);; Molecular Function: GTP binding (GO:0005525);; Biological Process: GTP catabolic process (GO:0006184);; Biological Process: signal transduction (GO:0007165);; Biological Process: small GTPase mediated signal transducti…	K07830|1e-108|cqu:CpipJ_CPIJ004306|ras	Ras-like protein 2 (Precursor) GN=Ras64B OS=Drosophila melanogaster (Fruit fly) PE=1 SV=2	ras-like protein 2 [Bombyx mori]
BGIBMGA007169	[R]	General function prediction only	Molecular Function: GTPase activity (GO:0003924);; Molecular Function: GTP binding (GO:0005525);; Cellular Component: plasma membrane (GO:0005886);; Cellular Component: cell cortex (GO:0005938);; Biological Process: GTP catabolic process (GO:0006184);; Biological Process: receptor-mediated endocytosis (GO:0006898);; Biological Process: epidermal growth factor receptor signaling pathway (GO:000717…	K07827|1e-113|aga:AgaP_AGAP002219|AGAP002219-PA	Ras-like protein 1 {ECO:0000250|UniProtKB:P08646} (Precursor) OS=Drosophila willistoni (Fruit fly) PE=3 SV=1	ras-like protein 1 [Bombyx mori]
BGIBMGA003597	[R]	General function prediction only	Molecular Function: GTPase activity (GO:0003924);; Molecular Function: protein binding (GO:0005515);; Molecular Function: GTP binding (GO:0005525);; Biological Process: apoptotic process (GO:0006915);; Biological Process: small GTPase mediated signal transduction (GO:0007264);; Biological Process: synaptic transmission, cholinergic (GO:0007271);; Biological Process: germarium-derived egg chamber …	K07976|1e-124|aag:AaeL_AAEL006091|rab6	Ras-related protein Rab6 {ECO:0000312|EMBL:AAF53168.1} OS=Drosophila melanogaster (Fruit fly) PE=1 SV=1	ras small monomeric GTPase Rab6 [Bombyx mori]
BGIBMGA006257	[R]	General function prediction only	Biological Process: compound eye photoreceptor fate commitment (GO:0001752);; Molecular Function: GTPase activity (GO:0003924);; Molecular Function: aspartate carbamoyltransferase activity (GO:0004070);; Molecular Function: carbamoyl-phosphate synthase (ammonia) activity (GO:0004087);; Molecular Function: carbamoyl-phosphate synthase (glutamine-hydrolyzing) activity (GO:0004088);; Molecular Funct…	K04353|1e-114|dya:Dyak_GE20907|GE20907 gene product from transcript GE20907-RA	Ras-like protein 3 (Precursor) GN=R OS=Drosophila melanogaster (Fruit fly) PE=2 SV=2	ras protein [Bombyx mori]
BGIBMGA012905	--	--	Biological Process: intracellular transport (GO:0046907);;	--	Ran-specific GTPase-activating protein homolog GN=ranbp1 OS=Dictyostelium discoideum (Slime mold) PE=1 SV=1	RAN binding protein [Bombyx mori]
BGIBMGA007963	[RTKL]	--	Molecular Function: nucleotide binding (GO:0000166);; Biological Process: instar larval development (GO:0002168);; Molecular Function: protein serine/threonine kinase activity (GO:0004674);; Molecular Function: receptor signaling protein activity (GO:0005057);; Molecular Function: protein binding (GO:0005515);; Molecular Function: ATP binding (GO:0005524);; Biological Process: protein phosphoryla…	K02644|0.0|ame:413448|Raf1	Raf homolog serine/threonine-protein kinase phl GN=phl OS=Drosophila melanogaster (Fruit fly) PE=1 SV=6	raf kinase, effector of Ras [Bombyx mori]
BGIBMGA005107	[L]	Replication, recombination and repair	Biological Process: cell cycle checkpoint (GO:0000075);; Molecular Function: recombinase activity (GO:0000150);; Molecular Function: damaged DNA binding (GO:0003684);; Molecular Function: protein binding (GO:0005515);; Molecular Function: ATP binding (GO:0005524);; Cellular Component: nucleus (GO:0005634);; Biological Process: DNA repair (GO:0006281);; Biological Process: reciprocal meiotic recom…	K04482|0.0|cqu:CpipJ_CPIJ003679|DNA repair protein RAD51	DNA repair protein Rad51 homolog GN=spn-A OS=Drosophila melanogaster (Fruit fly) PE=2 SV=1	Rad51 homolog [Bombyx mori]
BGIBMGA002711	[R]	General function prediction only	Molecular Function: GTP binding (GO:0005525);; Cellular Component: microtubule (GO:0005874);; Biological Process: transport (GO:0006810);; Biological Process: chemotaxis (GO:0006935);; Biological Process: small GTPase mediated signal transduction (GO:0007264);; Biological Process: synaptic transmission, cholinergic (GO:0007271);; Biological Process: mating behavior (GO:0007617);; Cellular Compone…	K07918|1e-121|aga:AgaP_AGAP007654|AGAP007654-PA	Ras-related protein Rab-32A GN=rab32A OS=Dictyostelium discoideum (Slime mold) PE=1 SV=1	Rab-related protein [Bombyx mori]
BGIBMGA007712	[R]	General function prediction only	Molecular Function: GTPase activity (GO:0003924);; Molecular Function: protein binding (GO:0005515);; Molecular Function: GTP binding (GO:0005525);; Cellular Component: microtubule (GO:0005874);; Biological Process: small GTPase mediated signal transduction (GO:0007264);; Biological Process: synaptic transmission, cholinergic (GO:0007271);; Biological Process: germarium-derived egg chamber format…	K07897|1e-133|cqu:CpipJ_CPIJ009089|ras-related protein Rab-7	Ras-related protein Rab-7A GN=rab7A OS=Dictyostelium discoideum (Slime mold) PE=1 SV=1	Rab7 [Bombyx mori]
BGIBMGA001077	--	--	--	--	--	R2D2 protein [Bombyx mori]
BGIBMGA003258	[T]	Signal transduction mechanisms	Molecular Function: nucleotide binding (GO:0000166);; Molecular Function: protein kinase activity (GO:0004672);; Molecular Function: ATP binding (GO:0005524);; Cellular Component: mitochondrion (GO:0005739);; Biological Process: carbohydrate metabolic process (GO:0005975);; Biological Process: determination of adult lifespan (GO:0008340);; Molecular Function: kinase activity (GO:0016301);; Biolog…	--	[Pyruvate dehydrogenase (acetyl-transferring)] kinase, mitochondrial (Precursor) GN=Pdk OS=Drosophila melanogaster (Fruit fly) PE=2 SV=2	pyruvate dehydrogenase kinase [Bombyx mori]
BGIBMGA002750	[C]	Energy production and conversion	Molecular Function: pyruvate dehydrogenase (acetyl-transferring) activity (GO:0004739);; Cellular Component: mitochondrial matrix (GO:0005759);; Biological Process: glucose metabolic process (GO:0006006);; Biological Process: acetyl-CoA biosynthetic process from pyruvate (GO:0006086);; Biological Process: tricarboxylic acid cycle (GO:0006099);;	K00162|0.0|cqu:CpipJ_CPIJ016430|pyruvate dehydrogenase	Pyruvate dehydrogenase E1 component subunit beta, mitochondrial (Precursor) GN=pdhb-1 OS=Caenorhabditis elegans PE=1 SV=2	pyruvate dehydrogenase [Danaus plexippus]
BGIBMGA009515	[C]	Energy production and conversion	Molecular Function: pyruvate dehydrogenase (acetyl-transferring) activity (GO:0004739);; Cellular Component: mitochondrial matrix (GO:0005759);; Biological Process: glycolytic process (GO:0006096);; Biological Process: tricarboxylic acid cycle (GO:0006099);; Biological Process: receptor-mediated endocytosis (GO:0006898);; Biological Process: determination of adult lifespan (GO:0008340);; Biologic…	K00161|0.0|ame:551103|similar to lethal (1) G0334 CG7010-PD, isoform D	Pyruvate dehydrogenase E1 component subunit alpha type II, mitochondrial (Precursor; Fragment) OS=Ascaris suum (Pig roundworm) PE=2 SV=1	pyruvate dehydrogenase [Bombyx mori]
BGIBMGA005391	[H]	Coenzyme transport and metabolism	Molecular Function: pyridoxamine-phosphate oxidase activity (GO:0004733);; Biological Process: pyridoxine biosynthetic process (GO:0008615);; Molecular Function: FMN binding (GO:0010181);; Biological Process: pyridoxal phosphate biosynthetic process (GO:0042823);; Biological Process: oxidation-reduction process (GO:0055114);;	K00275|5e-92|phu:Phum_PHUM170130|Pyridoxine-5'-phosphate oxidase, putative (EC:1.4.3.5)	Putative pyridoxamine 5&apos;-phosphate oxidase GN=F57B9.1 OS=Caenorhabditis elegans PE=3 SV=2	pyridoxine 5&apos;-phosphate oxidase [Bombyx mori]
BGIBMGA005472	[H]	Coenzyme transport and metabolism	Molecular Function: pyridoxal kinase activity (GO:0008478);; Biological Process: pyridoxal 5'-phosphate salvage (GO:0009443);; Biological Process: phosphorylation (GO:0016310);;	K00868|1e-106|tca:661714|similar to Pyridoxal kinase (Pyridoxine kinase)	Putative pyridoxal kinase GN=F57C9.1 OS=Caenorhabditis elegans PE=3 SV=2	pyridoxal kinase [Bombyx mori]
BGIBMGA008641	--	--	--	K13102|1e-105|phu:Phum_PHUM433660|zinc finger protein RTS2, putative	KIN17-like protein GN=DDB_G0269816 OS=Dictyostelium discoideum (Slime mold) PE=3 SV=1	putative zinc finger protein RTS2 [Danaus plexippus]
BGIBMGA001785	--	--	--	K09228|2e-08|xla:779424|znf214, MGC86486, znf420	--	putative zinc finger protein 99 [Danaus plexippus]
BGIBMGA006957	[R]	General function prediction only	Molecular Function: nucleic acid binding (GO:0003676);; Cellular Component: nucleus (GO:0005634);; Cellular Component: chromosome (GO:0005694);; Biological Process: regulation of transcription, DNA-templated (GO:0006355);; Biological Process: organelle organization (GO:0006996);; Biological Process: meiotic nuclear division (GO:0007126);; Biological Process: germ cell development (GO:0007281);; M…	K09228|1e-44|api:100159445|similar to mCG7830	Protein suppressor of hairy wing GN=su(Hw) OS=Drosophila melanogaster (Fruit fly) PE=1 SV=2	putative zinc finger protein 624 [Danaus plexippus]
BGIBMGA009591	[R]	General function prediction only	Biological Process: negative regulation of transcription from RNA polymerase II promoter (GO:0000122);; Biological Process: morphogenesis of an epithelium (GO:0002009);; Biological Process: nematode larval development (GO:0002119);; Molecular Function: nucleic acid binding (GO:0003676);; Molecular Function: RNA polymerase II distal enhancer sequence-specific DNA binding transcription factor activ…	--	Adult enhancer factor 1 GN=Aef1 OS=Drosophila melanogaster (Fruit fly) PE=2 SV=1	putative zinc finger protein 35 [Danaus plexippus]
BGIBMGA008760	[R]	General function prediction only	Molecular Function: sequence-specific DNA binding RNA polymerase II transcription factor activity (GO:0000981);; Biological Process: compound eye photoreceptor cell differentiation (GO:0001751);; Biological Process: developmental process involved in reproduction (GO:0003006);; Molecular Function: DNA binding (GO:0003677);; Molecular Function: protein binding (GO:0005515);; Cellular Component: nuc…	K09228|1e-61|bfo:BRAFLDRAFT_71028|hypothetical protein	Protein suppressor of hairy wing GN=su(Hw) OS=Drosophila virilis (Fruit fly) PE=2 SV=1	putative zinc finger protein 347 [Danaus plexippus]
BGIBMGA001829	[L]	Replication, recombination and repair	Molecular Function: nucleic acid binding (GO:0003676);; Molecular Function: exonuclease activity (GO:0004527);;	--	RNA exonuclease 4 GN=rexo4 OS=Dictyostelium discoideum (Slime mold) PE=3 SV=1	putative XPMC2 prevents mitotic catastrophe 2-like protein [Danaus plexippus]
BGIBMGA006145	--	--	Biological Process: cell fate specification (GO:0001708);; Biological Process: establishment of imaginal disc-derived wing hair orientation (GO:0001737);; Biological Process: compound eye morphogenesis (GO:0001745);; Biological Process: larval development (GO:0002164);; Biological Process: neural retina development (GO:0003407);; Molecular Function: receptor binding (GO:0005102);; Molecular Funct…	--	Protein Wnt-4 (Precursor) GN=Wnt4 OS=Drosophila melanogaster (Fruit fly) PE=2 SV=2	putative WNT4 precursor [Danaus plexippus]
BGIBMGA000173	[R]	General function prediction only	Biological Process: response to temperature stimulus (GO:0009266);; Biological Process: single-multicellular organism process (GO:0044707);; Biological Process: single-organism behavior (GO:0044708);; Biological Process: single-organism cellular process (GO:0044763);;	--	Ankyrin repeat, PH and SEC7 domain containing protein secG GN=secG OS=Dictyostelium discoideum (Slime mold) PE=2 SV=1	putative VPS9-ankyrin repeat-containing protein [Bombyx mori]
BGIBMGA013347	--	--	Molecular Function: voltage-gated calcium channel activity (GO:0005245);; Cellular Component: voltage-gated calcium channel complex (GO:0005891);; Biological Process: regulation of ion transmembrane transport (GO:0034765);; Biological Process: calcium ion transmembrane transport (GO:0070588);;	K05315|7e-12|tca:659557|similar to CG4894-PB, isoform B	Voltage-dependent calcium channel type D subunit alpha-1 GN=Ca-alpha1D OS=Drosophila melanogaster (Fruit fly) PE=1 SV=2	putative voltage-gated calcium channel alpha 1 subunit [Danaus plexippus]
BGIBMGA003119	[J]	Translation, ribosomal structure and biogenesis	Biological Process: reproduction (GO:0000003);; Biological Process: nematode larval development (GO:0002119);; Molecular Function: translation elongation factor activity (GO:0003746);; Molecular Function: actin binding (GO:0003779);; Cellular Component: mitochondrion (GO:0005739);; Biological Process: translational elongation (GO:0006414);; Biological Process: receptor-mediated endocytosis (GO:00…	--	Elongation factor Ts, mitochondrial {ECO:0000255|HAMAP-Rule:MF_03135} (Precursor) GN=AAEL000331 OS=Aedes aegypti (Yellowfever mosquito) PE=3 SV=1	putative villin [Danaus plexippus]
BGIBMGA007936	[F]	Nucleotide transport and metabolism	Molecular Function: uridine kinase activity (GO:0004849);; Molecular Function: ATP binding (GO:0005524);; Biological Process: UMP biosynthetic process (GO:0006222);; Biological Process: phagocytosis (GO:0006909);; Biological Process: metabolic process (GO:0008152);; Biological Process: phosphorylation (GO:0016310);; Molecular Function: phosphotransferase activity, alcohol group as acceptor (GO:00…	K00876|1e-126|ame:410076|uridine-cytidine kinase-like protein	Probable uridine-cytidine kinase GN=CG6364 OS=Drosophila melanogaster (Fruit fly) PE=3 SV=1	putative uridine-cytidine kinase [Danaus plexippus]
BGIBMGA008468	--	--	--	--	--	putative Uncharacterized protein C20orf26 [Danaus plexippus]
BGIBMGA008469	--	--	--	--	--	putative Uncharacterized protein C20orf26 [Danaus plexippus]
BGIBMGA005053	--	--	Molecular Function: ubiquitin thiolesterase activity (GO:0004221);; Biological Process: ubiquitin-dependent protein catabolic process (GO:0006511);; Molecular Function: cysteine-type peptidase activity (GO:0008234);; Biological Process: protein ubiquitination (GO:0016567);; Biological Process: regulation of gene silencing (GO:0060968);;	K11853|1e-171|aag:AaeL_AAEL011975|ubiquitin specific protease	Uncharacterized protein DDB_G0271670 (Precursor) GN=DDB_G0271670 OS=Dictyostelium discoideum (Slime mold) PE=3 SV=1	putative ubiquitin specific protease 34 [Danaus plexippus]
BGIBMGA007507	[O]	Posttranslational modification, protein turnover, chaperones	Molecular Function: ubiquitin thiolesterase activity (GO:0004221);; Biological Process: ubiquitin-dependent protein catabolic process (GO:0006511);; Molecular Function: cysteine-type peptidase activity (GO:0008234);; Molecular Function: hydrolase activity (GO:0016787);; Biological Process: protein metabolic process (GO:0019538);; Cellular Component: intracellular organelle (GO:0043229);; Biologic…	K11840|0.0|dpe:Dper_GL23356|GL23356 gene product from transcript GL23356-RA	Probable ubiquitin carboxyl-terminal hydrolase FAF GN=faf OS=Drosophila melanogaster (Fruit fly) PE=1 SV=2	putative ubiquitin carboxyl-terminal hydrolase FAF-X [Danaus plexippus]
BGIBMGA005642	--	--	Biological Process: anatomical structure morphogenesis (GO:0009653);; Biological Process: embryo development (GO:0009790);; Biological Process: cellular process (GO:0009987);; Cellular Component: membrane (GO:0016020);; Biological Process: system development (GO:0048731);;	--	Cytokine receptor (Precursor) GN=dome OS=Drosophila melanogaster (Fruit fly) PE=1 SV=1	putative tyrosine phosphatase [Heliconius melpomene]
BGIBMGA011051	--	--	Molecular Function: catalytic activity (GO:0003824);; Biological Process: Toll signaling pathway (GO:0008063);; Molecular Function: peptidase activity (GO:0008233);; Biological Process: dorsal/ventral axis specification (GO:0009950);; Biological Process: protein processing (GO:0016485);;	--	Serine protease snake (Precursor) GN=snk OS=Drosophila melanogaster (Fruit fly) PE=1 SV=2	putative trypsin-like serine protease [Danaus plexippus]
BGIBMGA013720	--	--	Molecular Function: serine-type endopeptidase activity (GO:0004252);; Biological Process: proteolysis (GO:0006508);; Molecular Function: hydrolase activity (GO:0016787);;	--	Trypsin-3 (Precursor) GN=TRYP3 OS=Anopheles gambiae (African malaria mosquito) PE=2 SV=5	putative trypsin-like proteinase [Danaus plexippus]
BGIBMGA000172	--	--	Molecular Function: nucleic acid binding (GO:0003676);; Molecular Function: RNA-directed DNA polymerase activity (GO:0003964);; Molecular Function: methyltransferase activity (GO:0008168);; Biological Process: methylation (GO:0032259);;	--	--	putative transposon Ty3-I Gag-Pol polyprotein [Danaus plexippus]
BGIBMGA000195	--	--	--	--	--	putative transposase [Drosophila hydei]
BGIBMGA004209	--	--	Molecular Function: S-adenosylmethionine-homocysteine S-methyltransferase activity (GO:0008898);;	--	--	putative translin-associated factor X interacting protein 1 isoform 4 [Danaus plexippus]
BGIBMGA004150	--	--	--	--	--	putative transcription factor SOX-14 [Danaus plexippus]
BGIBMGA004553	--	--	Molecular Function: DNA binding (GO:0003677);; Molecular Function: binding (GO:0005488);; Biological Process: DNA repair (GO:0006281);; Biological Process: imaginal disc development (GO:0007444);; Molecular Function: hydrolase activity, hydrolyzing N-glycosyl compounds (GO:0016799);; Biological Process: single-organism cellular process (GO:0044763);;	--	Protein TsetseEP (Precursor) OS=Glossina morsitans morsitans (Savannah tsetse fly) PE=1 SV=1	putative Thd1 [Danaus plexippus]
BGIBMGA004554	[L]	Replication, recombination and repair	Molecular Function: DNA binding (GO:0003677);; Biological Process: DNA repair (GO:0006281);; Molecular Function: hydrolase activity, hydrolyzing N-glycosyl compounds (GO:0016799);;	K03649|1e-140|tca:658765|similar to CG1981-PA	--	putative Thd1 [Danaus plexippus]
BGIBMGA004555	[K]	Transcription	Biological Process: imaginal disc morphogenesis (GO:0007560);; Biological Process: wing disc development (GO:0035220);; Biological Process: single-organism cellular process (GO:0044763);; Biological Process: regulation of cellular process (GO:0050794);;	K13172|4e-16|mmu:75956|Srrm2, 5033413A03Rik, AA410130, SRm300, mKIAA0324	Salivary glue protein Sgs-3 (Precursor) GN=Sgs3 OS=Drosophila erecta (Fruit fly) PE=2 SV=3	putative Thd1 [Danaus plexippus]
BGIBMGA004556	--	--	Biological Process: cellular process (GO:0009987);; Biological Process: system development (GO:0048731);;	K03649|1e-11|nvi:100116130|NV17962	Trithorax group protein osa GN=osa OS=Drosophila melanogaster (Fruit fly) PE=1 SV=1	putative Thd1 [Danaus plexippus]
BGIBMGA001039	--	--	Cellular Component: integral component of membrane (GO:0016021);;	--	23 kDa integral membrane protein OS=Schistosoma japonicum (Blood fluke) PE=2 SV=1	putative tetraspanin [Danaus plexippus]
BGIBMGA006352	--	--	Molecular Function: ion channel activity (GO:0005216);; Biological Process: ion transport (GO:0006811);; Biological Process: cellular process (GO:0009987);;	--	Cyclic nucleotide-gated cation channel subunit A GN=CngA OS=Drosophila melanogaster (Fruit fly) PE=2 SV=2	putative tetrameric potassium-selective cyclic nucleotide gated channel [Danaus plexippus]
BGIBMGA002297	--	--	Molecular Function: sequence-specific DNA binding transcription factor activity (GO:0003700);; Cellular Component: nucleus (GO:0005634);; Biological Process: regulation of transcription, DNA-templated (GO:0006355);; Molecular Function: sequence-specific DNA binding (GO:0043565);;	--	--	putative T-cell leukemia homeobox protein [Danaus plexippus]
BGIBMGA002994	--	--	Biological Process: nematode larval development (GO:0002119);; Molecular Function: DNA binding (GO:0003677);; Molecular Function: sequence-specific DNA binding transcription factor activity (GO:0003700);; Cellular Component: nucleus (GO:0005634);; Cellular Component: cytoplasm (GO:0005737);; Biological Process: regulation of transcription, DNA-templated (GO:0006355);; Molecular Function: enzyme b…	K10185|2e-83|phu:Phum_PHUM147760|T-box protein H15, putative	T-box protein H15 GN=H15 OS=Drosophila melanogaster (Fruit fly) PE=2 SV=2	putative T-box protein H15 [Danaus plexippus]
BGIBMGA003173	--	--	Biological Process: nematode larval development (GO:0002119);; Molecular Function: DNA binding (GO:0003677);; Molecular Function: sequence-specific DNA binding transcription factor activity (GO:0003700);; Cellular Component: nucleus (GO:0005634);; Cellular Component: cytoplasm (GO:0005737);; Biological Process: regulation of transcription, DNA-templated (GO:0006355);; Molecular Function: enzyme b…	K10185|5e-50|phu:Phum_PHUM147770|T-box protein H15, putative	T-box protein H15 GN=H15 OS=Drosophila melanogaster (Fruit fly) PE=2 SV=2	putative T-box protein H15 [Danaus plexippus]
BGIBMGA009029	--	--	--	--	--	putative synaptotagmin 15 [Danaus plexippus]
BGIBMGA009619	[E]	Amino acid transport and metabolism	Biological Process: intracellular signal transduction (GO:0035556);;	K04700|7e-89|aag:AaeL_AAEL000393|suppressors of cytokine signalling	Spore coat protein SP96 GN=cotA OS=Dictyostelium discoideum (Slime mold) PE=4 SV=2	putative suppressors of cytokine signaling [Danaus plexippus]
BGIBMGA000223	[GEPR]	--	Cellular Component: plasma membrane (GO:0005886);; Biological Process: carbohydrate transport (GO:0008643);; Biological Process: trehalose transport (GO:0015771);; Cellular Component: integral component of membrane (GO:0016021);; Molecular Function: substrate-specific transmembrane transporter activity (GO:0022891);; Cellular Component: membrane part (GO:0044425);; Molecular Function: sugar trans…	--	Facilitated trehalose transporter Tret1 {ECO:0000303|PubMed:17606922, ECO:0000312|EMBL:BAF63703.1} OS=Polypedilum vanderplanki (Sleeping chironomid) PE=1 SV=1	putative sugar transporter protein 5 [Bombyx mori]
BGIBMGA000507	--	--	--	--	--	putative sperm associated antigen 17 [Danaus plexippus]
BGIBMGA000508	--	--	--	--	--	putative sperm associated antigen 17 [Danaus plexippus]
BGIBMGA006099	--	--	Biological Process: reproduction (GO:0000003);; Cellular Component: sodium:potassium-exchanging ATPase complex (GO:0005890);; Biological Process: transport (GO:0006810);; Biological Process: potassium ion transport (GO:0006813);; Biological Process: sodium ion transport (GO:0006814);; Biological Process: multicellular organismal development (GO:0007275);; Biological Process: single-organism devel…	K01540|1e-116|ame:410905|nrv2	Sodium/potassium-transporting ATPase subunit beta-2 GN=nrv2 OS=Drosophila melanogaster (Fruit fly) PE=1 SV=2	putative Sodium/potassium-transporting ATPase subunit beta-2 [Danaus plexippus]
BGIBMGA007274	--	--	Molecular Function: transporter activity (GO:0005215);; Biological Process: sodium ion transport (GO:0006814);; Cellular Component: membrane (GO:0016020);; Cellular Component: viral envelope (GO:0019031);; Biological Process: transmembrane transport (GO:0055085);; Biological Process: succinate transmembrane transport (GO:0071422);;	K14445|2e-16|aag:AaeL_AAEL009855|sodium/dicarboxylate cotransporter, putative	Protein I&apos;m not dead yet GN=Indy OS=Drosophila melanogaster (Fruit fly) PE=1 SV=2	putative sodium/dicarboxylate cotransporter [Danaus plexippus]
BGIBMGA005058	--	--	Molecular Function: sodium:potassium-exchanging ATPase activity (GO:0005391);; Molecular Function: ATP binding (GO:0005524);; Biological Process: ATP biosynthetic process (GO:0006754);; Biological Process: potassium ion transport (GO:0006813);; Biological Process: sodium ion transport (GO:0006814);; Molecular Function: monovalent inorganic cation transmembrane transporter activity (GO:0015077);; …	K01539|0.0|tca:663833|similar to Sodium/potassium-transporting ATPase alpha chain (Sodium pump) (Na+/K+ ATPase)	Sodium/potassium-transporting ATPase subunit alpha GN=Atpalpha OS=Drosophila melanogaster (Fruit fly) PE=1 SV=3	putative sodium pump alpha subunit [Danaus plexippus]
BGIBMGA005141	--	--	Molecular Function: binding (GO:0005488);; Molecular Function: hydrolase activity (GO:0016787);; Molecular Function: transmembrane transporter activity (GO:0022857);;	--	--	putative sodium pump alpha subunit [Danaus plexippus]
BGIBMGA008257	--	--	--	K07526|1e-59|aga:AgaP_AGAP004772|AGAP004772-PA	Salivary glue protein Sgs-3 (Precursor) GN=Sgs3 OS=Drosophila erecta (Fruit fly) PE=2 SV=3	putative slit-robo rho gtpase activating protein 1,3 [Danaus plexippus]
BGIBMGA006843	--	--	Molecular Function: DNA binding (GO:0003677);; Molecular Function: protein tyrosine phosphatase activity (GO:0004725);; Cellular Component: cytoskeleton (GO:0005856);; Molecular Function: protein tyrosine/serine/threonine phosphatase activity (GO:0008138);; Biological Process: peptidyl-tyrosine dephosphorylation (GO:0035335);;	K05766|1e-151|tca:663242|similar to CG6238-PA, isoform A	Protein phosphatase Slingshot GN=ssh OS=Drosophila melanogaster (Fruit fly) PE=1 SV=2	putative slingshot dual specificity phosphatase [Danaus plexippus]
BGIBMGA012241	--	--	Biological Process: neuron projection morphogenesis (GO:0048812);;	--	TPPP family protein CG45057 GN=CG45057 OS=Drosophila melanogaster (Fruit fly) PE=2 SV=1	putative signal transduction protein p25 [Danaus plexippus]
BGIBMGA005593	--	--	Molecular Function: mRNA binding (GO:0003729);; Molecular Function: signal recognition particle binding (GO:0005047);; Cellular Component: signal recognition particle, endoplasmic reticulum targeting (GO:0005786);; Biological Process: SRP-dependent cotranslational protein targeting to membrane (GO:0006614);; Molecular Function: 7S RNA binding (GO:0008312);; Molecular Function: endoplasmic reticul…	K03107|0.0|aag:AaeL_AAEL010060|signal recognition particle 68 kda protein	Signal recognition particle subunit SRP68 GN=Srp68 OS=Drosophila melanogaster (Fruit fly) PE=2 SV=1	putative signal recognition particle 68 kDa protein [Bombyx mori]
BGIBMGA004993	[U]	Intracellular trafficking, secretion, and vesicular transport	Molecular Function: GTPase activity (GO:0003924);; Molecular Function: signal sequence binding (GO:0005048);; Molecular Function: GTP binding (GO:0005525);; Cellular Component: signal recognition particle, endoplasmic reticulum targeting (GO:0005786);; Biological Process: GTP catabolic process (GO:0006184);; Biological Process: RNA processing (GO:0006396);; Biological Process: SRP-dependent cotra…	K03106|0.0|tca:656255|similar to CG4659-PA	Signal recognition particle 54 kDa protein GN=SRP54 OS=Geodia cydonium (Sponge) PE=2 SV=1	putative signal recognition particle 54 kDa protein [Bombyx mori]
BGIBMGA009740	[O]	Posttranslational modification, protein turnover, chaperones	Molecular Function: protein binding (GO:0005515);; Cellular Component: nucleus (GO:0005634);; Biological Process: cellular protein modification process (GO:0006464);; Biological Process: phototransduction (GO:0007602);; Cellular Component: integral component of membrane (GO:0016021);; Molecular Function: isomerase activity (GO:0016853);; Molecular Function: peptide binding (GO:0042277);; Biologic…	K12737|1e-146|ame:725211|similar to CG10907-PA	Peptidyl-prolyl cis-trans isomerase 10 GN=cyn-10 OS=Caenorhabditis elegans PE=2 SV=2	putative serologically defined colon cancer antigen 10 [Danaus plexippus]
BGIBMGA005561	--	--	Biological Process: single-organism process (GO:0044699);; Biological Process: response to stimulus (GO:0050896);;	--	Salivary glue protein Sgs-3 (Precursor) GN=Sgs3 OS=Drosophila erecta (Fruit fly) PE=2 SV=3	putative serine/threonine-protein kinase [Danaus plexippus]
BGIBMGA011181	--	--	--	--	--	putative serine/threonine specific phosphatase [Danaus plexippus]
BGIBMGA009789	--	--	--	--	General transcriptional corepressor trfA GN=trfA OS=Dictyostelium discoideum (Slime mold) PE=2 SV=1	putative sanpodo [Danaus plexippus]
BGIBMGA006933	[J]	Translation, ribosomal structure and biogenesis	Biological Process: metabolic process (GO:0008152);; Molecular Function: transferase activity (GO:0016740);;	--	rRNA methyltransferase 3, mitochondrial {ECO:0000250|UniProtKB:Q9HC36} (Precursor) GN=CG14100 OS=Drosophila melanogaster (Fruit fly) PE=2 SV=1	putative RNA methyltransferase like 1 [Danaus plexippus]
BGIBMGA013771	--	--	Molecular Function: Rho guanyl-nucleotide exchange factor activity (GO:0005089);; Molecular Function: phospholipid binding (GO:0005543);; Biological Process: regulation of Rho protein signal transduction (GO:0035023);;	--	Protein vav GN=Vav OS=Drosophila melanogaster (Fruit fly) PE=1 SV=2	putative RHO guanyl-nucleotide exchange factor [Danaus plexippus]
BGIBMGA014328	--	--	Molecular Function: RNA polymerase II core promoter proximal region sequence-specific DNA binding transcription factor activity involved in negative regulation of transcription (GO:0001078);; Molecular Function: sequence-specific DNA binding transcription factor activity (GO:0003700);; Molecular Function: steroid hormone receptor activity (GO:0003707);; Molecular Function: receptor activity (GO:0…	--	Nitrogen permease regulator 3-like protein GN=CG8783 OS=Drosophila melanogaster (Fruit fly) PE=1 SV=1	putative retinoid X receptor [Danaus plexippus]
BGIBMGA012048	--	--	Biological Process: embryonic development via the syncytial blastoderm (GO:0001700);; Molecular Function: transmembrane receptor protein tyrosine phosphatase activity (GO:0005001);; Cellular Component: microtubule associated complex (GO:0005875);; Cellular Component: plasma membrane (GO:0005886);; Cellular Component: focal adhesion (GO:0005925);; Biological Process: cell adhesion (GO:0007155);; B…	K06777|2e-37|dgr:Dgri_GH13826|GH13826 gene product from transcript GH13826-RA	Tyrosine-protein phosphatase Lar (Precursor) GN=Lar OS=Drosophila melanogaster (Fruit fly) PE=1 SV=2	putative receptor tyrosine phosphatase type r2a [Danaus plexippus]
BGIBMGA012049	--	--	Molecular Function: protein tyrosine phosphatase activity (GO:0004725);; Biological Process: peptidyl-tyrosine dephosphorylation (GO:0035335);; Biological Process: single-organism process (GO:0044699);;	--	Tyrosine-protein phosphatase Lar (Precursor) GN=Lar OS=Drosophila melanogaster (Fruit fly) PE=1 SV=2	putative receptor tyrosine phosphatase type r2a [Danaus plexippus]
BGIBMGA003400	--	--	Molecular Function: RNA binding (GO:0003723);;	--	--	putative pumilio [Danaus plexippus]
BGIBMGA009280	--	--	Molecular Function: kinase activity (GO:0016301);; Biological Process: phosphorylation (GO:0016310);;	--	Antigen EG13 GN=EG13 OS=Echinococcus granulosus (Hydatid tapeworm) PE=2 SV=1	putative protein kinase C and casein kinase substrate in neurons protein [Danaus plexippus]
BGIBMGA003434	--	--	--	--	--	putative protein arginine N-methyltransferase [Danaus plexippus]
BGIBMGA006513	[M]	Cell wall/membrane/envelope biogenesis	--	--	Uncharacterized proline-rich protein (Fragment) OS=Owenia fusiformis PE=4 SV=1	putative proline-rich receptor-like protein kinase PERK11-like [Bombyx mori]
BGIBMGA009078	--	--	Biological Process: action potential (GO:0001508);; Molecular Function: voltage-gated potassium channel activity (GO:0005249);; Molecular Function: delayed rectifier potassium channel activity (GO:0005251);; Biological Process: potassium ion transport (GO:0006813);; Biological Process: learning or memory (GO:0007611);; Biological Process: courtship behavior (GO:0007619);; Biological Process: flig…	--	Potassium voltage-gated channel protein Shaw GN=Shaw OS=Drosophila melanogaster (Fruit fly) PE=2 SV=1	putative Potassium voltage-gated channel protein Shaw [Danaus plexippus]
BGIBMGA005213	[R]	General function prediction only	Molecular Function: nucleotide binding (GO:0000166);; Molecular Function: nucleic acid binding (GO:0003676);; Biological Process: anatomical structure morphogenesis (GO:0009653);; Biological Process: embryo development (GO:0009790);; Biological Process: reproductive process (GO:0022414);; Biological Process: regulation of growth (GO:0040008);; Cellular Component: intracellular organelle (GO:00432…	--	Polyadenylate-binding protein GN=pAbp OS=Drosophila melanogaster (Fruit fly) PE=1 SV=3	putative polyA-binding protein [Danaus plexippus]
BGIBMGA001603	--	--	--	--	--	putative pol-like protein [Danaus plexippus]
BGIBMGA008693	--	--	--	--	--	putative pol-like protein [Danaus plexippus]
BGIBMGA009506	--	--	Molecular Function: RNA binding (GO:0003723);; Molecular Function: RNA-directed DNA polymerase activity (GO:0003964);; Biological Process: RNA-dependent DNA replication (GO:0006278);;	--	--	putative pol-like protein [Danaus plexippus]
BGIBMGA000304	--	--	Molecular Function: metal ion binding (GO:0046872);;	K13149|2e-19|tca:657614|similar to AGAP004359-PA	--	putative PHD finger protein 22 [Danaus plexippus]
BGIBMGA011023	--	--	Molecular Function: catalytic activity (GO:0003824);; Biological Process: imaginal disc-derived wing vein specification (GO:0007474);; Biological Process: regulation of Notch signaling pathway (GO:0008593);; Biological Process: gene silencing (GO:0016458);; Molecular Function: oxidoreductase activity (GO:0016491);; Cellular Component: transcriptional repressor complex (GO:0017053);; Biological Pr…	--	Possible lysine-specific histone demethylase 1 GN=Su(var)3-3 OS=Drosophila melanogaster (Fruit fly) PE=1 SV=1	putative Peroxisomal N1-acetyl-spermine/spermidine oxidase precursor [Danaus plexippus]
BGIBMGA009184	--	--	Biological Process: instar larval or pupal development (GO:0002165);; Molecular Function: endopeptidase activity (GO:0004175);; Molecular Function: structural constituent of chitin-based cuticle (GO:0005214);; Cellular Component: extracellular region (GO:0005576);; Biological Process: proteolysis (GO:0006508);; Molecular Function: cysteine-type peptidase activity (GO:0008234);; Biological Process…	--	Digestive cysteine proteinase 2 (Precursor) GN=LCP2 OS=Homarus americanus (American lobster) PE=2 SV=1	putative peptidase [Bombyx mori]
BGIBMGA006556	--	--	Biological Process: cytokinesis (GO:0000910);; Molecular Function: protein kinase C binding (GO:0005080);; Cellular Component: spot adherens junction (GO:0005914);; Cellular Component: zonula adherens (GO:0005915);; Biological Process: germarium-derived oocyte fate determination (GO:0007294);; Biological Process: border follicle cell migration (GO:0007298);; Biological Process: ovarian follicle c…	--	--	putative partitioning defective 3, par-3 [Danaus plexippus]
BGIBMGA007247	--	--	Cellular Component: kinetochore (GO:0000776);; Molecular Function: protein binding (GO:0005515);; Cellular Component: nuclear envelope (GO:0005635);; Cellular Component: spindle (GO:0005819);; Cellular Component: cytoskeleton (GO:0005856);; Biological Process: mitotic spindle organization (GO:0007052);; Biological Process: male meiosis chromosome segregation (GO:0007060);; Biological Process: mit…	--	Nuclear distribution protein nudE homolog GN=nudE OS=Drosophila melanogaster (Fruit fly) PE=2 SV=2	putative nudE nuclear distribution protein E [Danaus plexippus]
BGIBMGA003221	[R]	General function prediction only	Biological Process: reproduction (GO:0000003);; Molecular Function: nucleotide binding (GO:0000166);; Biological Process: nematode larval development (GO:0002119);; Molecular Function: GTP binding (GO:0005525);; Cellular Component: nucleus (GO:0005634);; Cellular Component: nucleolus (GO:0005730);; Biological Process: embryo development ending in birth or egg hatching (GO:0009792);; Biological Pr…	K06943|0.0|ame:410799|nucleolar GTP-binding 1-like protein	Probable nucleolar GTP-binding protein 1 GN=CG8801 OS=Drosophila melanogaster (Fruit fly) PE=2 SV=1	putative nucleolar GTP-binding protein [Microplitis demolitor]
BGIBMGA005876	--	--	Biological Process: nematode larval development (GO:0002119);; Biological Process: transport (GO:0006810);; Cellular Component: membrane (GO:0016020);; Biological Process: reproductive process (GO:0022414);; Cellular Component: cytoplasmic vesicle (GO:0031410);; Biological Process: locomotion (GO:0040011);; Cellular Component: intracellular membrane-bounded organelle (GO:0043231);; Biological Pro…	K06826|0.0|tca:661043|similar to CG12908-PA, isoform A	Low-density lipoprotein receptor-related protein (Precursor) GN=lrp-1 OS=Caenorhabditis elegans PE=1 SV=1	putative nidogen [Danaus plexippus]
BGIBMGA008978	--	--	Cellular Component: extracellular region (GO:0005576);; Cellular Component: cytoplasm (GO:0005737);;	--	Putative neuropeptide precursor protein {ECO:0000303|PubMed:19540422} (Precursor) OS=Bombyx mori (Silk moth) PE=1 SV=1	putative neuropeptide precursor protein precursor [Bombyx mori]
BGIBMGA012150	--	--	Molecular Function: zinc ion binding (GO:0008270);;	--	--	putative neuralized [Danaus plexippus]
BGIBMGA014440	--	--	Molecular Function: GTPase activator activity (GO:0005096);; Cellular Component: cytoplasm (GO:0005737);; Biological Process: signal transduction (GO:0007165);; Biological Process: synaptic transmission (GO:0007268);; Biological Process: regulation of cell communication (GO:0010646);; Biological Process: regulation of signaling (GO:0023051);; Biological Process: single-organism developmental proc…	--	Rho GTPase-activating protein 92B GN=RhoGAP92B OS=Drosophila melanogaster (Fruit fly) PE=1 SV=1	putative nadrin [Danaus plexippus]
BGIBMGA004656	[Z]	Cytoskeleton	Molecular Function: nucleotide binding (GO:0000166);; Molecular Function: protein binding (GO:0005515);; Biological Process: imaginal disc morphogenesis (GO:0007560);; Cellular Component: unconventional myosin complex (GO:0016461);; Molecular Function: nucleoside-triphosphatase activity (GO:0017111);; Biological Process: imaginal disc-derived appendage morphogenesis (GO:0035114);; Cellular Compon…	--	Myosin-I heavy chain GN=myoI OS=Dictyostelium discoideum (Slime mold) PE=1 SV=1	putative myosin x [Danaus plexippus]
BGIBMGA012339	--	--	Molecular Function: catalytic activity (GO:0003824);; Biological Process: single-organism process (GO:0044699);;	K10693|0.0|tca:660160|Hiw	E3 ubiquitin-protein ligase highwire OS=Drosophila melanogaster (Fruit fly) PE=1 SV=2	putative MYC binding protein 2 [Danaus plexippus]
BGIBMGA006326	--	--	--	--	--	putative multiple ankyrin repeats single kh domain protein [Danaus plexippus]
BGIBMGA013394	--	--	Biological Process: transport (GO:0006810);;	--	Protein MON2 homolog GN=mon2 OS=Drosophila melanogaster (Fruit fly) PE=2 SV=4	putative MON2-like protein [Danaus plexippus]
BGIBMGA014312	--	--	Biological Process: transport (GO:0006810);;	--	Protein MON2 homolog GN=mon2 OS=Drosophila melanogaster (Fruit fly) PE=2 SV=4	putative MON2-like protein [Danaus plexippus]
BGIBMGA006346	--	--	Molecular Function: DNA binding (GO:0003677);; Molecular Function: ATP binding (GO:0005524);; Cellular Component: spliceosomal complex (GO:0005681);; Biological Process: DNA replication (GO:0006260);; Biological Process: RNA splicing (GO:0008380);; Molecular Function: nucleoside-triphosphatase activity (GO:0017111);;	K12817|1e-154|aag:AaeL_AAEL008416|pre-mrna processing factor	--	putative mini-chromosome maintenance deficient 9 [Danaus plexippus]
BGIBMGA006347	[L]	Replication, recombination and repair	Molecular Function: nucleotide binding (GO:0000166);; Biological Process: resolution of meiotic recombination intermediates (GO:0000712);; Biological Process: cytokinesis (GO:0000910);; Molecular Function: protein binding (GO:0005515);; Cellular Component: nucleus (GO:0005634);; Cellular Component: microtubule associated complex (GO:0005875);; Biological Process: mitotic G2 DNA damage checkpoint …	K10738|1e-81|dre:555610|mcm9, mcmdc1, si:ch211-112m17.2	DNA replication licensing factor mcm6 GN=mcm6 OS=Dictyostelium discoideum (Slime mold) PE=3 SV=1	putative mini-chromosome maintenance deficient 9 [Danaus plexippus]
BGIBMGA005594	[Z]	Cytoskeleton	Biological Process: developmental process involved in reproduction (GO:0003006);; Molecular Function: binding (GO:0005488);; Biological Process: spindle organization (GO:0007051);; Biological Process: imaginal disc morphogenesis (GO:0007560);; Cellular Component: microtubule cytoskeleton (GO:0015630);; Cellular Component: myosin complex (GO:0016459);; Molecular Function: nucleoside-triphosphatase…	--	Protein abnormal spindle OS=Drosophila melanogaster (Fruit fly) PE=1 SV=3	putative microtubule binding protein [Danaus plexippus]
BGIBMGA003409	[GEPR]	--	Cellular Component: integral component of membrane (GO:0016021);; Biological Process: single-organism process (GO:0044699);; Biological Process: transmembrane transport (GO:0055085);;	--	Vesicular acetylcholine transporter unc-17 GN=unc-17 OS=Caenorhabditis elegans PE=1 SV=1	putative MFS-type transporter [Danaus plexippus]
BGIBMGA012982	[QR]	--	Molecular Function: methyltransferase activity (GO:0008168);; Biological Process: methylation (GO:0032259);;	--	Probable 18S rRNA (guanine-N(7))-methyltransferase GN=DDB_G0269722 OS=Dictyostelium discoideum (Slime mold) PE=3 SV=1	putative methyltransferase WBSCR22-like protein [Bombyx mori]
BGIBMGA002394	[J]	Translation, ribosomal structure and biogenesis	Molecular Function: aminopeptidase activity (GO:0004177);; Biological Process: proteolysis (GO:0006508);; Molecular Function: metalloexopeptidase activity (GO:0008235);; Biological Process: cellular process (GO:0009987);; Molecular Function: metal ion binding (GO:0046872);;	K01265|0.0|ame:410385|similar to CG13630-PA	Methionine aminopeptidase 1 {ECO:0000255|HAMAP-Rule:MF_03174} GN=metap1 OS=Dictyostelium discoideum (Slime mold) PE=3 SV=1	putative methionine aminopeptidase [Danaus plexippus]
BGIBMGA012964	[O]	Posttranslational modification, protein turnover, chaperones	Molecular Function: metalloendopeptidase activity (GO:0004222);; Biological Process: proteolysis (GO:0006508);; Molecular Function: metal ion binding (GO:0046872);;	K01411|1e-130|nvi:100114249|NV16581	Insulin-degrading enzyme GN=Ide OS=Drosophila melanogaster (Fruit fly) PE=1 SV=4	putative metalloendopeptidase [Danaus plexippus]
BGIBMGA003323	--	--	--	--	--	putative membrane protein precursor [Bombyx mori]
BGIBMGA008775	--	--	Molecular Function: RNA polymerase II transcription cofactor activity (GO:0001104);; Biological Process: regulation of transcription from RNA polymerase II promoter (GO:0006357);; Cellular Component: mediator complex (GO:0016592);; Biological Process: neurogenesis (GO:0022008);;	--	Mediator of RNA polymerase II transcription subunit 28 GN=MED28 OS=Aedes aegypti (Yellowfever mosquito) PE=3 SV=1	putative mediator complex [Danaus plexippus]
BGIBMGA012264	--	--	Molecular Function: hydrolase activity, hydrolyzing O-glycosyl compounds (GO:0004553);; Cellular Component: extracellular region (GO:0005576);; Biological Process: multicellular organism reproduction (GO:0032504);; Biological Process: single-organism process (GO:0044699);; Biological Process: response to stimulus (GO:0050896);; Biological Process: multi-organism process (GO:0051704);;	--	Lysozyme c-1 (Precursor) GN=AGAP007347 OS=Anopheles gambiae (African malaria mosquito) PE=2 SV=2	putative lysozyme [Bombyx mori]
BGIBMGA013127	--	--	--	--	Myosin-2 heavy chain GN=mhcA OS=Dictyostelium discoideum (Slime mold) PE=1 SV=3	putative lysosomal glucocerebrosidase [Danaus plexippus]
BGIBMGA009032	--	--	--	--	--	putative LSM16-like protein [Danaus plexippus]
BGIBMGA004997	[Z]	Cytoskeleton	Biological Process: mitotic spindle elongation (GO:0000022);; Molecular Function: motor activity (GO:0003774);; Molecular Function: microtubule motor activity (GO:0003777);; Molecular Function: protein binding (GO:0005515);; Molecular Function: ATP binding (GO:0005524);; Cellular Component: kinesin complex (GO:0005871);; Cellular Component: microtubule (GO:0005874);; Cellular Component: microtubu…	--	Kinesin-like protein unc-104 OS=Aedes aegypti (Yellowfever mosquito) PE=3 SV=1	putative kinesin-like motor protein C20orf23 [Danaus plexippus]
BGIBMGA013919	--	--	Molecular Function: transferase activity, transferring phosphorus-containing groups (GO:0016772);;	--	Uncharacterized oxidoreductase dhs-27 GN=dhs-27 OS=Caenorhabditis elegans PE=3 SV=2	putative Juvenile hormone-inducible protein [Danaus plexippus]
BGIBMGA008455	--	--	Molecular Function: DNA binding (GO:0003677);;	--	--	putative homeobox protein [Danaus plexippus]
BGIBMGA006847	--	--	--	--	--	putative high mobility group protein [Danaus plexippus]
BGIBMGA009668	--	--	Molecular Function: DNA topoisomerase activity (GO:0003916);; Biological Process: nitrogen compound metabolic process (GO:0006807);; Biological Process: anatomical structure morphogenesis (GO:0009653);; Biological Process: embryo development (GO:0009790);; Biological Process: reproductive process (GO:0022414);; Cellular Component: nuclear lumen (GO:0031981);; Biological Process: growth (GO:004000…	--	Nucleolar protein 58 GN=nop58 OS=Dictyostelium discoideum (Slime mold) PE=3 SV=1	putative hepatoma-derived GF [Danaus plexippus]
BGIBMGA009343	--	--	Molecular Function: protein kinase activity (GO:0004672);; Molecular Function: receptor activity (GO:0004872);; Molecular Function: protein binding (GO:0005515);; Biological Process: cell adhesion (GO:0007155);; Biological Process: cell surface receptor signaling pathway (GO:0007166);; Biological Process: axon guidance (GO:0007411);; Biological Process: learning or memory (GO:0007611);; Biologica…	--	Muscle M-line assembly protein unc-89 GN=unc-89 OS=Caenorhabditis elegans PE=1 SV=3	putative hemicentin-1 [Danaus plexippus]
BGIBMGA000058	[L]	Replication, recombination and repair	Molecular Function: nucleotide binding (GO:0000166);; Molecular Function: helicase activity (GO:0004386);; Biological Process: DNA metabolic process (GO:0006259);; Molecular Function: ion binding (GO:0043167);; Biological Process: single-organism cellular process (GO:0044763);;	--	ATP-dependent DNA helicase PIF6 GN=PIF6 OS=Trypanosoma brucei brucei (strain 927/4 GUTat10.1) PE=3 SV=1	putative helentron 5 helitron-like transposon replicase/helicase/endonuclease [Danaus plexippus]
BGIBMGA007894	[O]	Posttranslational modification, protein turnover, chaperones	Molecular Function: ubiquitin-protein transferase activity (GO:0004842);; Biological Process: imaginal disc morphogenesis (GO:0007560);; Biological Process: protein ubiquitination (GO:0016567);; Molecular Function: heme binding (GO:0020037);; Biological Process: imaginal disc-derived appendage morphogenesis (GO:0035114);; Biological Process: post-embryonic appendage morphogenesis (GO:0035120);; B…	--	Probable E3 ubiquitin-protein ligase HERC2 GN=HERC2 OS=Drosophila melanogaster (Fruit fly) PE=1 SV=3	putative hect domain and RCC1-like domain 2 [Danaus plexippus]
BGIBMGA014584	[B]	Chromatin structure and dynamics	Cellular Component: nucleosome (GO:0000786);; Molecular Function: DNA binding (GO:0003677);; Cellular Component: nucleus (GO:0005634);; Biological Process: nucleosome assembly (GO:0006334);; Molecular Function: protein heterodimerization activity (GO:0046982);;	--	Histone H3 OS=Urechis caupo (Innkeeper worm) PE=1 SV=2	putative H3 histone [Asellus aquaticus]
BGIBMGA007573	--	--	Molecular Function: poly(ADP-ribose) glycohydrolase activity (GO:0004649);; Biological Process: carbohydrate metabolic process (GO:0005975);;	--	Poly(ADP-ribose) glycohydrolase GN=Parg OS=Drosophila melanogaster (Fruit fly) PE=1 SV=3	putative H23L24.5 [Danaus plexippus]
BGIBMGA004599	--	--	Molecular Function: ARF guanyl-nucleotide exchange factor activity (GO:0005086);; Molecular Function: phospholipid binding (GO:0005543);; Biological Process: regulation of ARF protein signal transduction (GO:0032012);;	K12495|2e-09|tca:661353|similar to CG32434-PB, isoform B	--	putative guanyl-nucleotide exchange factor [Danaus plexippus]
BGIBMGA003204	--	--	--	--	--	putative golgin IMH1 [Danaus plexippus]
BGIBMGA011691	[ET]	--	Molecular Function: receptor activity (GO:0004872);; Molecular Function: ionotropic glutamate receptor activity (GO:0004970);; Molecular Function: extracellular ligand-gated ion channel activity (GO:0005230);; Molecular Function: extracellular-glutamate-gated ion channel activity (GO:0005234);; Cellular Component: plasma membrane (GO:0005886);; Biological Process: ion transport (GO:0006811);; Bio…	K05314|0.0|tca:660406|similar to CG33513-PC, isoform C	Glutamate [NMDA] receptor subunit 1 {ECO:0000250|UniProtKB:Q24418} (Precursor) OS=Drosophila ananassae (Fruit fly) PE=3 SV=1	putative glutamate receptor, ionotropic, n-methyl d-aspartate epsilon [Danaus plexippus]
BGIBMGA013005	[E]	Amino acid transport and metabolism	Biological Process: alcohol metabolic process (GO:0006066);; Molecular Function: choline dehydrogenase activity (GO:0008812);; Molecular Function: flavin adenine dinucleotide binding (GO:0050660);; Biological Process: oxidation-reduction process (GO:0055114);;	--	Glucose dehydrogenase [FAD, quinone] short protein (Precursor) GN=Gld OS=Drosophila melanogaster (Fruit fly) PE=3 SV=3	putative glucose dehydrogenase [Danaus plexippus]
BGIBMGA006428	--	--	--	--	--	putative FLYWCH-type zinc finger-containing protein 1 [Danaus plexippus]
BGIBMGA012379	--	--	Biological Process: reproduction (GO:0000003);; Biological Process: nematode larval development (GO:0002119);; Molecular Function: extracellular matrix structural constituent (GO:0005201);; Molecular Function: calcium ion binding (GO:0005509);; Cellular Component: proteinaceous extracellular matrix (GO:0005578);; Cellular Component: membrane (GO:0016020);; Biological Process: cell differentiation…	--	Mucin-like protein {ECO:0000303|PubMed:23765379} (Fragment) OS=Acropora millepora (Staghorn coral) PE=1 SV=1	putative fibrillin 2 [Danaus plexippus]
BGIBMGA009968	--	--	--	K10262|8e-06|phu:Phum_PHUM171510|F-box/WD-repeat protein, putative	--	putative F-box/WD-repeat protein [Danaus plexippus]
BGIBMGA006088	--	--	--	K10263|2e-09|ame:412155|similar to CG9144-PA	Uncharacterized protein DDB_G0271670 (Precursor) GN=DDB_G0271670 OS=Dictyostelium discoideum (Slime mold) PE=3 SV=1	putative F-box and WD domain protein [Danaus plexippus]
BGIBMGA006319	[S]	Function unknown	Molecular Function: binding (GO:0005488);; Biological Process: regulation of transcription, DNA-templated (GO:0006355);; Biological Process: pattern specification process (GO:0007389);; Biological Process: imaginal disc-derived wing morphogenesis (GO:0007476);; Biological Process: Wnt signaling pathway (GO:0016055);; Molecular Function: transferase activity (GO:0016740);; Biological Process: neur…	--	Trithorax group protein osa GN=osa OS=Drosophila melanogaster (Fruit fly) PE=1 SV=1	putative farnesoic acid O-methyl transferase [Bombyx mori]
BGIBMGA008739	--	--	--	--	--	putative endonuclease and reverse transcriptase-like protein [Danaus plexippus]
BGIBMGA008284	[R]	General function prediction only	Molecular Function: nucleotide binding (GO:0000166);; Molecular Function: RNA binding (GO:0003723);; Biological Process: nervous system development (GO:0007399);; Biological Process: regulation of gene expression (GO:0010468);; Biological Process: cellular macromolecule biosynthetic process (GO:0034645);; Cellular Component: nucleoplasm part (GO:0044451);; Biological Process: regulation of RNA me…	K13208|2e-66|dme:Dmel_CG3151|Rbp9	Protein elav GN=elav OS=Drosophila virilis (Fruit fly) PE=3 SV=1	putative ELAV-like protein 1 [Danaus plexippus]
BGIBMGA013312	--	--	Molecular Function: phosphotyrosine binding (GO:0001784);; Molecular Function: ubiquitin-protein transferase activity (GO:0004842);; Molecular Function: signal transducer activity (GO:0004871);; Molecular Function: calcium ion binding (GO:0005509);; Cellular Component: nucleus (GO:0005634);; Biological Process: cell surface receptor signaling pathway (GO:0007166);; Molecular Function: zinc ion bi…	K04707|1e-105|phu:Phum_PHUM394550|E3 ubiquitin-protein ligase CBL, putative	--	putative E3 ubiquitin-protein ligase CBL [Danaus plexippus]
BGIBMGA002147	--	--	Molecular Function: microtubule motor activity (GO:0003777);; Molecular Function: ATP binding (GO:0005524);; Biological Process: ATP catabolic process (GO:0006200);; Biological Process: microtubule-based movement (GO:0007018);; Molecular Function: ATPase activity (GO:0016887);; Cellular Component: dynein complex (GO:0030286);;	--	--	putative dynein heavy chain [Danaus plexippus]
BGIBMGA003815	[C]	Energy production and conversion	Biological Process: metabolic process (GO:0008152);; Molecular Function: transferase activity, transferring acyl groups (GO:0016746);;	K00658|1e-174|aga:AgaP_AGAP004055|AGAP004055-PA	Dihydrolipoyllysine-residue succinyltransferase component of 2-oxoglutarate dehydrogenase complex, mitochondrial (Precursor) GN=odhB OS=Dictyostelium discoideum (Slime mold) PE=1 SV=1	putative dihydrolipoamide succinyltransferase component of 2-oxoglutarate dehydrogenase [Danaus plexippus]
BGIBMGA008338	--	--	Molecular Function: deoxyribonuclease II activity (GO:0004531);; Cellular Component: lysosome (GO:0005764);; Biological Process: DNA metabolic process (GO:0006259);; Biological Process: apoptotic DNA fragmentation (GO:0006309);; Biological Process: determination of adult lifespan (GO:0008340);;	K01158|9e-10|xla:446506|dnase2, MGC80103	Deoxyribonuclease-2 (Precursor) GN=nuc-1 OS=Caenorhabditis elegans PE=3 SV=1	putative deoxyribonuclease ii [Danaus plexippus]
BGIBMGA002721	--	--	Molecular Function: thymidine kinase activity (GO:0004797);; Molecular Function: ATP binding (GO:0005524);; Cellular Component: mitochondrion (GO:0005739);; Biological Process: nucleoside diphosphate phosphorylation (GO:0006165);; Biological Process: TMP biosynthetic process (GO:0006230);; Molecular Function: phosphotransferase activity, alcohol group as acceptor (GO:0016773);;	K00857|4e-97|aag:AaeL_AAEL014055|thymidine kinase	Deoxynucleoside kinase GN=dnk OS=Drosophila melanogaster (Fruit fly) PE=1 SV=1	putative deoxynucleoside kinase [Bombyx mori]
BGIBMGA014360	--	--	Cellular Component: extracellular region (GO:0005576);; Biological Process: defense response to bacterium (GO:0042742);; Biological Process: defense response to protozoan (GO:0042832);; Biological Process: innate immune response (GO:0045087);;	--	Putative defense protein (Precursor) OS=Bombyx mori (Silk moth) PE=2 SV=1	putative defense protein precursor [Bombyx mori]
BGIBMGA012464	--	--	--	--	GATA zinc finger domain-containing protein 14 GN=gtaN OS=Dictyostelium discoideum (Slime mold) PE=3 SV=1	putative DCAPL3 [Danaus plexippus]
BGIBMGA000348	--	--	Molecular Function: structural constituent of cuticle (GO:0042302);;	--	--	putative cuticle protein CPR149 [Bombyx mori]
BGIBMGA004124	--	--	--	--	Calphotin GN=Cpn OS=Drosophila melanogaster (Fruit fly) PE=2 SV=2	putative cuticle protein CPH45 precursor [Bombyx mori]
BGIBMGA001459	--	--	Molecular Function: metal ion binding (GO:0046872);;	--	--	putative cuticle protein CPH43 [Bombyx mori]
BGIBMGA005092	--	--	--	--	--	putative cuticle protein CPH43 [Bombyx mori]
BGIBMGA005295	--	--	--	--	--	putative cuticle protein CPH43 [Bombyx mori]
BGIBMGA005302	--	--	--	--	--	putative cuticle protein CPH43 [Bombyx mori]
BGIBMGA010243	--	--	--	--	--	putative cuticle protein CPH43 [Bombyx mori]
BGIBMGA014493	--	--	--	--	--	putative cuticle protein CPH43 [Bombyx mori]
BGIBMGA009344	--	--	Cellular Component: chromosome, centromeric region (GO:0000775);; Molecular Function: binding (GO:0005488);; Cellular Component: nucleus (GO:0005634);; Biological Process: mitotic nuclear division (GO:0007067);; Cellular Component: intracellular non-membrane-bounded organelle (GO:0043232);; Biological Process: single-organism cellular process (GO:0044763);;	--	Centromere/kinetochore protein zw10 GN=mit(1)15 OS=Drosophila melanogaster (Fruit fly) PE=1 SV=2	putative cuticle protein CPH41 [Bombyx mori]
BGIBMGA004122	--	--	--	--	--	putative cuticle protein CPH39 [Bombyx mori]
BGIBMGA000083	--	--	Molecular Function: binding (GO:0005488);; Biological Process: cellular process (GO:0009987);;	--	Mantle protein (Precursor) OS=Pinctada maxima (Silver-lipped pearl oyster) PE=1 SV=1	putative cuticle protein CPH35 [Bombyx mori]
BGIBMGA008212	--	--	Cellular Component: chromosome, telomeric region (GO:0000781);; Biological Process: morphogenesis of an epithelium (GO:0002009);; Biological Process: nematode larval development (GO:0002119);; Molecular Function: nucleic acid binding (GO:0003676);; Cellular Component: extracellular region (GO:0005576);; Biological Process: determination of adult lifespan (GO:0008340);; Biological Process: embryo …	--	Uncharacterized protein F12A10.7 (Precursor) GN=F12A10.7 OS=Caenorhabditis elegans PE=3 SV=2	putative cuticle protein CPG51 [Bombyx mori]
BGIBMGA002176	--	--	Molecular Function: helicase activity (GO:0004386);; Molecular Function: binding (GO:0005488);; Molecular Function: protein binding (GO:0005515);; Cellular Component: extracellular region (GO:0005576);; Biological Process: multicellular organismal process (GO:0032501);; Biological Process: developmental process (GO:0032502);; Biological Process: defense response to bacterium (GO:0042742);; Cellul…	--	Fibroin heavy chain (Precursor) GN=FIBH OS=Bombyx mori (Silk moth) PE=1 SV=4	putative cuticle protein CPG49 [Bombyx mori]
BGIBMGA001331	[G]	Carbohydrate transport and metabolism	Molecular Function: binding (GO:0005488);; Cellular Component: extracellular region (GO:0005576);; Molecular Function: nucleoside-triphosphatase activity (GO:0017111);; Biological Process: antimicrobial humoral response (GO:0019730);; Biological Process: defense response to bacterium (GO:0042742);; Cellular Component: cell part (GO:0044464);; Biological Process: defense response to fungus (GO:005…	K05185|6e-26|mmu:14404|Gabre	Protein TsetseEP (Precursor) OS=Glossina palpalis palpalis (Riverine tsetse fly) PE=3 SV=1	putative cuticle protein CPG48 [Bombyx mori]
BGIBMGA007736	--	--	Molecular Function: catalytic activity (GO:0003824);; Molecular Function: calcium-dependent cysteine-type endopeptidase activity (GO:0004198);; Molecular Function: binding (GO:0005488);; Cellular Component: extracellular region (GO:0005576);; Cellular Component: intracellular (GO:0005622);; Cellular Component: nucleus (GO:0005634);; Biological Process: RNA processing (GO:0006396);; Biological Pro…	--	Uncharacterized proline-rich protein (Fragment) OS=Owenia fusiformis PE=4 SV=1	putative cuticle protein CPG45 [Bombyx mori]
BGIBMGA011423	--	--	Molecular Function: binding (GO:0005488);; Cellular Component: extracellular region (GO:0005576);; Cellular Component: nucleolus (GO:0005730);; Biological Process: metabolic process (GO:0008152);; Biological Process: cellular process (GO:0009987);; Biological Process: antibacterial humoral response (GO:0019731);; Biological Process: antifungal humoral response (GO:0019732);; Biological Process: c…	--	Acanthoscurrin-1 (Precursor) OS=Acanthoscurria gomesiana (Tarantula spider) PE=1 SV=1	putative cuticle protein CPG42 [Bombyx mori]
BGIBMGA010968	--	--	Cellular Component: extracellular region (GO:0005576);; Biological Process: antibacterial humoral response (GO:0019731);; Biological Process: antifungal humoral response (GO:0019732);;	--	Acanthoscurrin-2 (Precursor; Fragment) OS=Acanthoscurria gomesiana (Tarantula spider) PE=1 SV=1	putative cuticle protein CPG41 [Bombyx mori]
BGIBMGA008396	--	--	Cellular Component: extracellular region (GO:0005576);; Biological Process: antibacterial humoral response (GO:0019731);; Biological Process: antifungal humoral response (GO:0019732);;	--	Fibroin heavy chain (Precursor) GN=FIBH OS=Bombyx mori (Silk moth) PE=1 SV=4	putative cuticle protein CPG38 [Bombyx mori]
BGIBMGA007496	--	--	Molecular Function: nucleic acid binding (GO:0003676);; Molecular Function: RNA helicase activity (GO:0003724);; Cellular Component: extracellular region (GO:0005576);; Biological Process: apoptotic process (GO:0006915);; Biological Process: germ cell development (GO:0007281);; Molecular Function: JUN kinase binding (GO:0008432);; Biological Process: post-embryonic development (GO:0009791);; Biol…	--	Glycine, alanine and asparagine-rich protein (Precursor) OS=Haliotis asinina (Donkey&apos;s ear abalone) PE=1 SV=1	putative cuticle protein CPG37 [Bombyx mori]
BGIBMGA004073	--	--	Molecular Function: RNA binding (GO:0003723);; Cellular Component: extracellular region (GO:0005576);; Cellular Component: small nucleolar ribonucleoprotein complex (GO:0005732);; Biological Process: rRNA processing (GO:0006364);; Cellular Component: Cajal body (GO:0015030);; Biological Process: antibacterial humoral response (GO:0019731);; Biological Process: antifungal humoral response (GO:0019…	--	Ctenidin-1 {ECO:0000303|PubMed:20369272} (Precursor) OS=Cupiennius salei (American wandering spider) PE=1 SV=1	putative cuticle protein CPG35 [Bombyx mori]
BGIBMGA002567	--	--	Molecular Function: RNA helicase activity (GO:0003724);; Molecular Function: binding (GO:0005488);; Cellular Component: extracellular region (GO:0005576);; Cellular Component: nucleus (GO:0005634);; Biological Process: RNA processing (GO:0006396);; Biological Process: apoptotic process (GO:0006915);; Biological Process: germ cell development (GO:0007281);; Molecular Function: JUN kinase binding (…	--	Eggshell protein 1 (Precursor) GN=ESG-1 OS=Schistosoma japonicum (Blood fluke) PE=2 SV=1	putative cuticle protein CPG33 [Bombyx mori]
BGIBMGA002566	--	--	Molecular Function: protein binding (GO:0005515);; Cellular Component: extracellular region (GO:0005576);; Biological Process: cellular process (GO:0009987);; Biological Process: antibacterial humoral response (GO:0019731);; Biological Process: antifungal humoral response (GO:0019732);; Cellular Component: cell part (GO:0044464);; Biological Process: single-organism process (GO:0044699);; Biologi…	--	Fibroin heavy chain (Precursor) GN=FIBH OS=Bombyx mori (Silk moth) PE=1 SV=4	putative cuticle protein CPG32 [Bombyx mori]
BGIBMGA000053	--	--	--	--	Uncharacterized histidine-rich protein DDB_G0274557 (Precursor) GN=DDB_G0274557 OS=Dictyostelium discoideum (Slime mold) PE=3 SV=1	putative cuticle protein CPG30 [Bombyx mori]
BGIBMGA012883	--	--	--	--	--	putative CRAL/TRIO domain-containing protein [Danaus plexippus]
BGIBMGA008922	--	--	Biological Process: protein deneddylation (GO:0000338);; Biological Process: cytokinesis (GO:0000910);; Biological Process: compound eye photoreceptor cell differentiation (GO:0001751);; Biological Process: nematode larval development (GO:0002119);; Molecular Function: protein binding (GO:0005515);; Biological Process: mitotic G2 DNA damage checkpoint (GO:0007095);; Cellular Component: COP9 signa…	K12178|1e-172|nvi:100120493|NV11807	COP9 signalosome complex subunit 4 GN=CSN4 OS=Drosophila melanogaster (Fruit fly) PE=1 SV=1	putative cop9 complex subunit [Danaus plexippus]
BGIBMGA002740	--	--	Cellular Component: collagen trimer (GO:0005581);;	--	--	putative collagen alpha-1 precursor [Danaus plexippus]
BGIBMGA006657	--	--	Molecular Function: ionotropic glutamate receptor activity (GO:0004970);; Molecular Function: transporter activity (GO:0005215);; Molecular Function: extracellular-glutamate-gated ion channel activity (GO:0005234);; Biological Process: fatty acid metabolic process (GO:0006631);; Biological Process: ion transport (GO:0006811);; Cellular Component: membrane (GO:0016020);; Cellular Component: integr…	--	Glutamate receptor 1 {ECO:0000312|WormBase:C06E1.4} (Precursor) OS=Caenorhabditis elegans PE=1 SV=2	putative chemosensory ionotropic receptor IR68a [Spodoptera littoralis]
BGIBMGA007295	[S]	Function unknown	Biological Process: single-multicellular organism process (GO:0044707);; Biological Process: single-organism cellular process (GO:0044763);; Biological Process: single-organism developmental process (GO:0044767);; Biological Process: anatomical structure development (GO:0048856);; Biological Process: response to stimulus (GO:0050896);;	--	Chaoptin (Fragment) GN=CHP OS=Tribolium castaneum (Red flour beetle) PE=2 SV=1	putative chaoptin [Danaus plexippus]
BGIBMGA009308	--	--	--	K11793|1e-61|nvi:100120343|NV13286	Protein cereblon homolog GN=GH22576 OS=Drosophila grimshawi (Fruit fly) PE=3 SV=1	putative cereblon [Danaus plexippus]
BGIBMGA013609	--	--	--	K03353|9e-33|xtr:448547|cdc16, MGC88902, apc6	Uncharacterized protein DDB_G0271670 (Precursor) GN=DDB_G0271670 OS=Dictyostelium discoideum (Slime mold) PE=3 SV=1	putative CDC16 cell division cycle 16-like protein [Danaus plexippus]
BGIBMGA005630	--	--	Biological Process: embryonic development via the syncytial blastoderm (GO:0001700);; Biological Process: tissue homeostasis (GO:0001894);; Molecular Function: sodium:potassium-exchanging ATPase activity (GO:0005391);; Molecular Function: binding (GO:0005488);; Molecular Function: ATP binding (GO:0005524);; Cellular Component: nucleus (GO:0005634);; Cellular Component: endoplasmic reticulum (GO:0…	K01539|0.0|dan:Dana_GF17998|GF17998 gene product from transcript GF17998-RA	Sodium/potassium-transporting ATPase subunit alpha GN=Atpalpha OS=Drosophila melanogaster (Fruit fly) PE=1 SV=3	putative CBR-EAT-6 protein [Danaus plexippus]
BGIBMGA007375	--	--	--	--	--	putative calpain [Danaus plexippus]
BGIBMGA009871	[TZDR]	--	Molecular Function: calcium ion binding (GO:0005509);; Molecular Function: 2-alkenal reductase [NAD(P)] activity (GO:0032440);; Biological Process: oxidation-reduction process (GO:0055114);;	--	Calmodulin OS=Renilla reniformis (Sea pansy) PE=1 SV=2	putative calmodulin-A [Danaus plexippus]
BGIBMGA001334	--	--	Molecular Function: binding (GO:0005488);; Molecular Function: kinase activity (GO:0016301);; Biological Process: phosphorylation (GO:0016310);; Biological Process: multicellular organismal process (GO:0032501);;	--	Peripheral plasma membrane protein CASK GN=CASK OS=Drosophila melanogaster (Fruit fly) PE=1 SV=4	putative calcium/calmodulin-dependent serine protein kinase membrane-associated guanylate kinase [Danaus plexippus]
BGIBMGA004330	--	--	Molecular Function: calcium ion binding (GO:0005509);; Biological Process: cellular calcium ion homeostasis (GO:0006874);;	--	Calbindin-32 GN=Cbp53E OS=Drosophila melanogaster (Fruit fly) PE=2 SV=1	putative calbindin-32 [Danaus plexippus]
BGIBMGA001715	--	--	--	K10479|1e-26|tca:659490|similar to CG16952-PA, isoform A	Formin-A GN=forA OS=Dictyostelium discoideum (Slime mold) PE=1 SV=1	putative BTB/POZ domain-containing protein 7 [Danaus plexippus]
BGIBMGA014329	--	--	Biological Process: muscle organ development (GO:0007517);; Cellular Component: sarcoglycan complex (GO:0016012);; Cellular Component: integral component of membrane (GO:0016021);;	K12566|2e-25|tca:656657|similar to beta-sarcoglycan	--	putative beta-sarcoglycan [Danaus plexippus]
BGIBMGA002782	[S]	Function unknown	Biological Process: reproduction (GO:0000003);; Biological Process: multicellular organismal development (GO:0007275);; Biological Process: single-organism developmental process (GO:0044767);; Biological Process: anatomical structure development (GO:0048856);;	--	Protein phosphatase 1 regulatory subunit SDS22 homolog GN=sds-22 OS=Caenorhabditis elegans PE=3 SV=1	putative axonemal leucine-rich repeat protein [Danaus plexippus]
BGIBMGA007403	[R]	General function prediction only	Biological Process: multicellular organismal development (GO:0007275);; Biological Process: sex determination (GO:0007530);; Biological Process: response to temperature stimulus (GO:0009266);; Biological Process: single-organism behavior (GO:0044708);; Biological Process: single-organism cellular process (GO:0044763);; Biological Process: localization (GO:0051179);;	--	E3 ubiquitin-protein ligase mind-bomb GN=mib1 OS=Drosophila melanogaster (Fruit fly) PE=1 SV=3	putative ankyrin repeat-containing protein [Danaus plexippus]
BGIBMGA007404	--	--	--	--	--	putative ankyrin repeat-containing protein [Danaus plexippus]
BGIBMGA007228	[R]	General function prediction only	Molecular Function: cation channel activity (GO:0005261);; Molecular Function: neurotransmitter transporter activity (GO:0005326);; Molecular Function: neurotransmitter:sodium symporter activity (GO:0005328);; Molecular Function: protein binding (GO:0005515);; Cellular Component: integral component of plasma membrane (GO:0005887);; Biological Process: neurotransmitter transport (GO:0006836);; Bio…	--	Sodium-dependent nutrient amino acid transporter 1 {ECO:0000250|UniProtKB:Q9W4C5} OS=Drosophila ananassae (Fruit fly) PE=3 SV=1	putative amino acid transporter [Bombyx mori]
BGIBMGA009235	--	--	--	K01205|0.0|tca:662042|similar to Alpha-N-acetylglucosaminidase precursor (N-acetyl-alpha-glucosaminidase) (NAG)	--	putative alpha-N-acetyl glucosaminidase [Danaus plexippus]
BGIBMGA002945	[IQR]	--	Molecular Function: alcohol dehydrogenase (NAD) activity (GO:0004022);; Molecular Function: oxidoreductase activity (GO:0016491);; Biological Process: oxidation-reduction process (GO:0055114);;	--	Alcohol dehydrogenase 2 GN=ADH2 OS=Ceratitis cosyra (Mango fruit fly) PE=3 SV=1	putative alcohol dehydrogenase [Bombyx mori]
BGIBMGA006554	--	--	Molecular Function: nucleotide binding (GO:0000166);; Molecular Function: adenylate cyclase activity (GO:0004016);; Biological Process: cAMP biosynthetic process (GO:0006171);; Cellular Component: integral component of membrane (GO:0016021);; Biological Process: intracellular signal transduction (GO:0035556);;	K08041|7e-45|tca:661438|similar to CG9533-PA	Ca(2+)/calmodulin-responsive adenylate cyclase GN=rut OS=Drosophila melanogaster (Fruit fly) PE=1 SV=2	putative adenylate cyclase type [Danaus plexippus]
BGIBMGA002875	--	--	--	--	--	putative ADAM 9 precursor [Danaus plexippus]
BGIBMGA002877	--	--	Molecular Function: metalloendopeptidase activity (GO:0004222);; Biological Process: proteolysis (GO:0006508);; Molecular Function: zinc ion binding (GO:0008270);;	--	Salivary glue protein Sgs-3 (Precursor) GN=Sgs3 OS=Drosophila erecta (Fruit fly) PE=2 SV=3	putative ADAM 9 precursor [Danaus plexippus]
BGIBMGA005429	--	--	Molecular Function: acylphosphatase activity (GO:0003998);; Molecular Function: hydrolase activity (GO:0016787);;	K01512|1e-15|xtr:548914|acyp1	Acylphosphatase-2 OS=Drosophila melanogaster (Fruit fly) PE=1 SV=1	putative Acylphosphatase, organ-common type isozyme [Danaus plexippus]
BGIBMGA012659	[I]	Lipid transport and metabolism	Molecular Function: acetyl-CoA C-acetyltransferase activity (GO:0003985);; Biological Process: metabolic process (GO:0008152);;	K07508|1e-112|nvi:100115937|NV12952	Probable acetyl-CoA acetyltransferase GN=DDB_G0271544 OS=Dictyostelium discoideum (Slime mold) PE=2 SV=1	putative acetyl transferase [Bombyx mori]
BGIBMGA005227	--	--	Molecular Function: nucleotide binding (GO:0000166);; Molecular Function: transporter activity (GO:0005215);; Biological Process: phagocytosis (GO:0006909);; Biological Process: cellular process (GO:0009987);; Molecular Function: ATPase activity (GO:0016887);; Cellular Component: membrane part (GO:0044425);;	--	Protein white GN=W OS=Lucilia cuprina (Green bottle fly) PE=2 SV=2	putative abc transporter [Danaus plexippus]
BGIBMGA010474	--	--	Molecular Function: nucleotide binding (GO:0000166);; Biological Process: cytokinesis (GO:0000910);; Cellular Component: spindle pole (GO:0000922);; Biological Process: nematode larval development (GO:0002119);; Molecular Function: microtubule motor activity (GO:0003777);; Cellular Component: nuclear envelope (GO:0005635);; Cellular Component: microtubule associated complex (GO:0005875);; Cellula…	K10408|6e-32|tca:655704|similar to protein similar to dynein	Cytoplasmic dynein 2 heavy chain 1 GN=che-3 OS=Caenorhabditis elegans PE=3 SV=2	putative 1-beta dynein [Danaus plexippus]
BGIBMGA011674	[E]	Amino acid transport and metabolism	Molecular Function: aminopeptidase activity (GO:0004177);; Biological Process: proteolysis (GO:0006508);; Molecular Function: peptidase activity (GO:0008233);; Molecular Function: metallopeptidase activity (GO:0008237);; Molecular Function: zinc ion binding (GO:0008270);; Cellular Component: cell part (GO:0044464);;	K08776|0.0|phu:Phum_PHUM390660|Aminopeptidase N precursor, putative (EC:3.4.11.2)	Aminopeptidase N OS=Haemonchus contortus (Barber pole worm) PE=2 SV=2	puromycin-sensitive aminopeptidase-like [Bombyx mori]
BGIBMGA004055	[RTKL]	--	Molecular Function: nucleotide binding (GO:0000166);; Biological Process: morphogenesis of an epithelium (GO:0002009);; Molecular Function: protein kinase activity (GO:0004672);; Molecular Function: MAP kinase activity (GO:0004707);; Molecular Function: ATP binding (GO:0005524);; Biological Process: protein phosphorylation (GO:0006468);; Biological Process: cellular component movement (GO:0006928…	K08827|3e-72|dre:406758|prpf4b, wu:fc18e10, wu:fe47g02, zgc:55623	Serine/threonine-protein kinase prpf4B GN=prpf4B OS=Dictyostelium discoideum (Slime mold) PE=3 SV=1	prp4 [Danaus plexippus]
BGIBMGA009464	--	--	Biological Process: instar larval development (GO:0002168);; Molecular Function: hormone activity (GO:0005179);; Cellular Component: extracellular space (GO:0005615);; Biological Process: signal transduction (GO:0007165);; Biological Process: anatomical structure morphogenesis (GO:0009653);; Biological Process: cellular component organization (GO:0016043);; Cellular Component: cell part (GO:00444…	--	Prothoracicostatic peptide (Precursor) OS=Bombyx mori (Silk moth) PE=1 SV=2	prothoracicostatic peptide precursor [Bombyx mori]
BGIBMGA013206	--	--	--	--	--	proteophosphoglycan ppg4 [Leishmania infantum JPCM5]
BGIBMGA005929	--	--	Molecular Function: Notch binding (GO:0005112);; Cellular Component: endoplasmic reticulum (GO:0005783);; Biological Process: protein O-linked glycosylation (GO:0006493);; Biological Process: endocytosis (GO:0006897);; Biological Process: nervous system development (GO:0007399);; Molecular Function: fucosyltransferase activity (GO:0008417);; Biological Process: single organismal cell-cell adhesio…	K03691|1e-126|aag:AaeL_AAEL000839|O-fucosyltransferase, putative	GDP-fucose protein O-fucosyltransferase 1 (Precursor) GN=O-fut1 OS=Drosophila melanogaster (Fruit fly) PE=1 SV=1	protein-O-fucosyltransferase 1 [Bombyx mori]
BGIBMGA006183	--	--	Molecular Function: transcription regulatory region sequence-specific DNA binding (GO:0000976);; Molecular Function: RNA polymerase II core promoter proximal region sequence-specific DNA binding transcription factor activity involved in positive regulation of transcription (GO:0001077);; Molecular Function: RNA polymerase II core promoter proximal region sequence-specific DNA binding transcriptio…	K14030|4e-75|aga:AgaP_AGAP002095|AGAP002095-PA	Protein ultraspiracle homolog GN=USP OS=Bombyx mori (Silk moth) PE=2 SV=1	protein ultraspiracle homolog [Bombyx mori]
BGIBMGA007732	--	--	Biological Process: nematode larval development (GO:0002119);; Biological Process: determination of adult lifespan (GO:0008340);; Biological Process: secretion by cell (GO:0032940);; Biological Process: positive regulation of growth rate (GO:0040010);; Biological Process: locomotion (GO:0040011);;	--	Very-long-chain (3R)-3-hydroxyacyl-CoA dehydratase hpo-8 GN=hpo-8 OS=Caenorhabditis elegans PE=3 SV=2	protein tyrosine phosphatase [Bombyx mori]
BGIBMGA010766	--	--	Biological Process: compound eye morphogenesis (GO:0001745);; Biological Process: epidermal growth factor receptor signaling pathway (GO:0007173);; Biological Process: nervous system development (GO:0007399);; Biological Process: tissue development (GO:0009888);; Cellular Component: membrane (GO:0016020);; Cellular Component: cell part (GO:0044464);; Biological Process: cell fate commitment (GO:0…	--	Protein Star GN=S OS=Drosophila melanogaster (Fruit fly) PE=2 SV=1	protein star [Bombyx mori]
BGIBMGA005364	--	--	--	--	Protein singed wings 2 (Precursor) OS=Drosophila melanogaster (Fruit fly) PE=2 SV=1	Protein singed wings 2 [Zootermopsis nevadensis]
BGIBMGA013230	[T]	Signal transduction mechanisms	Biological Process: mitotic spindle elongation (GO:0000022);; Cellular Component: protein phosphatase type 2A complex (GO:0000159);; Cellular Component: protein phosphatase type 1 complex (GO:0000164);; Biological Process: cytokinesis (GO:0000910);; Biological Process: instar larval development (GO:0002168);; Molecular Function: protein serine/threonine phosphatase activity (GO:0004722);; Molecul…	K06269|1e-110|ame:409430|similar to protein phosphatase 1, catalytic subunit, gamma isoform	Serine/threonine-protein phosphatase PP1-beta GN=gsp-2 OS=Caenorhabditis elegans PE=2 SV=1	protein phosphatase 1 catalytic subunit [Danaus plexippus]
BGIBMGA000987	--	--	Molecular Function: sequence-specific DNA binding RNA polymerase II transcription factor activity (GO:0000981);; Molecular Function: nucleic acid binding (GO:0003676);; Cellular Component: nucleus (GO:0005634);; Biological Process: regulation of transcription from RNA polymerase II promoter (GO:0006357);; Biological Process: cytoskeleton organization (GO:0007010);; Biological Process: epidermal c…	--	--	protein ovo [Bombyx mori]
BGIBMGA012194	--	--	Biological Process: protein O-linked glycosylation (GO:0006493);; Biological Process: spermatogenesis (GO:0007283);; Molecular Function: fucosyltransferase activity (GO:0008417);; Biological Process: embryo development ending in birth or egg hatching (GO:0009792);; Biological Process: body morphogenesis (GO:0010171);; Molecular Function: transferase activity, transferring glycosyl groups (GO:0016…	K03691|1e-116|tca:663255|similar to protein O-fucosyltransferase 2	GDP-fucose protein O-fucosyltransferase 2 (Precursor) GN=pad-2 OS=Caenorhabditis elegans PE=1 SV=1	protein O-fucosyltransferase 2 precursor [Bombyx mori]
BGIBMGA008854	--	--	Molecular Function: cGMP-dependent protein kinase activity (GO:0004692);; Molecular Function: ATP binding (GO:0005524);; Biological Process: protein phosphorylation (GO:0006468);; Molecular Function: cGMP binding (GO:0030553);;	--	cGMP-dependent protein kinase, isozyme 2 forms cD4/T1/T3A/T3B GN=for OS=Drosophila melanogaster (Fruit fly) PE=1 SV=3	protein kinase, cGMP-dependent, type I [Bombyx mori]
BGIBMGA014131	--	--	Biological Process: MAPK cascade (GO:0000165);; Molecular Function: protein kinase C activity (GO:0004697);; Molecular Function: protein binding (GO:0005515);; Molecular Function: ATP binding (GO:0005524);; Cellular Component: cytoplasm (GO:0005737);; Biological Process: protein phosphorylation (GO:0006468);; Biological Process: phagocytosis (GO:0006909);; Biological Process: cellular component m…	--	Protein kinase C, brain isozyme GN=Pkc53E OS=Drosophila melanogaster (Fruit fly) PE=2 SV=2	protein kinase C1 [Plutella xylostella]
BGIBMGA009704	[FGR]	--	Biological Process: nitrogen compound metabolic process (GO:0006807);; Molecular Function: kinase activity (GO:0016301);; Biological Process: phosphorylation (GO:0016310);; Molecular Function: hydrolase activity (GO:0016787);;	--	Histidine triad nucleotide-binding protein 1 GN=hint-1 OS=Caenorhabditis elegans PE=3 SV=1	protein kinase c inhibitor [Bombyx mori]
BGIBMGA011166	[FGR]	--	Molecular Function: catalytic activity (GO:0003824);; Molecular Function: kinase activity (GO:0016301);; Biological Process: phosphorylation (GO:0016310);;	--	Histidine triad nucleotide-binding protein 1 GN=hint-1 OS=Caenorhabditis elegans PE=3 SV=1	protein kinase C inhibitor [Bombyx mori]
BGIBMGA010545	[RTKL]	--	Biological Process: eye development (GO:0001654);; Molecular Function: protein serine/threonine kinase activity (GO:0004674);; Molecular Function: protein binding (GO:0005515);; Molecular Function: ATP binding (GO:0005524);; Biological Process: protein phosphorylation (GO:0006468);; Biological Process: signal transduction (GO:0007165);; Biological Process: negative regulation of cell proliferatio…	K04426|0.0|nvi:100123601|NV13729	Mitogen-activated protein kinase kinase kinase A {ECO:0000303|PubMed:9832508} OS=Dictyostelium discoideum (Slime mold) PE=1 SV=2	protein kinase ASK1 [Bombyx mori]
BGIBMGA012815	--	--	--	--	Uncharacterized protein DDB_G0271670 (Precursor) GN=DDB_G0271670 OS=Dictyostelium discoideum (Slime mold) PE=3 SV=1	Protein H39E23.3 [Caenorhabditis elegans]
BGIBMGA008608	--	--	--	--	Probable ATP-dependent RNA helicase ddx47 GN=ddx47 OS=Dictyostelium discoideum (Slime mold) PE=3 SV=1	Protein FAM44A [Harpegnathos saltator]
BGIBMGA003587	[OC]	--	Biological Process: nematode larval development (GO:0002119);; Cellular Component: endoplasmic reticulum (GO:0005783);; Biological Process: cellular protein modification process (GO:0006464);; Biological Process: glycerol ether metabolic process (GO:0006662);; Molecular Function: electron carrier activity (GO:0009055);; Biological Process: anatomical structure morphogenesis (GO:0009653);; Biologi…	K08056|0.0|phu:Phum_PHUM380480|protein disulfide-isomerase A3 precursor, putative (EC:2.4.1.119)	Probable protein disulfide-isomerase ER-60 (Precursor) OS=Schistosoma mansoni (Blood fluke) PE=3 SV=1	protein disulfide-isomerase like protein ERp57 precursor [Bombyx mori]
BGIBMGA011844	[OC]	--	Biological Process: gastrulation with mouth forming first (GO:0001703);; Biological Process: nematode larval development (GO:0002119);; Molecular Function: protein disulfide isomerase activity (GO:0003756);; Molecular Function: protein-glutamine gamma-glutamyltransferase activity (GO:0003810);; Cellular Component: extracellular space (GO:0005615);; Cellular Component: nuclear envelope (GO:0005635…	K09580|0.0|tca:664074|similar to Protein disulfide-isomerase precursor (PDI)	Protein disulfide-isomerase (Precursor) GN=Pdi OS=Drosophila melanogaster (Fruit fly) PE=2 SV=1	protein disulfide isomerase precursor [Bombyx mori]
BGIBMGA013898	[O]	Posttranslational modification, protein turnover, chaperones	Biological Process: reproduction (GO:0000003);; Biological Process: nematode larval development (GO:0002119);; Molecular Function: endopeptidase activity (GO:0004175);; Molecular Function: threonine-type endopeptidase activity (GO:0004298);; Molecular Function: protein binding (GO:0005515);; Cellular Component: nucleus (GO:0005634);; Cellular Component: cytoplasm (GO:0005737);; Cellular Component…	K02729|1e-150|tca:661893|similar to proteasome zeta subunit	Proteasome subunit alpha type-5 GN=Prosalpha5 OS=Drosophila melanogaster (Fruit fly) PE=2 SV=2	proteasome zeta subunit [Bombyx mori]
BGIBMGA003009	[O]	Posttranslational modification, protein turnover, chaperones	Biological Process: microtubule cytoskeleton organization (GO:0000226);; Cellular Component: proteasome complex (GO:0000502);; Molecular Function: threonine-type endopeptidase activity (GO:0004298);; Cellular Component: nucleus (GO:0005634);; Cellular Component: cytoplasm (GO:0005737);; Cellular Component: proteasome core complex (GO:0005839);; Biological Process: proteolysis (GO:0006508);; Biolo…	K02739|1e-139|tca:659619|similar to CG3329-PA	Proteasome subunit beta type-7 (Precursor) GN=psmB7 OS=Dictyostelium discoideum (Slime mold) PE=3 SV=1	proteasome subunit beta 7 [Bombyx mori]
BGIBMGA004657	[O]	Posttranslational modification, protein turnover, chaperones	Biological Process: reproduction (GO:0000003);; Biological Process: mitotic spindle elongation (GO:0000022);; Biological Process: nematode larval development (GO:0002119);; Molecular Function: endopeptidase activity (GO:0004175);; Molecular Function: threonine-type endopeptidase activity (GO:0004298);; Molecular Function: protein binding (GO:0005515);; Cellular Component: nucleus (GO:0005634);; C…	K02730|1e-137|nvi:100118195|NV12063	Proteasome subunit alpha type-6 GN=Prosalpha1 OS=Drosophila melanogaster (Fruit fly) PE=1 SV=2	proteasome subunit alpha type 6-A [Bombyx mori]
BGIBMGA003028	[O]	Posttranslational modification, protein turnover, chaperones	Biological Process: reproduction (GO:0000003);; Biological Process: mitotic spindle elongation (GO:0000022);; Biological Process: nematode larval development (GO:0002119);; Molecular Function: threonine-type endopeptidase activity (GO:0004298);; Molecular Function: protein binding (GO:0005515);; Cellular Component: nucleus (GO:0005634);; Cellular Component: cytoplasm (GO:0005737);; Cellular Compo…	K02731|1e-161|tca:657572|similar to proteasome beta-subunit	Proteasome subunit alpha type-7-1 GN=Prosalpha4 OS=Drosophila melanogaster (Fruit fly) PE=1 SV=2	proteasome beta-subunit [Bombyx mori]
BGIBMGA000201	[O]	Posttranslational modification, protein turnover, chaperones	Cellular Component: proteasome complex (GO:0000502);; Molecular Function: threonine-type endopeptidase activity (GO:0004298);; Molecular Function: protein binding (GO:0005515);; Cellular Component: proteasome core complex (GO:0005839);; Biological Process: mitotic spindle organization (GO:0007052);; Biological Process: multicellular organismal development (GO:0007275);; Molecular Function: peptid…	K02732|1e-124|tca:657294|similar to Proteasome subunit beta type 1 (Proteasome 26 kDa subunit)	Proteasome subunit beta type-1 (Precursor) GN=Prosbeta6 OS=Drosophila melanogaster (Fruit fly) PE=2 SV=2	proteasome beta subunit [Bombyx mori]
BGIBMGA001395	[O]	Posttranslational modification, protein turnover, chaperones	Biological Process: reproduction (GO:0000003);; Biological Process: nematode larval development (GO:0002119);; Molecular Function: threonine-type endopeptidase activity (GO:0004298);; Molecular Function: protein binding (GO:0005515);; Cellular Component: nucleus (GO:0005634);; Cellular Component: cytoplasm (GO:0005737);; Cellular Component: proteasome core complex (GO:0005839);; Biological Proces…	K02735|1e-111|tca:662410|similar to Proteasome subunit beta type 3 (20S proteasome subunit beta-3)	Proteasome subunit beta type-3 GN=Prosbeta3 OS=Drosophila melanogaster (Fruit fly) PE=1 SV=1	proteasome beta 3 subunit [Bombyx mori]
BGIBMGA004419	[O]	Posttranslational modification, protein turnover, chaperones	Cellular Component: proteasome complex (GO:0000502);; Molecular Function: protein binding (GO:0005515);; Biological Process: cellular response to DNA damage stimulus (GO:0006974);;	K06693|4e-51|phu:Phum_PHUM235790|26S proteasome non-ATPase regulatory subunit, putative	26S proteasome non-ATPase regulatory subunit 9 {ECO:0000250|UniProtKB:O00233} GN=CG9588 OS=Drosophila melanogaster (Fruit fly) PE=1 SV=1	proteasome 26S non-ATPase subunit 9 [Bombyx mori]
BGIBMGA005994	[R]	General function prediction only	Cellular Component: proteasome complex (GO:0000502);; Biological Process: gene expression (GO:0010467);; Cellular Component: intracellular part (GO:0044424);; Biological Process: single-organism cellular process (GO:0044763);; Biological Process: regulation of cellular process (GO:0050794);;	K03038|0.0|ame:408413|similar to Mov34 CG3416-PA	26S proteasome non-ATPase regulatory subunit 7 GN=Rpn8 OS=Drosophila melanogaster (Fruit fly) PE=1 SV=6	proteasome 26S non-ATPase subunit 7 [Bombyx mori]
BGIBMGA005560	--	--	Biological Process: ubiquitin-dependent protein catabolic process (GO:0006511);; Cellular Component: proteasome regulatory particle, base subcomplex (GO:0008540);;	K03029|1e-168|tca:658092|similar to 26S proteasome non-ATPase regulatory subunit 4 (26S proteasome regulatory subunit S5A) (Multiubiquitin chain binding protein) (54 kDa subunit of mu particle) (p54)	26S proteasome non-ATPase regulatory subunit 4 GN=Rpn10 OS=Drosophila melanogaster (Fruit fly) PE=1 SV=2	proteasome 26S non-ATPase subunit 4 [Bombyx mori]
BGIBMGA007268	[O]	Posttranslational modification, protein turnover, chaperones	Cellular Component: proteasome complex (GO:0000502);; Biological Process: single-organism process (GO:0044699);;	K03035|0.0|tca:655144|similar to proteasome 26S non-ATPase subunit 12	26S proteasome non-ATPase regulatory subunit 12 GN=psmD12 OS=Dictyostelium discoideum (Slime mold) PE=2 SV=1	proteasome 26S non-ATPase subunit 12 [Bombyx mori]
BGIBMGA009562	[O]	Posttranslational modification, protein turnover, chaperones	Biological Process: reproduction (GO:0000003);; Biological Process: mitotic spindle elongation (GO:0000022);; Cellular Component: male germ cell nucleus (GO:0001673);; Biological Process: nematode larval development (GO:0002119);; Molecular Function: threonine-type endopeptidase activity (GO:0004298);; Cellular Component: nucleus (GO:0005634);; Cellular Component: cytoplasm (GO:0005737);; Biologi…	K02726|1e-155|tca:657161|similar to proteasome 25 kDa subunit	Proteasome subunit alpha type-2 GN=Prosalpha2 OS=Drosophila melanogaster (Fruit fly) PE=1 SV=1	proteasome 25 kDa subunit [Bombyx mori]
BGIBMGA004869	--	--	--	--	--	protease inhibitor 6 [Lonomia obliqua]
BGIBMGA000453	--	--	--	--	--	protease inhibitor 5 [Lonomia obliqua]
BGIBMGA004727	--	--	Cellular Component: membrane (GO:0016020);; Cellular Component: cell part (GO:0044464);; Biological Process: single-organism cellular process (GO:0044763);; Biological Process: establishment of localization (GO:0051234);;	--	IMPI alpha (Precursor) GN=IMPI OS=Galleria mellonella (Greater wax moth) PE=1 SV=2	protease inhibitor 3 [Lonomia obliqua]
BGIBMGA012764	--	--	Molecular Function: monophenol monooxygenase activity (GO:0004503);; Molecular Function: copper ion binding (GO:0005507);; Cellular Component: extracellular region (GO:0005576);; Cellular Component: extracellular space (GO:0005615);; Biological Process: melanin biosynthetic process from tyrosine (GO:0006583);; Molecular Function: chloride ion binding (GO:0031404);; Biological Process: positive re…	--	Phenoloxidase subunit 1 (Precursor) OS=Bombyx mori (Silk moth) PE=1 SV=2	prophenoloxidase-1 [Bombyx mori]
BGIBMGA008221	--	--	Molecular Function: lipid binding (GO:0008289);; Biological Process: cellular process (GO:0009987);; Biological Process: single-organism process (GO:0044699);; Biological Process: biological regulation (GO:0065007);;	K13443|3e-27|nvi:100116044|NV19006	MD-2-related lipid-recognition protein {ECO:0000303|PubMed:18343500} (Precursor) OS=Manduca sexta (Tobacco hawkmoth) PE=1 SV=1	promoting protein precursor [Bombyx mori]
BGIBMGA010566	--	--	Molecular Function: procollagen-proline 4-dioxygenase activity (GO:0004656);; Molecular Function: iron ion binding (GO:0005506);; Cellular Component: endoplasmic reticulum (GO:0005783);; Molecular Function: oxidoreductase activity, acting on single donors with incorporation of molecular oxygen, incorporation of two atoms of oxygen (GO:0016702);; Molecular Function: L-ascorbic acid binding (GO:003…	K00472|0.0|ame:408862|PH4alphaEFB	Prolyl 4-hydroxylase subunit alpha-2 (Precursor) GN=phy-2 OS=Caenorhabditis elegans PE=1 SV=1	prolyl 4-hydroxylase alpha subunit precursor [Bombyx mori]
BGIBMGA002330	[R]	General function prediction only	Biological Process: embryo development ending in birth or egg hatching (GO:0009792);;	K06997|1e-92|ame:551119|proline synthetase co-transcribed bacterial homolog protein	Proline synthase co-transcribed bacterial homolog protein GN=F09E5.8 OS=Caenorhabditis elegans PE=3 SV=1	proline synthetase co-transcribed bacterial-like protein [Bombyx mori]
BGIBMGA010906	[L]	Replication, recombination and repair	Molecular Function: DNA binding (GO:0003677);; Molecular Function: protein binding (GO:0005515);; Cellular Component: nucleus (GO:0005634);; Biological Process: regulation of DNA replication (GO:0006275);; Molecular Function: DNA polymerase processivity factor activity (GO:0030337);; Cellular Component: PCNA complex (GO:0043626);;	K04802|1e-156|aag:AaeL_AAEL012545|proliferating cell nuclear antigen	Proliferating cell nuclear antigen GN=PCNA OS=Bombyx mori (Silk moth) PE=2 SV=1	proliferating cell nuclear antigen [Spodoptera frugiperda]
BGIBMGA006108	[R]	General function prediction only	Biological Process: cell morphogenesis (GO:0000902);; Cellular Component: endoplasmic reticulum (GO:0005783);; Biological Process: protein secretion (GO:0009306);;	K14003|1e-162|aag:AaeL_AAEL012841|hypothetical protein	Guanine nucleotide-binding protein subunit beta-like protein GN=gpbB OS=Dictyostelium discoideum (Slime mold) PE=1 SV=2	prolactin regulatory binding-element protein [Bombyx mori]
BGIBMGA000591	--	--	Biological Process: cell morphogenesis (GO:0000902);; Biological Process: cell communication (GO:0007154);; Biological Process: neuron recognition (GO:0008038);; Cellular Component: membrane (GO:0016020);; Biological Process: neuron projection development (GO:0031175);; Cellular Component: cell part (GO:0044464);; Biological Process: single organism signaling (GO:0044700);; Biological Process: si…	--	Twitchin {ECO:0000303|PubMed:7190524} OS=Caenorhabditis elegans PE=1 SV=3	projectin-like protein [Bombyx mori]
BGIBMGA006158	[O]	Posttranslational modification, protein turnover, chaperones	Biological Process: regulation of oxidative phosphorylation (GO:0002082);; Biological Process: response to oxidative stress (GO:0006979);; Biological Process: spermatogenesis (GO:0007283);; Biological Process: gonad development (GO:0008406);; Biological Process: embryo development ending in birth or egg hatching (GO:0009792);; Cellular Component: membrane (GO:0016020);; Biological Process: defeca…	--	Protein l(2)37Cc GN=l(2)37Cc OS=Drosophila melanogaster (Fruit fly) PE=2 SV=2	prohibitin protein WPH [Bombyx mori]
BGIBMGA011776	[R]	General function prediction only	Molecular Function: DNA binding (GO:0003677);; Biological Process: positive regulation of apoptotic process (GO:0043065);;	K06875|2e-49|aag:AaeL_AAEL006557|hypothetical protein	Uncharacterized protein D2005.3 GN=D2005.3 OS=Caenorhabditis elegans PE=3 SV=2	programmed cell death protein 5-like protein [Bombyx mori]
BGIBMGA001292	--	--	Cellular Component: plasma membrane (GO:0005886);; Molecular Function: oxidoreductase activity (GO:0016491);; Molecular Function: heme binding (GO:0020037);; Molecular Function: ecdysone binding (GO:0035100);;	--	Neuferricin homolog (Precursor) GN=GA11364 OS=Drosophila pseudoobscura pseudoobscura (Fruit fly) PE=3 SV=1	progesterone receptor membrane component 2 [Bombyx mori]
BGIBMGA002981	--	--	Biological Process: actomyosin contractile ring assembly (GO:0000915);; Molecular Function: actin binding (GO:0003779);; Molecular Function: actin monomer binding (GO:0003785);; Molecular Function: insulin receptor binding (GO:0005158);; Molecular Function: insulin-like growth factor receptor binding (GO:0005159);; Molecular Function: phosphatidylinositol-4,5-bisphosphate binding (GO:0005546);; C…	K05759|9e-77|tca:659243|chic	Profilin OS=Bombyx mori (Silk moth) PE=2 SV=1	profilin [Bombyx mori]
BGIBMGA008345	--	--	--	--	--	proctolin peptide [Bombyx mori]
BGIBMGA002280	--	--	Molecular Function: neuropeptide hormone activity (GO:0005184);; Cellular Component: extracellular region (GO:0005576);; Biological Process: neuropeptide signaling pathway (GO:0007218);; Biological Process: positive regulation of heart contraction (GO:0045823);;	--	Corazonin precursor-related peptide (Precursor) GN=crz OS=Bombyx mori (Silk moth) PE=3 SV=1	pro-corazonin precursor [Bombyx mori]
BGIBMGA009523	[Q]	Secondary metabolites biosynthesis, transport and catabolism	Molecular Function: monooxygenase activity (GO:0004497);; Molecular Function: binding (GO:0005488);; Molecular Function: iron ion binding (GO:0005506);; Biological Process: tergite morphogenesis (GO:0007490);; Molecular Function: electron carrier activity (GO:0009055);; Molecular Function: oxidoreductase activity (GO:0016491);; Molecular Function: oxidoreductase activity, acting on paired donors,…	--	Probable cytochrome P450 49a1 GN=Cyp49a1 OS=Drosophila melanogaster (Fruit fly) PE=2 SV=3	probable cytochrome P450 49a1-like [Bombyx mori]
BGIBMGA004196	--	--	Biological Process: regulation of alternative mRNA splicing, via spliceosome (GO:0000381);; Cellular Component: nuclear chromatin (GO:0000790);; Biological Process: morphogenesis of an epithelium (GO:0002009);; Biological Process: nematode larval development (GO:0002119);; Molecular Function: sequence-specific DNA binding transcription factor activity (GO:0003700);; Molecular Function: protein bi…	K09595|0.0|dgr:Dgri_GH10510|GH10510 gene product from transcript GH10510-RA	Intramembrane protease 2 GN=imp-2 OS=Caenorhabditis elegans PE=1 SV=1	presenilin-like signal peptide peptidase [Bombyx mori]
BGIBMGA011930	--	--	Molecular Function: hormone activity (GO:0005179);; Cellular Component: extracellular space (GO:0005615);; Molecular Function: growth factor activity (GO:0008083);;	--	Bombyxin F-1 A chain (Precursor) GN=BBXF1 OS=Bombyx mori (Silk moth) PE=3 SV=2	preprobombyxin F1 [Bombyx mori]
BGIBMGA007688	--	--	Molecular Function: DNA binding (GO:0003677);; Molecular Function: chromatin binding (GO:0003682);;	--	--	PREDICTED: ZZ-type zinc finger-containing protein 3-like [Bombyx mori]
BGIBMGA001452	--	--	Biological Process: multicellular organismal process (GO:0032501);; Biological Process: single-organism process (GO:0044699);; Biological Process: response to stimulus (GO:0050896);;	--	Salivary glue protein Sgs-3 (Precursor) GN=Sgs3 OS=Drosophila melanogaster (Fruit fly) PE=2 SV=1	PREDICTED: zonadhesin-like [Bombyx mori]
BGIBMGA002847	--	--	Biological Process: multicellular organismal process (GO:0032501);; Biological Process: developmental process (GO:0032502);; Biological Process: single-organism cellular process (GO:0044763);;	--	Enolase-phosphatase E1 {ECO:0000255|HAMAP-Rule:MF_03117} GN=AAEL000109 OS=Aedes aegypti (Yellowfever mosquito) PE=3 SV=1	PREDICTED: zonadhesin-like [Bombyx mori]
BGIBMGA004728	--	--	Biological Process: endocytosis (GO:0006897);; Cellular Component: membrane (GO:0016020);; Cellular Component: cell part (GO:0044464);; Biological Process: single-organism cellular process (GO:0044763);;	--	Cell death abnormality protein 1 {ECO:0000250|UniProtKB:Q9XWD6} (Precursor) OS=Caenorhabditis briggsae PE=3 SV=2	PREDICTED: zonadhesin-like [Bombyx mori]
BGIBMGA009096	--	--	Molecular Function: enzyme inhibitor activity (GO:0004857);; Cellular Component: extracellular region (GO:0005576);;	--	Cysteine-rich venom protein 6 (Precursor) OS=Pimpla hypochondriaca (Parasitoid wasp) PE=1 SV=1	PREDICTED: zonadhesin-like [Bombyx mori]
BGIBMGA011127	--	--	Cellular Component: membrane (GO:0016020);; Biological Process: metal ion transport (GO:0030001);; Biological Process: multicellular organismal process (GO:0032501);; Cellular Component: cell part (GO:0044464);; Biological Process: single-organism cellular process (GO:0044763);; Biological Process: single-organism transport (GO:0044765);; Molecular Function: metal ion transmembrane transporter ac…	K14715|1e-123|cqu:CpipJ_CPIJ018637|Slc39a9-prov protein	Histidine-rich membrane protein KE4 homolog 1 {ECO:0000250|UniProtKB:Q9XUC4} OS=Caenorhabditis briggsae PE=3 SV=2	PREDICTED: zinc transporter ZIP9-like [Bombyx mori]
BGIBMGA012371	[P]	Inorganic ion transport and metabolism	Cellular Component: membrane (GO:0016020);; Biological Process: metal ion transport (GO:0030001);; Molecular Function: metal ion transmembrane transporter activity (GO:0046873);; Biological Process: transmembrane transport (GO:0055085);;	K14709|4e-83|dmo:Dmoj_GI22925|GI22925 gene product from transcript GI22925-RA	Protein zntD GN=zntD OS=Dictyostelium discoideum (Slime mold) PE=2 SV=1	PREDICTED: zinc transporter ZIP3-like [Bombyx mori]
BGIBMGA005004	--	--	Cellular Component: membrane (GO:0016020);; Biological Process: metal ion transport (GO:0030001);; Molecular Function: metal ion transmembrane transporter activity (GO:0046873);; Biological Process: transmembrane transport (GO:0055085);;	K14709|8e-24|dwi:Dwil_GK13772|GK13772 gene product from transcript GK13772-RA	--	PREDICTED: zinc transporter ZIP1-like [Bombyx mori]
BGIBMGA011809	[P]	Inorganic ion transport and metabolism	--	K14717|1e-76|cqu:CpipJ_CPIJ011503|solute carrier family 39	--	PREDICTED: zinc transporter ZIP11-like [Bombyx mori]
BGIBMGA003179	--	--	Biological Process: single-organism transport (GO:0044765);;	--	--	PREDICTED: zinc transporter ZIP10-like [Bombyx mori]
BGIBMGA000958	[P]	Inorganic ion transport and metabolism	Molecular Function: nucleotide binding (GO:0000166);; Biological Process: cation transport (GO:0006812);; Molecular Function: cation transmembrane transporter activity (GO:0008324);; Cellular Component: integral component of membrane (GO:0016021);; Biological Process: transmembrane transport (GO:0055085);;	K14696|0.0|nvi:100123321|NV12037	--	PREDICTED: zinc transporter 9-like [Bombyx mori]
BGIBMGA000896	[P]	Inorganic ion transport and metabolism	Biological Process: single-organism transport (GO:0044765);;	--	Probable zinc transporter protein DDB_G0282067 GN=DDB_G0282067 OS=Dictyostelium discoideum (Slime mold) PE=2 SV=1	PREDICTED: zinc transporter 8-like [Bombyx mori]
BGIBMGA004889	[P]	Inorganic ion transport and metabolism	Molecular Function: zinc ion transmembrane transporter activity (GO:0005385);; Cellular Component: plasma membrane (GO:0005886);; Biological Process: cation transport (GO:0006812);; Biological Process: epithelial cell migration (GO:0010631);; Cellular Component: integral component of membrane (GO:0016021);; Biological Process: lipid storage (GO:0019915);; Biological Process: positive regulation o…	K14694|1e-175|tca:656722|similar to cation efflux protein/ zinc transporter	Probable zinc transporter protein DDB_G0291141 GN=DDB_G0291141 OS=Dictyostelium discoideum (Slime mold) PE=3 SV=1	PREDICTED: zinc transporter 7-like [Bombyx mori]
BGIBMGA005779	[P]	Inorganic ion transport and metabolism	Biological Process: cation transport (GO:0006812);; Molecular Function: cation transmembrane transporter activity (GO:0008324);; Cellular Component: membrane (GO:0016020);; Cellular Component: integral component of membrane (GO:0016021);; Molecular Function: 2-alkenal reductase [NAD(P)] activity (GO:0032440);; Biological Process: positive regulation of biological process (GO:0048518);; Biological…	K14689|1e-152|nvi:100123888|NV10868	Probable zinc transporter protein DDB_G0283629 GN=DDB_G0283629 OS=Dictyostelium discoideum (Slime mold) PE=3 SV=1	PREDICTED: zinc transporter 2-like isoform X2 [Bombyx mori]
BGIBMGA014184	[P]	Inorganic ion transport and metabolism	Biological Process: cation transport (GO:0006812);; Molecular Function: cation transmembrane transporter activity (GO:0008324);; Cellular Component: integral component of membrane (GO:0016021);; Biological Process: single-organism cellular process (GO:0044763);; Biological Process: localization (GO:0051179);; Biological Process: transmembrane transport (GO:0055085);;	K14689|8e-88|isc:IscW_ISCW009736|Zn2+ transporter, putative (EC:1.3.1.74)	Probable zinc transporter protein DDB_G0283629 GN=DDB_G0283629 OS=Dictyostelium discoideum (Slime mold) PE=3 SV=1	PREDICTED: zinc transporter 2-like [Bombyx mori]
BGIBMGA001130	[P]	Inorganic ion transport and metabolism	Cellular Component: plasma membrane (GO:0005886);; Biological Process: cation transport (GO:0006812);; Molecular Function: cation transmembrane transporter activity (GO:0008324);; Cellular Component: integral component of membrane (GO:0016021);; Biological Process: lipid storage (GO:0019915);; Biological Process: positive regulation of vulval development (GO:0040026);; Biological Process: single-…	K14688|1e-168|api:100169339|similar to GA14626-PA	Probable zinc transporter protein DDB_G0282067 GN=DDB_G0282067 OS=Dictyostelium discoideum (Slime mold) PE=2 SV=1	PREDICTED: zinc transporter 1-like isoform X2 [Bombyx mori]
BGIBMGA013174	--	--	Molecular Function: peptidase activity (GO:0008233);; Molecular Function: hydrolase activity (GO:0016787);;	--	Zinc metalloproteinase nas-7 (Precursor) GN=nas-7 OS=Caenorhabditis elegans PE=2 SV=2	PREDICTED: zinc metalloproteinase nas-7-like [Bombyx mori]
BGIBMGA001720	[R]	General function prediction only	Biological Process: regionalization (GO:0003002);; Molecular Function: nucleic acid binding (GO:0003676);; Molecular Function: DNA binding (GO:0003677);; Molecular Function: catalytic activity (GO:0003824);; Biological Process: regulation of transcription, DNA-templated (GO:0006355);; Biological Process: organelle organization (GO:0006996);; Biological Process: meiosis (GO:0007126);; Biological P…	--	Protein suppressor of hairy wing GN=su(Hw) OS=Drosophila melanogaster (Fruit fly) PE=1 SV=2	PREDICTED: zinc finger Y-chromosomal protein-like [Bombyx mori]
BGIBMGA008750	[R]	General function prediction only	Biological Process: regionalization (GO:0003002);; Molecular Function: nucleic acid binding (GO:0003676);; Cellular Component: chromosome (GO:0005694);; Biological Process: regulation of transcription, DNA-templated (GO:0006355);; Biological Process: organelle organization (GO:0006996);; Biological Process: germ cell development (GO:0007281);; Biological Process: anatomical structure morphogenesi…	--	Protein suppressor of hairy wing GN=su(Hw) OS=Drosophila ananassae (Fruit fly) PE=2 SV=1	PREDICTED: zinc finger Y-chromosomal protein-like [Bombyx mori]
BGIBMGA012525	--	--	Molecular Function: binding (GO:0005488);; Biological Process: regulation of transcription, DNA-templated (GO:0006355);; Biological Process: sex differentiation (GO:0007548);; Biological Process: genital disc development (GO:0035215);;	--	Putative uncharacterized protein DDB_G0291608 GN=DDB_G0291608 OS=Dictyostelium discoideum (Slime mold) PE=4 SV=1	PREDICTED: zinc finger SWIM domain-containing protein 8-like [Bombyx mori]
BGIBMGA001981	--	--	Biological Process: cellular process (GO:0009987);; Biological Process: system development (GO:0048731);;	--	Trithorax group protein osa GN=osa OS=Drosophila melanogaster (Fruit fly) PE=1 SV=1	PREDICTED: zinc finger SWIM domain-containing protein 5-like [Bombyx mori]
BGIBMGA012388	--	--	Molecular Function: nucleic acid binding (GO:0003676);; Cellular Component: spliceosomal complex (GO:0005681);; Molecular Function: zinc ion binding (GO:0008270);; Biological Process: cellular process (GO:0009987);;	K13203|0.0|tca:660269|similar to zinc finger RNA binding protein	Interleukin enhancer-binding factor 2 homolog GN=CG5641 OS=Drosophila melanogaster (Fruit fly) PE=2 SV=1	PREDICTED: zinc finger RNA-binding protein-like isoform X2 [Bombyx mori]
BGIBMGA004833	--	--	Molecular Function: zinc ion binding (GO:0008270);; Cellular Component: integral component of membrane (GO:0016021);; Biological Process: dsRNA transport (GO:0033227);;	--	Zinc finger protein-like 1 homolog GN=GA18838 OS=Drosophila pseudoobscura pseudoobscura (Fruit fly) PE=3 SV=1	PREDICTED: zinc finger protein-like 1-like isoform X1 [Bombyx mori]
BGIBMGA001717	[R]	General function prediction only	--	K06874|1e-144|tca:664458|similar to CG9060-PA	Zinc finger protein ZPR1 homolog GN=W03F9.1 OS=Caenorhabditis elegans PE=3 SV=2	PREDICTED: zinc finger protein ZPR1-like [Bombyx mori]
BGIBMGA001738	[R]	General function prediction only	Biological Process: negative regulation of transcription from RNA polymerase II promoter (GO:0000122);; Molecular Function: RNA polymerase II core promoter proximal region sequence-specific DNA binding transcription factor activity involved in positive regulation of transcription (GO:0001077);; Molecular Function: RNA polymerase II distal enhancer sequence-specific DNA binding transcription facto…	--	Adult enhancer factor 1 GN=Aef1 OS=Drosophila melanogaster (Fruit fly) PE=2 SV=1	PREDICTED: zinc finger protein Xfin-like isoform X1 [Bombyx mori]
BGIBMGA008789	[R]	General function prediction only	Biological Process: larval development (GO:0002164);; Molecular Function: nucleic acid binding (GO:0003676);; Molecular Function: catalytic activity (GO:0003824);; Biological Process: transcription, DNA-templated (GO:0006351);; Biological Process: organelle organization (GO:0006996);; Biological Process: germ cell development (GO:0007281);; Biological Process: anatomical structure morphogenesis (…	--	Serendipity locus protein delta GN=Sry-delta OS=Drosophila melanogaster (Fruit fly) PE=1 SV=2	PREDICTED: zinc finger protein Xfin-like isoform X1 [Bombyx mori]
BGIBMGA001624	[R]	General function prediction only	--	--	Protein suppressor of hairy wing GN=su(Hw) OS=Drosophila ananassae (Fruit fly) PE=2 SV=1	PREDICTED: zinc finger protein Xfin-like [Bombyx mori]
BGIBMGA001804	[R]	General function prediction only	Molecular Function: nucleic acid binding (GO:0003676);; Biological Process: phagocytosis (GO:0006909);; Biological Process: germ cell development (GO:0007281);; Biological Process: nervous system development (GO:0007399);; Biological Process: imaginal disc development (GO:0007444);; Biological Process: embryo development (GO:0009790);; Biological Process: post-embryonic development (GO:0009791);;…	K09228|2e-45|bfo:BRAFLDRAFT_65388|hypothetical protein	Protein suppressor of hairy wing GN=su(Hw) OS=Drosophila melanogaster (Fruit fly) PE=1 SV=2	PREDICTED: zinc finger protein Xfin-like [Bombyx mori]
BGIBMGA002351	[R]	General function prediction only	Biological Process: instar larval or pupal development (GO:0002165);; Molecular Function: binding (GO:0005488);; Cellular Component: chromosome (GO:0005694);; Biological Process: regulation of transcription, DNA-templated (GO:0006355);; Biological Process: imaginal disc development (GO:0007444);; Biological Process: embryo development (GO:0009790);; Biological Process: reproductive process (GO:00…	--	Protein suppressor of hairy wing GN=su(Hw) OS=Drosophila ananassae (Fruit fly) PE=2 SV=1	PREDICTED: zinc finger protein Xfin-like [Bombyx mori]
BGIBMGA004432	[R]	General function prediction only	Molecular Function: sequence-specific DNA binding RNA polymerase II transcription factor activity (GO:0000981);; Biological Process: morphogenesis of an epithelium (GO:0002009);; Biological Process: nematode larval development (GO:0002119);; Biological Process: system process (GO:0003008);; Molecular Function: catalytic activity (GO:0003824);; Cellular Component: nucleus (GO:0005634);; Biological…	--	Protein glass GN=gl OS=Drosophila virilis (Fruit fly) PE=3 SV=1	PREDICTED: zinc finger protein Xfin-like [Bombyx mori]
BGIBMGA009945	[R]	General function prediction only	Biological Process: instar larval or pupal development (GO:0002165);; Biological Process: regionalization (GO:0003002);; Molecular Function: binding (GO:0005488);; Molecular Function: ATP binding (GO:0005524);; Cellular Component: chromosome (GO:0005694);; Biological Process: ATP catabolic process (GO:0006200);; Biological Process: transcription, DNA-templated (GO:0006351);; Biological Process: g…	--	Protein suppressor of hairy wing GN=su(Hw) OS=Drosophila virilis (Fruit fly) PE=2 SV=1	PREDICTED: zinc finger protein Xfin-like [Bombyx mori]
BGIBMGA011247	[R]	General function prediction only	Biological Process: developmental process involved in reproduction (GO:0003006);; Molecular Function: binding (GO:0005488);; Biological Process: phagocytosis (GO:0006909);; Biological Process: cell communication (GO:0007154);; Biological Process: hindgut morphogenesis (GO:0007442);; Biological Process: imaginal disc-derived leg morphogenesis (GO:0007480);; Biological Process: axis specification (…	--	Protein krueppel GN=Kr OS=Drosophila melanogaster (Fruit fly) PE=1 SV=2	PREDICTED: zinc finger protein Xfin-like [Bombyx mori]
BGIBMGA006027	--	--	Molecular Function: nucleic acid binding (GO:0003676);; Biological Process: anatomical structure morphogenesis (GO:0009653);; Biological Process: single-organism developmental process (GO:0044767);; Molecular Function: metal ion binding (GO:0046872);; Biological Process: system development (GO:0048731);;	--	Zinc finger protein ush GN=ush OS=Drosophila melanogaster (Fruit fly) PE=1 SV=2	PREDICTED: zinc finger protein ush-like [Bombyx mori]
BGIBMGA004349	--	--	Molecular Function: zinc ion binding (GO:0008270);;	K13196|1e-61|tca:655725|similar to d4 CG2682-PB	--	PREDICTED: zinc finger protein ubi-d4-like [Bombyx mori]
BGIBMGA013389	--	--	Biological Process: negative regulation of transcription from RNA polymerase II promoter (GO:0000122);; Molecular Function: nucleic acid binding (GO:0003676);; Molecular Function: RNA polymerase II distal enhancer sequence-specific DNA binding transcription factor activity (GO:0003705);; Cellular Component: nucleus (GO:0005634);; Biological Process: imaginal disc-derived leg morphogenesis (GO:000…	--	--	PREDICTED: zinc finger protein rotund-like [Bombyx mori]
BGIBMGA013390	--	--	--	--	Zinc finger protein rotund GN=rn OS=Drosophila melanogaster (Fruit fly) PE=1 SV=2	PREDICTED: zinc finger protein rotund-like [Bombyx mori]
BGIBMGA010744	--	--	Molecular Function: nucleic acid binding (GO:0003676);; Cellular Component: nucleus (GO:0005634);; Biological Process: nitrogen compound metabolic process (GO:0006807);; Biological Process: gamete generation (GO:0007276);; Biological Process: regulation of gene expression (GO:0010468);; Biological Process: cellular metabolic process (GO:0044237);; Biological Process: primary metabolic process (GO…	--	Zinc finger protein on ecdysone puffs GN=Pep OS=Drosophila melanogaster (Fruit fly) PE=1 SV=1	PREDICTED: zinc finger protein on ecdysone puffs-like [Bombyx mori]
BGIBMGA004584	[R]	General function prediction only	Biological Process: negative regulation of transcription from RNA polymerase II promoter (GO:0000122);; Molecular Function: RNA polymerase II distal enhancer sequence-specific DNA binding transcription factor activity (GO:0003705);; Molecular Function: binding (GO:0005488);; Cellular Component: nucleus (GO:0005634);; Cellular Component: cytoplasm (GO:0005737);; Biological Process: spermatogenesis…	K09232|4e-72|aga:AgaP_AGAP003885|AGAP003885-PA	Transcriptional repressor cubitus interruptus GN=ci OS=Drosophila melanogaster (Fruit fly) PE=1 SV=2	PREDICTED: zinc finger protein GLI2-like [Bombyx mori]
BGIBMGA007864	[R]	General function prediction only	Biological Process: negative regulation of transcription from RNA polymerase II promoter (GO:0000122);; Biological Process: morphogenesis of an epithelium (GO:0002009);; Biological Process: nematode larval development (GO:0002119);; Molecular Function: nucleic acid binding (GO:0003676);; Molecular Function: DNA binding (GO:0003677);; Cellular Component: cytoplasm (GO:0005737);; Biological Process…	K09233|2e-82|tca:658487|similar to AGAP006736-PA	Zinc finger protein GLIS2 homolog GN=sug OS=Drosophila melanogaster (Fruit fly) PE=2 SV=1	PREDICTED: zinc finger protein GLI1-like [Bombyx mori]
BGIBMGA006132	[R]	General function prediction only	Biological Process: negative regulation of transcription from RNA polymerase II promoter (GO:0000122);; Cellular Component: nuclear chromatin (GO:0000790);; Molecular Function: RNA polymerase II core promoter proximal region sequence-specific DNA binding transcription factor activity involved in positive regulation of transcription (GO:0001077);; Molecular Function: nucleic acid binding (GO:00036…	K09223|1e-101|tca:659757|similar to senseless-2 CG31632-PA	Zinc finger protein sens GN=sens OS=Drosophila melanogaster (Fruit fly) PE=1 SV=1	PREDICTED: zinc finger protein Gfi-1b-like [Bombyx mori]
BGIBMGA007997	--	--	Molecular Function: nucleic acid binding (GO:0003676);; Molecular Function: binding (GO:0005488);; Cellular Component: cytoplasm (GO:0005737);; Biological Process: behavior (GO:0007610);; Biological Process: regulation of gene expression (GO:0010468);; Biological Process: RNA metabolic process (GO:0016070);; Biological Process: eye-antennal disc development (GO:0035214);; Molecular Function: meta…	--	Zinc finger protein Elbow GN=elB OS=Drosophila melanogaster (Fruit fly) PE=1 SV=4	PREDICTED: zinc finger protein Elbow-like [Bombyx mori]
BGIBMGA001408	[R]	General function prediction only	Molecular Function: metal ion binding (GO:0046872);;	--	Protein disconnected GN=disco OS=Drosophila melanogaster (Fruit fly) PE=1 SV=2	PREDICTED: zinc finger protein basonuclin-2-like [Bombyx mori]
BGIBMGA001779	[R]	General function prediction only	Molecular Function: binding (GO:0005488);; Cellular Component: chromosome (GO:0005694);; Biological Process: regulation of transcription, DNA-templated (GO:0006355);; Biological Process: meiotic nuclear division (GO:0007126);; Biological Process: anatomical structure morphogenesis (GO:0009653);; Biological Process: embryo development (GO:0009790);; Biological Process: post-embryonic development (…	--	Chorion transcription factor Cf2 GN=Cf2 OS=Drosophila melanogaster (Fruit fly) PE=2 SV=3	PREDICTED: zinc finger protein 99-like isoform X1 [Bombyx mori]
BGIBMGA001744	--	--	Biological Process: instar larval or pupal development (GO:0002165);; Biological Process: developmental process involved in reproduction (GO:0003006);; Molecular Function: binding (GO:0005488);; Cellular Component: nucleus (GO:0005634);; Biological Process: regulation of transcription, DNA-templated (GO:0006355);; Biological Process: gamete generation (GO:0007276);; Biological Process: imaginal d…	K09228|4e-44|mcc:100429705|zinc finger protein 726-like	Protein suppressor of hairy wing GN=su(Hw) OS=Drosophila melanogaster (Fruit fly) PE=1 SV=2	PREDICTED: zinc finger protein 99-like [Bombyx mori]
BGIBMGA003226	[R]	General function prediction only	Biological Process: negative regulation of transcription from RNA polymerase II promoter (GO:0000122);; Molecular Function: RNA polymerase II core promoter proximal region sequence-specific DNA binding transcription factor activity involved in positive regulation of transcription (GO:0001077);; Molecular Function: RNA polymerase II distal enhancer sequence-specific DNA binding transcription facto…	--	Serendipity locus protein H-1 GN=wdn OS=Drosophila melanogaster (Fruit fly) PE=1 SV=2	PREDICTED: zinc finger protein 99-like [Bombyx mori]
BGIBMGA008184	[R]	General function prediction only	Molecular Function: nucleic acid binding (GO:0003676);; Molecular Function: binding (GO:0005488);; Biological Process: transcription, DNA-templated (GO:0006351);; Biological Process: imaginal disc development (GO:0007444);; Biological Process: embryo development (GO:0009790);; Biological Process: axis specification (GO:0009798);; Biological Process: cell differentiation (GO:0030154);; Biological …	--	Protein suppressor of hairy wing GN=su(Hw) OS=Drosophila ananassae (Fruit fly) PE=2 SV=1	PREDICTED: zinc finger protein 99-like [Bombyx mori]
BGIBMGA001682	[R]	General function prediction only	Biological Process: morphogenesis of an epithelium (GO:0002009);; Biological Process: nematode larval development (GO:0002119);; Molecular Function: nucleic acid binding (GO:0003676);; Molecular Function: sequence-specific DNA binding transcription factor activity (GO:0003700);; Molecular Function: binding (GO:0005488);; Biological Process: regulation of transcription, DNA-templated (GO:0006355);…	--	Krueppel homolog 1 GN=Kr-h1 OS=Drosophila melanogaster (Fruit fly) PE=2 SV=2	PREDICTED: zinc finger protein 98-like [Bombyx mori]
BGIBMGA002189	[R]	General function prediction only	Molecular Function: sequence-specific DNA binding RNA polymerase II transcription factor activity (GO:0000981);; Biological Process: cell fate determination (GO:0001709);; Biological Process: larval development (GO:0002164);; Biological Process: instar larval or pupal development (GO:0002165);; Biological Process: regionalization (GO:0003002);; Biological Process: system process (GO:0003008);; Mo…	--	Serendipity locus protein delta GN=Sry-delta OS=Drosophila melanogaster (Fruit fly) PE=1 SV=2	PREDICTED: zinc finger protein 93-like [Bombyx mori]
BGIBMGA000792	--	--	Biological Process: morphogenesis of an epithelium (GO:0002009);; Biological Process: nematode larval development (GO:0002119);; Biological Process: instar larval or pupal development (GO:0002165);; Biological Process: regionalization (GO:0003002);; Molecular Function: nucleic acid binding (GO:0003676);; Molecular Function: DNA topoisomerase activity (GO:0003916);; Biological Process: DNA metabol…	K09228|1e-124|api:100159445|similar to mCG7830	Krueppel homolog 1 GN=Kr-h1 OS=Drosophila melanogaster (Fruit fly) PE=2 SV=2	PREDICTED: zinc finger protein 91-like [Bombyx mori]
BGIBMGA005546	[R]	General function prediction only	Molecular Function: sequence-specific DNA binding RNA polymerase II transcription factor activity (GO:0000981);; Biological Process: cell fate determination (GO:0001709);; Biological Process: larval development (GO:0002164);; Biological Process: system process (GO:0003008);; Molecular Function: DNA binding (GO:0003677);; Molecular Function: protein binding (GO:0005515);; Cellular Component: chrom…	--	Protein suppressor of hairy wing GN=su(Hw) OS=Drosophila ananassae (Fruit fly) PE=2 SV=1	PREDICTED: zinc finger protein 91-like [Bombyx mori]
BGIBMGA007023	--	--	Molecular Function: binding (GO:0005488);;	--	--	PREDICTED: zinc finger protein 91-like [Bombyx mori]
BGIBMGA008265	[R]	General function prediction only	Biological Process: morphogenesis of an epithelium (GO:0002009);; Biological Process: nematode larval development (GO:0002119);; Biological Process: instar larval development (GO:0002168);; Molecular Function: DNA topoisomerase type I activity (GO:0003917);; Molecular Function: protein kinase activity (GO:0004672);; Molecular Function: protein binding (GO:0005515);; Cellular Component: DNA-direct…	--	Protein suppressor of hairy wing GN=su(Hw) OS=Drosophila ananassae (Fruit fly) PE=2 SV=1	PREDICTED: zinc finger protein 91-like [Bombyx mori]
BGIBMGA008766	[R]	General function prediction only	Biological Process: larval development (GO:0002164);; Molecular Function: nucleic acid binding (GO:0003676);; Cellular Component: chromosome (GO:0005694);; Biological Process: transcription, DNA-templated (GO:0006351);; Biological Process: phagocytosis (GO:0006909);; Biological Process: organelle organization (GO:0006996);; Biological Process: germ cell development (GO:0007281);; Biological Proce…	K09228|1e-112|bfo:BRAFLDRAFT_65388|hypothetical protein	Protein suppressor of hairy wing GN=su(Hw) OS=Drosophila melanogaster (Fruit fly) PE=1 SV=2	PREDICTED: zinc finger protein 91-like [Bombyx mori]
BGIBMGA012183	[R]	General function prediction only	Molecular Function: sequence-specific DNA binding RNA polymerase II transcription factor activity (GO:0000981);; Biological Process: cell fate determination (GO:0001709);; Biological Process: larval development (GO:0002164);; Biological Process: regionalization (GO:0003002);; Biological Process: system process (GO:0003008);; Molecular Function: catalytic activity (GO:0003824);; Molecular Function…	K09228|1e-100|cfa:484242|ZNF234, ZNF225	Protein suppressor of hairy wing GN=su(Hw) OS=Drosophila melanogaster (Fruit fly) PE=1 SV=2	PREDICTED: zinc finger protein 91-like [Bombyx mori]
BGIBMGA001706	[R]	General function prediction only	Molecular Function: sequence-specific DNA binding RNA polymerase II transcription factor activity (GO:0000981);; Biological Process: cell fate determination (GO:0001709);; Biological Process: larval development (GO:0002164);; Biological Process: regionalization (GO:0003002);; Biological Process: system process (GO:0003008);; Molecular Function: catalytic activity (GO:0003824);; Molecular Function…	--	Krueppel homolog 1 GN=Kr-h1 OS=Drosophila melanogaster (Fruit fly) PE=2 SV=2	PREDICTED: zinc finger protein 879-like [Bombyx mori]
BGIBMGA002571	[R]	General function prediction only	Biological Process: larval development (GO:0002164);; Biological Process: developmental process involved in reproduction (GO:0003006);; Molecular Function: nucleic acid binding (GO:0003676);; Molecular Function: catalytic activity (GO:0003824);; Cellular Component: nucleus (GO:0005634);; Biological Process: regulation of transcription from RNA polymerase II promoter (GO:0006357);; Biological Proc…	--	Krueppel homolog 1 GN=Kr-h1 OS=Drosophila melanogaster (Fruit fly) PE=2 SV=2	PREDICTED: zinc finger protein 85-like [Bombyx mori]
BGIBMGA007089	[R]	General function prediction only	Biological Process: larval development (GO:0002164);; Molecular Function: nucleic acid binding (GO:0003676);; Molecular Function: catalytic activity (GO:0003824);; Molecular Function: binding (GO:0005488);; Biological Process: regulation of transcription, DNA-templated (GO:0006355);; Biological Process: phagocytosis (GO:0006909);; Biological Process: terminal region determination (GO:0007362);; B…	--	Protein suppressor of hairy wing GN=su(Hw) OS=Drosophila virilis (Fruit fly) PE=2 SV=1	PREDICTED: zinc finger protein 845-like isoform X2 [Bombyx mori]
[truncated: 12,411 more rows]
