# Supplementary material for: Comparative Transcriptome Analysis of Bombyx mori (Lepidoptera) Larval Midgut Response to BmNPV in Susceptible and Near-Isogenic Resistant Strains
Source: PLoS One. 2016 May 11;11(5):e0155341. doi: 10.1371/journal.pone.0155341 (PMC4864234; doi:10.1371/journal.pone.0155341)
Supplement: S2 Table — (XLSX) [file pone.0155341.s002.xlsx]

## Sheet: Sheet1
The species distribution for the BLAST matches
#ID	nr_annotation	Species
BGIBMGA011209	zinc-containing alcohol dehydrogenase	Bombyx mori		Bombyx mori	10935	0.868615
BGIBMGA002187	zinc finger protein NANOS-O	Bombyx mori		Danaus plexippus	1181	0.0938121
BGIBMGA004191	zinc finger protein	Bombyx mori		Others	473	0.0375725
BGIBMGA012300	zinc finger protein	Bombyx mori
BGIBMGA007858	zeta-class glutathione S-transferase	Bombyx mori
BGIBMGA006395	zerknullt	Bombyx mori
BGIBMGA009519	Yokozuna	Bombyx mori
BGIBMGA012989	Yokozuna	Bombyx mori
BGIBMGA003681	YKI2	Bombyx mori
BGIBMGA005216	Yipf6 protein	Bombyx mori
BGIBMGA007254	yellow-d	Bombyx mori
BGIBMGA000418	yellow-c	Bombyx mori
BGIBMGA007072	yellow-b	Bombyx mori
BGIBMGA001149	yellow protein	Bombyx mori
BGIBMGA000526	Y-box protein	Bombyx mori
BGIBMGA010377	xanthine dehydrogenase	Bombyx mori
BGIBMGA010616	WW domain binding protein 4	Bombyx mori
BGIBMGA005774	Wnt inhibitory factor 1 precursor	Bombyx mori
BGIBMGA003481	wing disc-specific protein	Bombyx mori
BGIBMGA007895	will die slowly	Bombyx mori
BGIBMGA005930	WD40 protein	Bombyx mori
BGIBMGA002360	WD repeat domain 61	Bombyx mori
BGIBMGA013561	v-src sarcoma (Schmidt-Ruppin A-2) viral oncogene homolog	Bombyx mori
BGIBMGA010724	Vps24	Bombyx mori
BGIBMGA004136	Vps23	Bombyx mori
BGIBMGA001557	voltage-gated sodium channel alpha subunit	Bombyx mori
BGIBMGA004117	voltage-dependent cation channel SC1	Bombyx mori
BGIBMGA004118	voltage-dependent cation channel SC1	Bombyx mori
BGIBMGA006757	VMP30.1	Bombyx mori
BGIBMGA006755	VMP23	Bombyx mori
BGIBMGA014160	vitellogenin receptor precursor	Bombyx mori
BGIBMGA014163	vitellogenin receptor	Bombyx mori
BGIBMGA004585	vitellogenin precursor	Bombyx mori
BGIBMGA007312	vitelline membrane associated protein P30 precursor	Bombyx mori
BGIBMGA013466	vesicular acetylcholine transporter-like	Bombyx mori
BGIBMGA001873	vesicle amine transport protein	Bombyx mori
BGIBMGA006214	very low-density lipoprotein receptor isoform 1 precursor	Bombyx mori
BGIBMGA001841	venom carboxylesterase-6-like precursor	Bombyx mori
BGIBMGA004036	vasa-like	Bombyx mori
BGIBMGA002749	VAP-peptide precursor	Bombyx mori
BGIBMGA004694	vacuolar protein sorting-associated protein VTA1 homolog	Bombyx mori
BGIBMGA012873	vacuolar protein sorting-associated protein 37A	Bombyx mori
BGIBMGA006243	vacuolar protein sorting 4	Bombyx mori
BGIBMGA013190	vacuolar protein sorting 29	Bombyx mori
BGIBMGA009383	vacuolar protein sorting 26	Bombyx mori
BGIBMGA001302	vacuolar H+ ATP synthase 16 kDa proteolipid subunit	Bombyx mori
BGIBMGA013963	vacuolar ATPase subunit C	Bombyx mori
BGIBMGA002241	vacuolar ATPase B subunit	Bombyx mori
BGIBMGA000596	vacuolar ATP synthase subunit H	Bombyx mori
BGIBMGA013678	vacuolar ATP synthase subunit G	Bombyx mori
BGIBMGA008011	vacuolar ATP synthase subunit F	Bombyx mori
BGIBMGA008542	vacuolar ATP synthase subunit D	Bombyx mori
BGIBMGA008295	vacuolar ATP synthase catalytic subunit A	Bombyx mori
BGIBMGA000231	vacuolar ATP synthase 21 kDa proteolipid subunit	Bombyx mori
BGIBMGA013703	UTP11-like U3 small nucleolar ribonucleoprotein	Bombyx mori
BGIBMGA004965	uridine diphosphate glucosyltransferase precursor	Bombyx mori
BGIBMGA005628	uridine 5&apos;-monophosphate synthase	Bombyx mori
BGIBMGA001333	uricase	Bombyx mori
BGIBMGA008287	urbain precursor	Bombyx mori
BGIBMGA003685	Upf3 regulator of nonsense transcripts-like protein B	Bombyx mori
BGIBMGA000357	unnamed protein product	Bombyx mori
BGIBMGA009454	uncharacterized protein LOC778507	Bombyx mori
BGIBMGA005301	uncharacterized protein LOC778506 precursor	Bombyx mori
BGIBMGA007087	uncharacterized protein LOC778505	Bombyx mori
BGIBMGA007655	uncharacterized protein LOC778488 precursor	Bombyx mori
BGIBMGA013182	uncharacterized protein LOC778477	Bombyx mori
BGIBMGA013784	uncharacterized protein LOC767623	Bombyx mori
BGIBMGA011450	uncharacterized protein LOC692929	Bombyx mori
BGIBMGA000664	uncharacterized protein LOC692928	Bombyx mori
BGIBMGA011196	uncharacterized protein LOC692883	Bombyx mori
BGIBMGA010365	uncharacterized protein LOC692518	Bombyx mori
BGIBMGA009556	uncharacterized protein LOC692458	Bombyx mori
BGIBMGA007641	uncharacterized protein LOC101745967	Bombyx mori
BGIBMGA005346	uncharacterized protein LOC101745924	Bombyx mori
BGIBMGA009209	uncharacterized protein LOC101744449	Bombyx mori
BGIBMGA000581	uncharacterized protein LOC101744278	Bombyx mori
BGIBMGA010854	uncharacterized protein LOC101743305	Bombyx mori
BGIBMGA004678	uncharacterized protein LOC101743078 precursor	Bombyx mori
BGIBMGA000004	uncharacterized protein LOC101742493	Bombyx mori
BGIBMGA000608	uncharacterized protein LOC101741444	Bombyx mori
BGIBMGA009949	uncharacterized protein LOC101741325	Bombyx mori
BGIBMGA011435	uncharacterized protein LOC101739846	Bombyx mori
BGIBMGA008505	uncharacterized protein LOC101739460	Bombyx mori
BGIBMGA003293	uncharacterized protein LOC101739293	Bombyx mori
BGIBMGA009153	uncharacterized protein LOC101738843	Bombyx mori
BGIBMGA009967	uncharacterized protein LOC101738661	Bombyx mori
BGIBMGA007255	uncharacterized protein LOC101738082	Bombyx mori
BGIBMGA010429	uncharacterized protein LOC101736895	Bombyx mori
BGIBMGA014224	uncharacterized protein LOC101736658	Bombyx mori
BGIBMGA008111	uncharacterized protein LOC101735997	Bombyx mori
BGIBMGA012766	uncharacterized protein LOC100862793 precursor	Bombyx mori
BGIBMGA007817	uncharacterized protein LOC100862770	Bombyx mori
BGIBMGA010948	uncharacterized protein LOC100327241	Bombyx mori
BGIBMGA012356	uncharacterized protein LOC100302108	Bombyx mori
BGIBMGA004287	uncharacterized protein LOC100301511 precursor	Bombyx mori
BGIBMGA004285	uncharacterized protein LOC100272181 precursor	Bombyx mori
BGIBMGA012125	uncharacterized protein LOC100216501	Bombyx mori
BGIBMGA004289	uncharacterized protein LOC100216500 precursor	Bombyx mori
BGIBMGA008347	uncharacterized protein LOC100174822	Bombyx mori
BGIBMGA010376	uncharacterized protein LOC100141456	Bombyx mori
BGIBMGA001894	uncharacterized LOC101745204	Bombyx mori
BGIBMGA008674	unc-50-like protein	Bombyx mori
BGIBMGA006389	ultrabithorax	Bombyx mori
BGIBMGA008381	UDP-glycosyltransferase UGT50A1 precursor	Bombyx mori
BGIBMGA002854	UDP-glycosyltransferase UGT48C1 precursor	Bombyx mori
BGIBMGA005046	UDP-glycosyltransferase UGT47A1 precursor	Bombyx mori
BGIBMGA010433	UDP-glycosyltransferase UGT46A2 precursor	Bombyx mori
BGIBMGA008508	UDP-glycosyltransferase UGT43B1 precursor	Bombyx mori
BGIBMGA014622	UDP-glycosyltransferase UGT42A2 precursor	Bombyx mori
BGIBMGA003835	UDP-glycosyltransferase UGT41A3 precursor	Bombyx mori
BGIBMGA003817	UDP-glycosyltransferase UGT41A2 precursor	Bombyx mori
BGIBMGA001337	UDP-glycosyltransferase UGT41A1 precursor	Bombyx mori
BGIBMGA010288	UDP-glycosyltransferase UGT40P1	Bombyx mori
BGIBMGA010286	UDP-glycosyltransferase UGT40K1	Bombyx mori
BGIBMGA010289	UDP-glycosyltransferase UGT40H1	Bombyx mori
BGIBMGA010295	UDP-glycosyltransferase UGT40B4 precursor	Bombyx mori
BGIBMGA010098	UDP-glycosyltransferase UGT40B1, partial	Bombyx mori
BGIBMGA010294	UDP-glycosyltransferase UGT40A1	Bombyx mori
BGIBMGA005442	UDP-glycosyltransferase UGT39C1 precursor	Bombyx mori
BGIBMGA005443	UDP-glycosyltransferase UGT39B1 precursor	Bombyx mori
BGIBMGA013834	UDP-glycosyltransferase UGT340C2 precursor	Bombyx mori
BGIBMGA009787	UDP-glycosyltransferase UGT33R2 precursor	Bombyx mori
BGIBMGA009788	UDP-glycosyltransferase UGT33R2 precursor	Bombyx mori
BGIBMGA007327	UDP-glycosyltransferase UGT33R1 precursor	Bombyx mori
BGIBMGA013858	UDP-glycosyltransferase UGT33Q1 precursor	Bombyx mori
BGIBMGA013836	UDP-glycosyltransferase UGT33K1 precursor	Bombyx mori
BGIBMGA013829	UDP-glycosyltransferase UGT33D8	Bombyx mori
BGIBMGA013861	UDP-glycosyltransferase UGT33D7 precursor	Bombyx mori
BGIBMGA013862	UDP-glycosyltransferase UGT33D7 precursor	Bombyx mori
BGIBMGA013860	UDP-glycosyltransferase UGT33D6	Bombyx mori
BGIBMGA013859	UDP-glycosyltransferase UGT33D4	Bombyx mori
BGIBMGA013833	UDP-glycosyltransferase UGT33D3	Bombyx mori
BGIBMGA013831	UDP-glycosyltransferase UGT33D2 precursor	Bombyx mori
BGIBMGA013830	UDP-glycosyltransferase UGT33D1	Bombyx mori
BGIBMGA010100	UDP-glucosyltransferase precursor	Bombyx mori
BGIBMGA010287	UDP-glucosyltransferase	Bombyx mori
BGIBMGA013631	UDP-galactose 4-epimerase	Bombyx mori
BGIBMGA001700	ubiquitin-related modifier 1 homolog	Bombyx mori
BGIBMGA011581	ubiquitin-like protein SMT3	Bombyx mori
BGIBMGA007862	ubiquitin-conjugating enzyme E2M	Bombyx mori
BGIBMGA012852	ubiquitin-conjugating enzyme E2L	Bombyx mori
BGIBMGA004850	ubiquitin-conjugating enzyme E2 J1-like	Bombyx mori
BGIBMGA005425	ubiquitin-conjugating enzyme E2	Bombyx mori
BGIBMGA010604	ubiquitin/ribosomal protein L40 fusion protein	Bombyx mori
BGIBMGA001411	ubiquitin conjugating enzyme E2	Bombyx mori
BGIBMGA002559	ubiquitin conjugating enzyme E2	Bombyx mori
BGIBMGA000627	ubiquitin conjugating enzyme 4	Bombyx mori
BGIBMGA001054	ubiquitin carboxyl-terminal hydrolase 46	Bombyx mori
BGIBMGA011273	ubiquitin and ribosomal protein S27a	Bombyx mori
BGIBMGA005794	ubiquinone biosynthesis protein COQ7-like protein	Bombyx mori
BGIBMGA011710	ubiquinol-cytochrome c reductase core protein II	Bombyx mori
BGIBMGA003544	ubiquinol-cytochrome C reductase complex 14kD subunit	Bombyx mori
BGIBMGA003066	ubiquinol-cytochrome c reductase	Bombyx mori
BGIBMGA008899	U6 snRNA-associated Sm-like protein	Bombyx mori
BGIBMGA007082	U2 small nuclear ribonucleoprotein auxiliary factor 2	Bombyx mori
BGIBMGA007417	tyrosine-protein phosphatase	Bombyx mori
BGIBMGA004088	tyrosine-protein kinase Src42A-like	Bombyx mori
BGIBMGA000563	tyrosine hydroxylase	Bombyx mori
BGIBMGA010821	tyramine receptor	Bombyx mori
BGIBMGA010822	tyramine receptor	Bombyx mori
BGIBMGA011067	tyramine receptor	Bombyx mori
BGIBMGA005287	tyramine beta hydroxylase precursor	Bombyx mori
BGIBMGA008672	type I adipokinetic prohormone precursor	Bombyx mori
BGIBMGA008990	twist protein	Bombyx mori
BGIBMGA009432	twin of eyeless	Bombyx mori
BGIBMGA013327	tudor staphylococcus/micrococcal nuclease	Bombyx mori
BGIBMGA004421	tubulointerstitial nephritis antigen precursor	Bombyx mori
BGIBMGA003296	tubulin beta chain	Bombyx mori
BGIBMGA010023	trypsin-like serine protease	Bombyx mori
BGIBMGA010024	trypsin-like protease precursor	Bombyx mori
BGIBMGA003569	trypsin-like protease	Bombyx mori
BGIBMGA013700	troponin T	Bombyx mori
BGIBMGA006742	troponin C type IIIa-like protein	Bombyx mori
BGIBMGA008861	troponin C 25D	Bombyx mori
BGIBMGA006937	troponin C	Bombyx mori
BGIBMGA001582	tropomyosin-2 isoform 2	Bombyx mori
BGIBMGA006783	tRNA (guanine-N(7)-)-methyltransferase	Bombyx mori
BGIBMGA012718	triose-phosphate transporter-like protein	Bombyx mori
BGIBMGA000559	triosephosphate isomerase	Bombyx mori
BGIBMGA010400	triacylglycerol lipase precursor	Bombyx mori
BGIBMGA004586	trehalase-2 precursor	Bombyx mori
BGIBMGA005664	trehalase precursor	Bombyx mori
BGIBMGA013961	TRAS3	Bombyx mori
BGIBMGA013713	transport protein Sec61 gamma subunit	Bombyx mori
BGIBMGA006209	transport protein Sec61 beta subunit	Bombyx mori
BGIBMGA012687	transport protein Sec61 alpha subunit	Bombyx mori
BGIBMGA004891	transmembrane trafficking protein precursor	Bombyx mori
BGIBMGA006100	transmembrane protein precursor	Bombyx mori
BGIBMGA004498	transmembrane protein 14C	Bombyx mori
BGIBMGA010959	transmembrane emp24 protein transport domain containing 9 precursor	Bombyx mori
BGIBMGA003165	transmembrane BAX inhibitor motif-containing protein 5	Bombyx mori
BGIBMGA005328	translocon-associated protein gamma isoform 2	Bombyx mori
BGIBMGA014607	translocase of inner mitochondrial membrane 8 homolog b	Bombyx mori
BGIBMGA009726	translin	Bombyx mori
BGIBMGA003073	translationally-controlled tumor protein homolog	Bombyx mori
BGIBMGA007469	translation initiation factor 5A	Bombyx mori
BGIBMGA009360	translation initiation factor 1a	Bombyx mori
BGIBMGA004165	translation elongation factor 2 isoform 2	Bombyx mori
BGIBMGA009156	transketolase	Bombyx mori
BGIBMGA014211	transketolase	Bombyx mori
BGIBMGA003984	transitional endoplasmic reticulum ATPase TER94	Bombyx mori
BGIBMGA005170	transient receptor potential ion channel	Bombyx mori
BGIBMGA002131	transient receptor potential A1	Bombyx mori
BGIBMGA007092	transgelin	Bombyx mori
BGIBMGA009888	transformer 2 isoform A	Bombyx mori
BGIBMGA011424	transferrin precursor	Bombyx mori
BGIBMGA006292	transcription-associated zinc ribbon protein	Bombyx mori
BGIBMGA008992	transcriptional adaptor 3	Bombyx mori
BGIBMGA010172	transcription initiation factor TFIID subunit 12	Bombyx mori
BGIBMGA005169	transcription initiation factor IIA gamma chain	Bombyx mori
BGIBMGA007522	transcription factor-like protein	Bombyx mori
BGIBMGA003938	transcription factor Ets	Bombyx mori
BGIBMGA007968	transcription factor E74	Bombyx mori
BGIBMGA007970	transcription factor E74	Bombyx mori
BGIBMGA006485	transcription factor deformed	Bombyx mori
BGIBMGA006486	transcription factor deformed	Bombyx mori
BGIBMGA013330	transcription factor crocodile	Bombyx mori
BGIBMGA010353	transcription factor AP-4	Bombyx mori
BGIBMGA006173	transcription elongation factor S-II	Bombyx mori
BGIBMGA004501	transcription elongation factor B polypeptide 1	Bombyx mori
BGIBMGA000926	transaldolase	Bombyx mori
BGIBMGA012893	trafficking protein particle complex subunit 3	Bombyx mori
BGIBMGA002219	trafficking protein particle complex 1	Bombyx mori
BGIBMGA001290	TRAF6	Bombyx mori
BGIBMGA009461	TRAF3	Bombyx mori
BGIBMGA010184	trachealess	Bombyx mori
BGIBMGA007107	TPR-repeat protein	Bombyx mori
BGIBMGA000213	TPA: TPA_inf: gustatory receptor 7	Bombyx mori
BGIBMGA006625	TPA: TPA_inf: gustatory receptor 57	Bombyx mori
BGIBMGA014439	TPA: TPA_inf: gustatory receptor 33	Bombyx mori
BGIBMGA010087	TPA: TPA_inf: gustatory receptor 29	Bombyx mori
BGIBMGA008420	TPA: TPA_inf: gustatory receptor 18	Bombyx mori
BGIBMGA010301	TPA: TPA_inf: gustatory receptor 18	Bombyx mori
BGIBMGA010302	TPA: TPA_inf: gustatory receptor 18	Bombyx mori
BGIBMGA014432	TPA: TPA_inf: gustatory receptor 18	Bombyx mori
BGIBMGA014433	TPA: TPA_inf: gustatory receptor 18	Bombyx mori
BGIBMGA014438	TPA: TPA_inf: gustatory receptor 18	Bombyx mori
BGIBMGA005235	TPA: TPA_inf: gustatory receptor 13	Bombyx mori
BGIBMGA010609	TPA: TPA_exp: odorant receptor 32	Bombyx mori
BGIBMGA012457	TPA: TPA_exp: odorant receptor 30	Bombyx mori
BGIBMGA013763	TPA: TPA_exp: odorant receptor 24	Bombyx mori
BGIBMGA001544	TPA: TPA_exp: odorant receptor 22	Bombyx mori
BGIBMGA013764	TPA: TPA_exp: odorant receptor 11	Bombyx mori
BGIBMGA000265	TPA: putative cuticle protein	Bombyx mori
BGIBMGA000269	TPA: putative cuticle protein	Bombyx mori
BGIBMGA000281	TPA: putative cuticle protein	Bombyx mori
BGIBMGA000329	TPA: putative cuticle protein	Bombyx mori
BGIBMGA000335	TPA: putative cuticle protein	Bombyx mori
BGIBMGA000340	TPA: putative cuticle protein	Bombyx mori
BGIBMGA000429	TPA: putative cuticle protein	Bombyx mori
BGIBMGA000430	TPA: putative cuticle protein	Bombyx mori
BGIBMGA000520	TPA: putative cuticle protein	Bombyx mori
BGIBMGA001444	TPA: putative cuticle protein	Bombyx mori
BGIBMGA002175	TPA: putative cuticle protein	Bombyx mori
BGIBMGA002385	TPA: putative cuticle protein	Bombyx mori
BGIBMGA002664	TPA: putative cuticle protein	Bombyx mori
BGIBMGA005277	TPA: putative cuticle protein	Bombyx mori
BGIBMGA008142	TPA: putative cuticle protein	Bombyx mori
BGIBMGA008255	TPA: putative cuticle protein	Bombyx mori
BGIBMGA010142	TPA: putative cuticle protein	Bombyx mori
BGIBMGA011455	TPA: putative cuticle protein	Bombyx mori
BGIBMGA011560	TPA: putative cuticle protein	Bombyx mori
BGIBMGA014009	TPA: multicopper oxidase 1	Bombyx mori
BGIBMGA006746	TPA: laccase-like multicopper oxidase 2 isoform B	Bombyx mori
BGIBMGA003585	TNFSF5	Bombyx mori
BGIBMGA000623	Titin-like protein	Bombyx mori
BGIBMGA000624	Titin-like protein	Bombyx mori
BGIBMGA004892	TIA-1 homologue	Bombyx mori
BGIBMGA001137	thymidylate synthase isoform 1	Bombyx mori
BGIBMGA001913	thrombospondin type-1 domain-containing protein 4-like precursor	Bombyx mori
BGIBMGA008120	thioredoxin-like protein	Bombyx mori
BGIBMGA000064	thioredoxin peroxidase	Bombyx mori
BGIBMGA007904	thioredoxin	Bombyx mori
BGIBMGA002186	thiol peroxiredoxin	Bombyx mori
BGIBMGA005061	TFIIB-related factor	Bombyx mori
BGIBMGA008286	tetraspanin E118	Bombyx mori
BGIBMGA004943	testis-specific serine/threonine-protein kinase-like	Bombyx mori
BGIBMGA009530	testis-specific ATPase inhibitor-like protein	Bombyx mori
BGIBMGA013936	testis specific tektin	Bombyx mori
BGIBMGA012459	TBP-associated factor 13 isoform 2	Bombyx mori
BGIBMGA010619	TATA-box-binding protein	Bombyx mori
BGIBMGA008924	target of rapamycin isoform 2	Bombyx mori
BGIBMGA008952	target of rapamycin isoform 1	Bombyx mori
BGIBMGA002077	tan protein	Bombyx mori
BGIBMGA010752	tak1	Bombyx mori
BGIBMGA010076	tachykinin precursor	Bombyx mori
BGIBMGA000589	syntaxin 6	Bombyx mori
BGIBMGA010620	syntaxin 5A	Bombyx mori
BGIBMGA004940	synoviolin-like protein	Bombyx mori
BGIBMGA008210	syndecan binding protein	Bombyx mori
BGIBMGA010356	synaptotagmin I	Bombyx mori
BGIBMGA001258	synaptobrevin	Bombyx mori
BGIBMGA003946	survivin-2	Bombyx mori
BGIBMGA005071	survivin-1	Bombyx mori
BGIBMGA007639	surfeit 4-like protein	Bombyx mori
BGIBMGA000722	surfeit 1 isoform 1	Bombyx mori
BGIBMGA004645	suppressor of profilin 2	Bombyx mori
BGIBMGA001307	superoxide dismutase [Cu-Zn]	Bombyx mori
BGIBMGA002755	SUMO-1 activating enzyme	Bombyx mori
BGIBMGA007143	sulfotransferase	Bombyx mori
BGIBMGA014619	sulfotransferase	Bombyx mori
BGIBMGA004562	sugar transporter protein 3	Bombyx mori
BGIBMGA004527	sugar transporter protein 2	Bombyx mori
BGIBMGA004528	sugar transporter protein 2	Bombyx mori
BGIBMGA004525	sugar transporter protein	Bombyx mori
BGIBMGA009254	stromal interaction molecule 1 precursor	Bombyx mori
BGIBMGA003367	stromal cell-derived factor 2 precursor	Bombyx mori
BGIBMGA009103	sterol carrier protein x	Bombyx mori
BGIBMGA006043	stathmin	Bombyx mori
BGIBMGA000925	Ssu72 domain protein	Bombyx mori
BGIBMGA005635	Sr protein	Bombyx mori
BGIBMGA013464	squid protein homologue	Bombyx mori
BGIBMGA005177	splicing factor proline- and glutamine-rich	Bombyx mori
BGIBMGA010178	splicing factor arginine/serine-rich 6	Bombyx mori
BGIBMGA003462	splicing factor 45	Bombyx mori
BGIBMGA005282	spliceosomal protein on the X	Bombyx mori
BGIBMGA000918	S-phase kinase-associated protein	Bombyx mori
BGIBMGA006398	special homeobox protein 7	Bombyx mori
BGIBMGA014315	special homeobox protein 5	Bombyx mori
BGIBMGA006481	special homeobox protein 4	Bombyx mori
BGIBMGA006480	special homeobox protein 3	Bombyx mori
BGIBMGA006479	special homeobox protein 2	Bombyx mori
BGIBMGA006478	special homeobox protein 1	Bombyx mori
BGIBMGA008841	spatzle-like protein	Bombyx mori
BGIBMGA002397	spatzle-1 precursor	Bombyx mori
BGIBMGA013448	SPARC precursor	Bombyx mori
BGIBMGA011668	SoxE	Bombyx mori
BGIBMGA012398	sorbitol dehydrogenase	Bombyx mori
BGIBMGA012057	solute carrier family 35 member B3 isoform 1	Bombyx mori
BGIBMGA009301	soluble guanylyl cyclae beta-1 subunit	Bombyx mori
BGIBMGA009302	soluble guanylyl cyclae beta-1 subunit	Bombyx mori
BGIBMGA009299	soluble guanylyl cyclae alpha-1 subunit	Bombyx mori
BGIBMGA005582	SOCS2-12 protein	Bombyx mori
BGIBMGA010723	small nuclear ribonucleoprotein sm d2	Bombyx mori
BGIBMGA003840	small nuclear ribonucleoprotein Sm D1	Bombyx mori
BGIBMGA012045	small nuclear ribonucleoprotein protein F	Bombyx mori
BGIBMGA003004	small nuclear ribonucleoprotein polypeptide	Bombyx mori
BGIBMGA004666	small GTP-binding protein Rab10	Bombyx mori
BGIBMGA005115	small GTP-binding protein	Bombyx mori
BGIBMGA004846	small GTP binding protein RAB8	Bombyx mori
BGIBMGA006045	small GTP binding protein RAB5	Bombyx mori
BGIBMGA006658	small androgen receptor-interacting protein	Bombyx mori
BGIBMGA013566	slowmo	Bombyx mori
BGIBMGA007608	slit, partial	Bombyx mori
BGIBMGA003864	similar to amino acid transporter	Bombyx mori
BGIBMGA010868	silk gland factor 3	Bombyx mori
BGIBMGA005101	silk gland factor 1	Bombyx mori
BGIBMGA005111	silk fibroin heavy chain, partial	Bombyx mori
BGIBMGA001739	signal transducer and activator of transcription short isoform	Bombyx mori
BGIBMGA011599	signal sequence receptor precursor	Bombyx mori
BGIBMGA005769	signal sequence receptor beta subunit precursor	Bombyx mori
BGIBMGA005409	signal recognition particle receptor beta subunit	Bombyx mori
BGIBMGA008392	signal recognition particle receptor alpha subunit	Bombyx mori
BGIBMGA001186	signal recognition particle 9 kDa protein	Bombyx mori
BGIBMGA012571	signal recognition particle 19 kDa protein	Bombyx mori
BGIBMGA005159	signal recognition particle 14 kDa protein-like protein	Bombyx mori
BGIBMGA001136	signal peptidase complex subunit 3	Bombyx mori
BGIBMGA003048	signal peptidase complex subunit 2	Bombyx mori
BGIBMGA011159	sid-1-related gene1 precursor	Bombyx mori
BGIBMGA008095	short-chain dehydrogenease/reductase-like	Bombyx mori
BGIBMGA001323	short-chain dehydrogenease/reductase	Bombyx mori
BGIBMGA007047	short-chain dehydrogenase/reductase	Bombyx mori
BGIBMGA012522	short neuropeptide F precursor	Bombyx mori
BGIBMGA009028	sex-specific storage-protein 2 precursor	Bombyx mori
BGIBMGA012812	sex-lethal isoform S	Bombyx mori
BGIBMGA003078	sex-determining region Y protein-like	Bombyx mori
BGIBMGA000093	sex peptide receptor	Bombyx mori
BGIBMGA000094	sex peptide receptor	Bombyx mori
BGIBMGA006394	sex combs reduced homolog	Bombyx mori
BGIBMGA011089	sex combs on midleg	Bombyx mori
BGIBMGA008828	serpin-24	Bombyx mori
BGIBMGA014231	serotonin transporter	Bombyx mori
BGIBMGA002689	seroin 1 precursor	Bombyx mori
BGIBMGA007690	serine/threonine protein phosphatase 6	Bombyx mori
BGIBMGA008304	serine/threonine protein kinase Akt	Bombyx mori
BGIBMGA000420	serine/threonine kinase LKB1	Bombyx mori
BGIBMGA009551	serine proteinase-like protein precursor	Bombyx mori
BGIBMGA006406	serine protease-like protein precursor	Bombyx mori
BGIBMGA014431	serine protease precursor	Bombyx mori
BGIBMGA014524	serine protease precursor	Bombyx mori
BGIBMGA013904	serine protease inhibitor 8 precursor	Bombyx mori
BGIBMGA013932	serine protease inhibitor 7 precursor	Bombyx mori
BGIBMGA007729	serine protease inhibitor 6 precursor	Bombyx mori
BGIBMGA013849	serine protease inhibitor 5 precursor	Bombyx mori
BGIBMGA013852	serine protease inhibitor 4 precursor	Bombyx mori
BGIBMGA003349	serine protease inhibitor 34 precursor	Bombyx mori
BGIBMGA001066	serine protease inhibitor 33 precursor	Bombyx mori
BGIBMGA013848	serine protease inhibitor 32 precursor	Bombyx mori
BGIBMGA013903	serine protease inhibitor 31	Bombyx mori
BGIBMGA004736	serine protease inhibitor 30	Bombyx mori
BGIBMGA010212	serine protease inhibitor 3 precursor	Bombyx mori
BGIBMGA007721	serine protease inhibitor 29	Bombyx mori
BGIBMGA004726	serine protease inhibitor 28	Bombyx mori
BGIBMGA008826	serine protease inhibitor 25 precursor	Bombyx mori
BGIBMGA008827	serine protease inhibitor 20 precursor	Bombyx mori
BGIBMGA007720	serine protease inhibitor 2	Bombyx mori
BGIBMGA004735	serine protease inhibitor 19 precursor	Bombyx mori
BGIBMGA008830	serine protease inhibitor 17 precursor	Bombyx mori
BGIBMGA003292	serine protease inhibitor 16 precursor	Bombyx mori
BGIBMGA008831	serine protease inhibitor 15 precursor	Bombyx mori
BGIBMGA013958	serine protease inhibitor 14 precursor	Bombyx mori
BGIBMGA002368	serine protease inhibitor 13 precursor	Bombyx mori
BGIBMGA004955	serine protease inhibitor 13 precursor	Bombyx mori
BGIBMGA010216	serine protease inhibitor 12	Bombyx mori
BGIBMGA010213	serine protease inhibitor 11 precursor	Bombyx mori
BGIBMGA010214	serine protease inhibitor 10 precursor	Bombyx mori
BGIBMGA012426	serine protease 7 precursor	Bombyx mori
BGIBMGA012427	serine protease 7 precursor	Bombyx mori
BGIBMGA007079	serine hydroxymethyltransferase	Bombyx mori
BGIBMGA010010	sericotropin precursor	Bombyx mori
BGIBMGA012002	sericin 3 precursor	Bombyx mori
BGIBMGA014348	sericin 3 precursor	Bombyx mori
BGIBMGA011901	sericin 2 isoform 1 precursor	Bombyx mori
BGIBMGA010283	septin and tuftelin interacting protein	Bombyx mori
BGIBMGA012966	septin	Bombyx mori
BGIBMGA000215	sensory neuron membrane protein 1	Bombyx mori
BGIBMGA003972	selenophosphate synthetase 1	Bombyx mori
BGIBMGA004202	sec13-like protein	Bombyx mori
BGIBMGA012451	SCP-related protein precursor	Bombyx mori
BGIBMGA003328	SCP-related protein	Bombyx mori
BGIBMGA006423	scolexin precursor	Bombyx mori
BGIBMGA014196	SCF apoptosis response protein	Bombyx mori
BGIBMGA004577	scavenger receptor type C precursor	Bombyx mori
BGIBMGA010477	scavenger receptor class B member 4	Bombyx mori
BGIBMGA010476	scavenger receptor class B member 3	Bombyx mori
BGIBMGA013437	scavenger receptor class B member 1-like	Bombyx mori
BGIBMGA013439	scavenger receptor class B member 1-like	Bombyx mori
BGIBMGA002924	scarlet	Bombyx mori
BGIBMGA004937	SAV	Bombyx mori
BGIBMGA006603	sarco/endoplasmic reticulum calcium ATPase	Bombyx mori
BGIBMGA014221	saposin-related precursor	Bombyx mori
BGIBMGA010419	saposin-like protein	Bombyx mori
BGIBMGA004340	salivary cysteine-rich peptide precursor	Bombyx mori
BGIBMGA012515	S-adenosylmethionine synthetase	Bombyx mori
BGIBMGA011168	S-adenosyl-L-homocysteine hydrolase	Bombyx mori
BGIBMGA008906	runt	Bombyx mori
BGIBMGA010930	rRNA processing protein Ebp2	Bombyx mori
BGIBMGA007222	RPA43_N protein	Bombyx mori
BGIBMGA000679	rotamase Pin1	Bombyx mori
BGIBMGA007266	roadblock domain-containing protein 3	Bombyx mori
BGIBMGA007410	RNA-binding protein lark	Bombyx mori
BGIBMGA002685	RNA binding region containing protein 1	Bombyx mori
BGIBMGA012508	RNA binding motif protein X-linked 2	Bombyx mori
BGIBMGA006711	RNA binding motif protein 18	Bombyx mori
BGIBMGA002862	ring finger protein 5	Bombyx mori
BGIBMGA001232	ring box protein	Bombyx mori
BGIBMGA004406	ribosome-associated membrane protein 4	Bombyx mori
BGIBMGA012626	ribosomal protein S9	Bombyx mori
BGIBMGA003397	ribosomal protein S8	Bombyx mori
BGIBMGA004356	ribosomal protein S7	Bombyx mori
BGIBMGA011088	ribosomal protein S6 kinase, 90 kDa	Bombyx mori
BGIBMGA001501	ribosomal protein S6	Bombyx mori
BGIBMGA007710	ribosomal protein S5	Bombyx mori
BGIBMGA011446	ribosomal protein S30	Bombyx mori
BGIBMGA009319	ribosomal protein S3	Bombyx mori
BGIBMGA010139	ribosomal protein S27	Bombyx mori
BGIBMGA007363	ribosomal protein S26	Bombyx mori
BGIBMGA003923	ribosomal protein S24	Bombyx mori
BGIBMGA007645	ribosomal protein S23	Bombyx mori
BGIBMGA009130	ribosomal protein S20	Bombyx mori
BGIBMGA000867	ribosomal protein S2	Bombyx mori
BGIBMGA003197	ribosomal protein S18	Bombyx mori
BGIBMGA001483	ribosomal protein S17	Bombyx mori
BGIBMGA009411	ribosomal protein S16	Bombyx mori
BGIBMGA006867	ribosomal protein S15A	Bombyx mori
BGIBMGA001471	ribosomal protein S15	Bombyx mori
BGIBMGA011282	ribosomal protein S13	Bombyx mori
BGIBMGA004374	ribosomal protein S12	Bombyx mori
BGIBMGA001243	ribosomal protein S10	Bombyx mori
BGIBMGA013157	ribosomal protein P2	Bombyx mori
BGIBMGA003412	ribosomal protein P1	Bombyx mori
BGIBMGA003309	ribosomal protein P0	Bombyx mori
BGIBMGA010571	ribosomal protein L9	Bombyx mori
BGIBMGA007743	ribosomal protein L8	Bombyx mori
BGIBMGA007661	ribosomal protein L7A	Bombyx mori
BGIBMGA004375	ribosomal protein L7	Bombyx mori
BGIBMGA013076	ribosomal protein L6	Bombyx mori
BGIBMGA007879	ribosomal protein L5	Bombyx mori
BGIBMGA007450	ribosomal protein L41	Bombyx mori
BGIBMGA001800	ribosomal protein L4	Bombyx mori
BGIBMGA008903	ribosomal protein L37A	Bombyx mori
BGIBMGA000395	ribosomal protein L37	Bombyx mori
BGIBMGA010487	ribosomal protein L36A	Bombyx mori
BGIBMGA001991	ribosomal protein L36	Bombyx mori
BGIBMGA002164	ribosomal protein L35A	Bombyx mori
BGIBMGA005928	ribosomal protein L35	Bombyx mori
BGIBMGA007412	ribosomal protein L34	Bombyx mori
BGIBMGA000066	ribosomal protein L32	Bombyx mori
BGIBMGA000959	ribosomal protein L31	Bombyx mori
BGIBMGA007795	ribosomal protein L30	Bombyx mori
BGIBMGA013567	ribosomal protein L3	Bombyx mori
BGIBMGA009208	ribosomal protein L28	Bombyx mori
BGIBMGA001043	ribosomal protein L27A	Bombyx mori
BGIBMGA009863	ribosomal protein L27	Bombyx mori
BGIBMGA010970	ribosomal protein L26	Bombyx mori
BGIBMGA012373	ribosomal protein L24	Bombyx mori
BGIBMGA012546	ribosomal protein L24	Bombyx mori
BGIBMGA006835	ribosomal protein L23A	Bombyx mori
BGIBMGA009751	ribosomal protein L23	Bombyx mori
BGIBMGA006986	ribosomal protein L22	Bombyx mori
BGIBMGA001106	ribosomal protein L21	Bombyx mori
BGIBMGA000399	ribosomal protein L20	Bombyx mori
BGIBMGA002572	ribosomal protein L19	Bombyx mori
BGIBMGA011467	ribosomal protein L18A	Bombyx mori
BGIBMGA006414	ribosomal protein L15	Bombyx mori
BGIBMGA014094	ribosomal protein L14	Bombyx mori
BGIBMGA008865	ribosomal protein L13A	Bombyx mori
BGIBMGA003726	ribosomal protein L13	Bombyx mori
BGIBMGA003978	ribosomal protein L12	Bombyx mori
BGIBMGA008881	ribosomal protein L11	Bombyx mori
BGIBMGA003337	ribosomal protein L10A	Bombyx mori
BGIBMGA002811	ribosomal protein L10	Bombyx mori
BGIBMGA013510	ribonucleoside diphosphate reductase small subunit	Bombyx mori
BGIBMGA005438	ribonucleic acid binding protein S1	Bombyx mori
BGIBMGA003038	Rho-associated protein kinase	Bombyx mori
BGIBMGA008584	Rh-like protein	Bombyx mori
BGIBMGA000396	RGS-GAIP interacting protein GIPC	Bombyx mori
BGIBMGA005205	repressor splicing factor 1	Bombyx mori
BGIBMGA009817	replication protein A3	Bombyx mori
BGIBMGA005434	replication protein A2	Bombyx mori
BGIBMGA005448	replication protein A1	Bombyx mori
BGIBMGA003377	replication factor C4	Bombyx mori
BGIBMGA009495	replication factor C subunit 2	Bombyx mori
BGIBMGA005488	replication factor C (activator 1) 5	Bombyx mori
BGIBMGA005527	regulatory-associated protein of TOR	Bombyx mori
BGIBMGA007379	RecQ mediated genome instability 1	Bombyx mori
BGIBMGA011266	RecName: Full=Sex-specific storage-protein 1; Short=SP 1; AltName: Full=Methionine-rich storage protein; Flags: Precursor	Bombyx mori
BGIBMGA009774	RecName: Full=Putative ATP-dependent RNA helicase TDRD12; AltName: Full=RNA helicase-like protein; AltName: Full=Tudor domain-containing protein 12; Short=BmTdrd12	Bombyx mori
BGIBMGA009402	RecName: Full=Protein mesh; Flags: Precursor	Bombyx mori
BGIBMGA001651	RecName: Full=PBAN-type neuropeptides; AltName: Full=Neo-PBAN; AltName: Full=Pheromone/pyrokinin biosynthesis-activating neuropeptide; Contains: RecName: Full=Diapause hormone; Short=DH; AltName: Full=DH-PBAN; Contains: RecName: Full=Alpha-SG neuropeptide; Short=Alpha-SGNP; Contains: RecName: Full=Beta-SG neuropeptide; Short=Beta-SGNP; Contains: RecName: Full=Pheromone biosynthesis-activating neu…	Bombyx mori
BGIBMGA001750	RecName: Full=Inactive peptidyl-prolyl cis-trans isomerase shutdown	Bombyx mori
BGIBMGA009393	RecName: Full=Fibroin light chain; Short=Fib-L; AltName: Full=L-fibroin; Contains: RecName: Full=Fibroin light chain, short form; Flags: Precursor	Bombyx mori
BGIBMGA014205	RecName: Full=Bombyxin A-9; Short=BBX-A9; AltName: Full=4K-prothoracicotropic hormone; Short=4K-PTTH; Contains: RecName: Full=Bombyxin A-9 B chain; Contains: RecName: Full=Bombyxin A-9 A chain; Flags: Precursor	Bombyx mori
BGIBMGA012831	RecName: Full=Aldo-keto reductase AKR2E4; AltName: Full=3-dehydroecdysone reductase; AltName: Full=Aldo-keto reductase 2E	Bombyx mori
BGIBMGA002405	RecName: Full=40S ribosomal protein S14	Bombyx mori
BGIBMGA010091	receptor type guanylyl cyclase	Bombyx mori
BGIBMGA007477	receptor for activated protein kinase C RACK 1 isoform 1	Bombyx mori
BGIBMGA013777	receptor expression enhancing protein isoform 2	Bombyx mori
BGIBMGA007656	rbp1-like RNA-binding protein PB	Bombyx mori
BGIBMGA003457	ras-related protein 2	Bombyx mori
BGIBMGA000295	ras-related GTP-binding protein Rab3	Bombyx mori
BGIBMGA002209	ras-related GTP-binding protein Rab11	Bombyx mori
BGIBMGA006641	ras-related GTP-binding protein 4b	Bombyx mori
BGIBMGA004703	ras-related GTP binding protein	Bombyx mori
BGIBMGA008723	ras-like protein 2	Bombyx mori
BGIBMGA007169	ras-like protein 1	Bombyx mori
BGIBMGA003597	ras small monomeric GTPase Rab6	Bombyx mori
BGIBMGA006257	ras protein	Bombyx mori
BGIBMGA012905	RAN binding protein	Bombyx mori
BGIBMGA007963	raf kinase, effector of Ras	Bombyx mori
BGIBMGA005107	Rad51 homolog	Bombyx mori
BGIBMGA002711	Rab-related protein	Bombyx mori
BGIBMGA007712	Rab7	Bombyx mori
BGIBMGA001077	R2D2 protein	Bombyx mori
BGIBMGA003258	pyruvate dehydrogenase kinase	Bombyx mori
BGIBMGA009515	pyruvate dehydrogenase	Bombyx mori
BGIBMGA005391	pyridoxine 5&apos;-phosphate oxidase	Bombyx mori
BGIBMGA005472	pyridoxal kinase	Bombyx mori
BGIBMGA000173	putative VPS9-ankyrin repeat-containing protein	Bombyx mori
BGIBMGA000223	putative sugar transporter protein 5	Bombyx mori
BGIBMGA005593	putative signal recognition particle 68 kDa protein	Bombyx mori
BGIBMGA004993	putative signal recognition particle 54 kDa protein	Bombyx mori
BGIBMGA006513	putative proline-rich receptor-like protein kinase PERK11-like	Bombyx mori
BGIBMGA009184	putative peptidase	Bombyx mori
BGIBMGA008978	putative neuropeptide precursor protein precursor	Bombyx mori
BGIBMGA012982	putative methyltransferase WBSCR22-like protein	Bombyx mori
BGIBMGA003323	putative membrane protein precursor	Bombyx mori
BGIBMGA012264	putative lysozyme	Bombyx mori
BGIBMGA006319	putative farnesoic acid O-methyl transferase	Bombyx mori
BGIBMGA002721	putative deoxynucleoside kinase	Bombyx mori
BGIBMGA014360	putative defense protein precursor	Bombyx mori
BGIBMGA000348	putative cuticle protein CPR149	Bombyx mori
BGIBMGA004124	putative cuticle protein CPH45 precursor	Bombyx mori
BGIBMGA001459	putative cuticle protein CPH43	Bombyx mori
BGIBMGA005092	putative cuticle protein CPH43	Bombyx mori
BGIBMGA005295	putative cuticle protein CPH43	Bombyx mori
BGIBMGA005302	putative cuticle protein CPH43	Bombyx mori
BGIBMGA010243	putative cuticle protein CPH43	Bombyx mori
BGIBMGA014493	putative cuticle protein CPH43	Bombyx mori
BGIBMGA009344	putative cuticle protein CPH41	Bombyx mori
BGIBMGA004122	putative cuticle protein CPH39	Bombyx mori
BGIBMGA000083	putative cuticle protein CPH35	Bombyx mori
BGIBMGA008212	putative cuticle protein CPG51	Bombyx mori
BGIBMGA002176	putative cuticle protein CPG49	Bombyx mori
BGIBMGA001331	putative cuticle protein CPG48	Bombyx mori
BGIBMGA007736	putative cuticle protein CPG45	Bombyx mori
BGIBMGA011423	putative cuticle protein CPG42	Bombyx mori
BGIBMGA010968	putative cuticle protein CPG41	Bombyx mori
BGIBMGA008396	putative cuticle protein CPG38	Bombyx mori
BGIBMGA007496	putative cuticle protein CPG37	Bombyx mori
BGIBMGA004073	putative cuticle protein CPG35	Bombyx mori
BGIBMGA002567	putative cuticle protein CPG33	Bombyx mori
BGIBMGA002566	putative cuticle protein CPG32	Bombyx mori
BGIBMGA000053	putative cuticle protein CPG30	Bombyx mori
BGIBMGA007228	putative amino acid transporter	Bombyx mori
BGIBMGA002945	putative alcohol dehydrogenase	Bombyx mori
BGIBMGA012659	putative acetyl transferase	Bombyx mori
BGIBMGA011674	puromycin-sensitive aminopeptidase-like	Bombyx mori
BGIBMGA009464	prothoracicostatic peptide precursor	Bombyx mori
BGIBMGA005929	protein-O-fucosyltransferase 1	Bombyx mori
BGIBMGA006183	protein ultraspiracle homolog	Bombyx mori
BGIBMGA007732	protein tyrosine phosphatase	Bombyx mori
BGIBMGA010766	protein star	Bombyx mori
BGIBMGA000987	protein ovo	Bombyx mori
BGIBMGA012194	protein O-fucosyltransferase 2 precursor	Bombyx mori
BGIBMGA008854	protein kinase, cGMP-dependent, type I	Bombyx mori
BGIBMGA009704	protein kinase c inhibitor	Bombyx mori
BGIBMGA011166	protein kinase C inhibitor	Bombyx mori
BGIBMGA010545	protein kinase ASK1	Bombyx mori
BGIBMGA003587	protein disulfide-isomerase like protein ERp57 precursor	Bombyx mori
BGIBMGA011844	protein disulfide isomerase precursor	Bombyx mori
BGIBMGA013898	proteasome zeta subunit	Bombyx mori
BGIBMGA003009	proteasome subunit beta 7	Bombyx mori
BGIBMGA004657	proteasome subunit alpha type 6-A	Bombyx mori
BGIBMGA003028	proteasome beta-subunit	Bombyx mori
BGIBMGA000201	proteasome beta subunit	Bombyx mori
BGIBMGA001395	proteasome beta 3 subunit	Bombyx mori
BGIBMGA004419	proteasome 26S non-ATPase subunit 9	Bombyx mori
BGIBMGA005994	proteasome 26S non-ATPase subunit 7	Bombyx mori
BGIBMGA005560	proteasome 26S non-ATPase subunit 4	Bombyx mori
BGIBMGA007268	proteasome 26S non-ATPase subunit 12	Bombyx mori
BGIBMGA009562	proteasome 25 kDa subunit	Bombyx mori
BGIBMGA012764	prophenoloxidase-1	Bombyx mori
BGIBMGA008221	promoting protein precursor	Bombyx mori
BGIBMGA010566	prolyl 4-hydroxylase alpha subunit precursor	Bombyx mori
BGIBMGA002330	proline synthetase co-transcribed bacterial-like protein	Bombyx mori
BGIBMGA006108	prolactin regulatory binding-element protein	Bombyx mori
BGIBMGA000591	projectin-like protein	Bombyx mori
BGIBMGA006158	prohibitin protein WPH	Bombyx mori
BGIBMGA011776	programmed cell death protein 5-like protein	Bombyx mori
BGIBMGA001292	progesterone receptor membrane component 2	Bombyx mori
BGIBMGA002981	profilin	Bombyx mori
BGIBMGA008345	proctolin peptide	Bombyx mori
BGIBMGA002280	pro-corazonin precursor	Bombyx mori
BGIBMGA009523	probable cytochrome P450 49a1-like	Bombyx mori
BGIBMGA004196	presenilin-like signal peptide peptidase	Bombyx mori
BGIBMGA011930	preprobombyxin F1	Bombyx mori
BGIBMGA007688	PREDICTED: ZZ-type zinc finger-containing protein 3-like	Bombyx mori
BGIBMGA001452	PREDICTED: zonadhesin-like	Bombyx mori
BGIBMGA002847	PREDICTED: zonadhesin-like	Bombyx mori
BGIBMGA004728	PREDICTED: zonadhesin-like	Bombyx mori
BGIBMGA009096	PREDICTED: zonadhesin-like	Bombyx mori
BGIBMGA011127	PREDICTED: zinc transporter ZIP9-like	Bombyx mori
BGIBMGA012371	PREDICTED: zinc transporter ZIP3-like	Bombyx mori
BGIBMGA005004	PREDICTED: zinc transporter ZIP1-like	Bombyx mori
BGIBMGA011809	PREDICTED: zinc transporter ZIP11-like	Bombyx mori
BGIBMGA003179	PREDICTED: zinc transporter ZIP10-like	Bombyx mori
BGIBMGA000958	PREDICTED: zinc transporter 9-like	Bombyx mori
BGIBMGA000896	PREDICTED: zinc transporter 8-like	Bombyx mori
BGIBMGA004889	PREDICTED: zinc transporter 7-like	Bombyx mori
BGIBMGA005779	PREDICTED: zinc transporter 2-like isoform X2	Bombyx mori
BGIBMGA014184	PREDICTED: zinc transporter 2-like	Bombyx mori
BGIBMGA001130	PREDICTED: zinc transporter 1-like isoform X2	Bombyx mori
BGIBMGA013174	PREDICTED: zinc metalloproteinase nas-7-like	Bombyx mori
BGIBMGA001720	PREDICTED: zinc finger Y-chromosomal protein-like	Bombyx mori
BGIBMGA008750	PREDICTED: zinc finger Y-chromosomal protein-like	Bombyx mori
BGIBMGA012525	PREDICTED: zinc finger SWIM domain-containing protein 8-like	Bombyx mori
BGIBMGA001981	PREDICTED: zinc finger SWIM domain-containing protein 5-like	Bombyx mori
BGIBMGA012388	PREDICTED: zinc finger RNA-binding protein-like isoform X2	Bombyx mori
BGIBMGA004833	PREDICTED: zinc finger protein-like 1-like isoform X1	Bombyx mori
BGIBMGA001717	PREDICTED: zinc finger protein ZPR1-like	Bombyx mori
BGIBMGA001738	PREDICTED: zinc finger protein Xfin-like isoform X1	Bombyx mori
BGIBMGA008789	PREDICTED: zinc finger protein Xfin-like isoform X1	Bombyx mori
BGIBMGA001624	PREDICTED: zinc finger protein Xfin-like	Bombyx mori
BGIBMGA001804	PREDICTED: zinc finger protein Xfin-like	Bombyx mori
BGIBMGA002351	PREDICTED: zinc finger protein Xfin-like	Bombyx mori
BGIBMGA004432	PREDICTED: zinc finger protein Xfin-like	Bombyx mori
BGIBMGA009945	PREDICTED: zinc finger protein Xfin-like	Bombyx mori
BGIBMGA011247	PREDICTED: zinc finger protein Xfin-like	Bombyx mori
BGIBMGA006027	PREDICTED: zinc finger protein ush-like	Bombyx mori
BGIBMGA004349	PREDICTED: zinc finger protein ubi-d4-like	Bombyx mori
BGIBMGA013389	PREDICTED: zinc finger protein rotund-like	Bombyx mori
BGIBMGA013390	PREDICTED: zinc finger protein rotund-like	Bombyx mori
BGIBMGA010744	PREDICTED: zinc finger protein on ecdysone puffs-like	Bombyx mori
BGIBMGA004584	PREDICTED: zinc finger protein GLI2-like	Bombyx mori
BGIBMGA007864	PREDICTED: zinc finger protein GLI1-like	Bombyx mori
BGIBMGA006132	PREDICTED: zinc finger protein Gfi-1b-like	Bombyx mori
BGIBMGA007997	PREDICTED: zinc finger protein Elbow-like	Bombyx mori
BGIBMGA001408	PREDICTED: zinc finger protein basonuclin-2-like	Bombyx mori
BGIBMGA001779	PREDICTED: zinc finger protein 99-like isoform X1	Bombyx mori
BGIBMGA001744	PREDICTED: zinc finger protein 99-like	Bombyx mori
BGIBMGA003226	PREDICTED: zinc finger protein 99-like	Bombyx mori
BGIBMGA008184	PREDICTED: zinc finger protein 99-like	Bombyx mori
BGIBMGA001682	PREDICTED: zinc finger protein 98-like	Bombyx mori
BGIBMGA002189	PREDICTED: zinc finger protein 93-like	Bombyx mori
BGIBMGA000792	PREDICTED: zinc finger protein 91-like	Bombyx mori
BGIBMGA005546	PREDICTED: zinc finger protein 91-like	Bombyx mori
BGIBMGA007023	PREDICTED: zinc finger protein 91-like	Bombyx mori
BGIBMGA008265	PREDICTED: zinc finger protein 91-like	Bombyx mori
BGIBMGA008766	PREDICTED: zinc finger protein 91-like	Bombyx mori
BGIBMGA012183	PREDICTED: zinc finger protein 91-like	Bombyx mori
BGIBMGA001706	PREDICTED: zinc finger protein 879-like	Bombyx mori
BGIBMGA002571	PREDICTED: zinc finger protein 85-like	Bombyx mori
BGIBMGA007089	PREDICTED: zinc finger protein 845-like isoform X2	Bombyx mori
BGIBMGA001689	PREDICTED: zinc finger protein 845-like	Bombyx mori
BGIBMGA011233	PREDICTED: zinc finger protein 845-like	Bombyx mori
BGIBMGA014451	PREDICTED: zinc finger protein 845-like	Bombyx mori
BGIBMGA007176	PREDICTED: zinc finger protein 82 homolog	Bombyx mori
BGIBMGA003834	PREDICTED: zinc finger protein 816-like	Bombyx mori
BGIBMGA011392	PREDICTED: zinc finger protein 813-like	Bombyx mori
BGIBMGA001656	PREDICTED: zinc finger protein 808-like	Bombyx mori
BGIBMGA003283	PREDICTED: zinc finger protein 791-like	Bombyx mori
BGIBMGA008263	PREDICTED: zinc finger protein 77-like	Bombyx mori
BGIBMGA004948	PREDICTED: zinc finger protein 732-like	Bombyx mori
BGIBMGA003721	PREDICTED: zinc finger protein 729-like isoform X1	Bombyx mori
BGIBMGA008755	PREDICTED: zinc finger protein 729-like isoform X1	Bombyx mori
BGIBMGA000356	PREDICTED: zinc finger protein 729-like	Bombyx mori
BGIBMGA008282	PREDICTED: zinc finger protein 729-like	Bombyx mori
BGIBMGA008787	PREDICTED: zinc finger protein 728-like	Bombyx mori
BGIBMGA008897	PREDICTED: zinc finger protein 721-like	Bombyx mori
BGIBMGA001660	PREDICTED: zinc finger protein 70-like isoform X2	Bombyx mori
BGIBMGA008767	PREDICTED: zinc finger protein 708-like	Bombyx mori
BGIBMGA014418	PREDICTED: zinc finger protein 706-like isoform X1	Bombyx mori
BGIBMGA007498	PREDICTED: zinc finger protein 704-like	Bombyx mori
BGIBMGA007659	PREDICTED: zinc finger protein 701-like	Bombyx mori
BGIBMGA001069	PREDICTED: zinc finger protein 699-like	Bombyx mori
BGIBMGA004569	PREDICTED: zinc finger protein 699-like	Bombyx mori
BGIBMGA008771	PREDICTED: zinc finger protein 699-like	Bombyx mori
BGIBMGA012937	PREDICTED: zinc finger protein 677-like	Bombyx mori
BGIBMGA007867	PREDICTED: zinc finger protein 665-like	Bombyx mori
BGIBMGA002752	PREDICTED: zinc finger protein 658-like isoform X1	Bombyx mori
BGIBMGA007538	PREDICTED: zinc finger protein 658-like	Bombyx mori
BGIBMGA011111	PREDICTED: zinc finger protein 658-like	Bombyx mori
BGIBMGA000085	PREDICTED: zinc finger protein 62-like	Bombyx mori
BGIBMGA001628	PREDICTED: zinc finger protein 62-like	Bombyx mori
BGIBMGA003310	PREDICTED: zinc finger protein 62-like	Bombyx mori
BGIBMGA003189	PREDICTED: zinc finger protein 629-like	Bombyx mori
BGIBMGA003190	PREDICTED: zinc finger protein 629-like	Bombyx mori
BGIBMGA005450	PREDICTED: zinc finger protein 628-like	Bombyx mori
BGIBMGA004953	PREDICTED: zinc finger protein 624-like	Bombyx mori
BGIBMGA007078	PREDICTED: zinc finger protein 624-like	Bombyx mori
BGIBMGA010321	PREDICTED: zinc finger protein 62 homolog	Bombyx mori
BGIBMGA008794	PREDICTED: zinc finger protein 615-like	Bombyx mori
BGIBMGA003998	PREDICTED: zinc finger protein 608-like	Bombyx mori
BGIBMGA001685	PREDICTED: zinc finger protein 600-like	Bombyx mori
BGIBMGA009008	PREDICTED: zinc finger protein 600-like	Bombyx mori
BGIBMGA005601	PREDICTED: zinc finger protein 598-like	Bombyx mori
BGIBMGA008799	PREDICTED: zinc finger protein 595-like	Bombyx mori
BGIBMGA008800	PREDICTED: zinc finger protein 595-like	Bombyx mori
BGIBMGA009784	PREDICTED: zinc finger protein 585B-like	Bombyx mori
BGIBMGA009785	PREDICTED: zinc finger protein 585B-like	Bombyx mori
BGIBMGA008785	PREDICTED: zinc finger protein 585A-like isoform X1	Bombyx mori
BGIBMGA007616	PREDICTED: zinc finger protein 585A-like	Bombyx mori
BGIBMGA008250	PREDICTED: zinc finger protein 585A-like	Bombyx mori
BGIBMGA001680	PREDICTED: zinc finger protein 583-like	Bombyx mori
BGIBMGA009252	PREDICTED: zinc finger protein 583-like	Bombyx mori
BGIBMGA013621	PREDICTED: zinc finger protein 57-like	Bombyx mori
BGIBMGA001719	PREDICTED: zinc finger protein 570-like	Bombyx mori
BGIBMGA012275	PREDICTED: zinc finger protein 570-like	Bombyx mori
BGIBMGA000376	PREDICTED: zinc finger protein 569-like	Bombyx mori
BGIBMGA003087	PREDICTED: zinc finger protein 569-like	Bombyx mori
BGIBMGA007775	PREDICTED: zinc finger protein 569-like	Bombyx mori
BGIBMGA005573	PREDICTED: zinc finger protein 567-like	Bombyx mori
BGIBMGA005575	PREDICTED: zinc finger protein 567-like	Bombyx mori
BGIBMGA005627	PREDICTED: zinc finger protein 551-like	Bombyx mori
BGIBMGA007439	PREDICTED: zinc finger protein 546-like	Bombyx mori
BGIBMGA014612	PREDICTED: zinc finger protein 540-like	Bombyx mori
BGIBMGA003705	PREDICTED: zinc finger protein 521-like	Bombyx mori
BGIBMGA013179	PREDICTED: zinc finger protein 511-like isoform X1	Bombyx mori
BGIBMGA008786	PREDICTED: zinc finger protein 497-like	Bombyx mori
BGIBMGA004389	PREDICTED: zinc finger protein 484-like isoform X1	Bombyx mori
BGIBMGA004594	PREDICTED: zinc finger protein 484-like	Bombyx mori
BGIBMGA010719	PREDICTED: zinc finger protein 484-like	Bombyx mori
BGIBMGA001723	PREDICTED: zinc finger protein 483-like	Bombyx mori
BGIBMGA014613	PREDICTED: zinc finger protein 479-like	Bombyx mori
BGIBMGA010886	PREDICTED: zinc finger protein 473-like	Bombyx mori
BGIBMGA001778	PREDICTED: zinc finger protein 454-like	Bombyx mori
BGIBMGA006664	PREDICTED: zinc finger protein 433-like	Bombyx mori
BGIBMGA007843	PREDICTED: zinc finger protein 431-like	Bombyx mori
BGIBMGA008784	PREDICTED: zinc finger protein 425-like	Bombyx mori
BGIBMGA004914	PREDICTED: zinc finger protein 420-like	Bombyx mori
BGIBMGA007704	PREDICTED: zinc finger protein 420-like	Bombyx mori
BGIBMGA002207	PREDICTED: zinc finger protein 41-like	Bombyx mori
BGIBMGA010720	PREDICTED: zinc finger protein 391-like isoform X1	Bombyx mori
BGIBMGA010721	PREDICTED: zinc finger protein 37-like	Bombyx mori
BGIBMGA012052	PREDICTED: zinc finger protein 37 homolog	Bombyx mori
BGIBMGA008140	PREDICTED: zinc finger protein 35-like	Bombyx mori
BGIBMGA008740	PREDICTED: zinc finger protein 354A-like isoform X2	Bombyx mori
BGIBMGA000834	PREDICTED: zinc finger protein 354A-like	Bombyx mori
BGIBMGA014137	PREDICTED: zinc finger protein 34-like	Bombyx mori
BGIBMGA000133	PREDICTED: zinc finger protein 343-like	Bombyx mori
BGIBMGA011248	PREDICTED: zinc finger protein 334-like	Bombyx mori
BGIBMGA009469	PREDICTED: zinc finger protein 330 homolog	Bombyx mori
BGIBMGA008429	PREDICTED: zinc finger protein 300-like	Bombyx mori
BGIBMGA001775	PREDICTED: zinc finger protein 28-like	Bombyx mori
BGIBMGA008765	PREDICTED: zinc finger protein 287-like	Bombyx mori
BGIBMGA010718	PREDICTED: zinc finger protein 287-like	Bombyx mori
BGIBMGA011610	PREDICTED: zinc finger protein 287-like	Bombyx mori
BGIBMGA008936	PREDICTED: zinc finger protein 277-like	Bombyx mori
BGIBMGA000521	PREDICTED: zinc finger protein 271-like	Bombyx mori
BGIBMGA010340	PREDICTED: zinc finger protein 271-like	Bombyx mori
BGIBMGA013636	PREDICTED: zinc finger protein 271-like	Bombyx mori
BGIBMGA001722	PREDICTED: zinc finger protein 26-like	Bombyx mori
BGIBMGA003217	PREDICTED: zinc finger protein 26-like	Bombyx mori
BGIBMGA008148	PREDICTED: zinc finger protein 26-like	Bombyx mori
BGIBMGA008773	PREDICTED: zinc finger protein 26-like	Bombyx mori
BGIBMGA010317	PREDICTED: zinc finger protein 26-like	Bombyx mori
BGIBMGA012850	PREDICTED: zinc finger protein 26-like	Bombyx mori
BGIBMGA014614	PREDICTED: zinc finger protein 26-like	Bombyx mori
BGIBMGA005268	PREDICTED: zinc finger protein 268-like	Bombyx mori
BGIBMGA012174	PREDICTED: zinc finger protein 251-like	Bombyx mori
BGIBMGA003913	PREDICTED: zinc finger protein 250-like	Bombyx mori
BGIBMGA003260	PREDICTED: zinc finger protein 235-like	Bombyx mori
BGIBMGA001681	PREDICTED: zinc finger protein 227-like	Bombyx mori
BGIBMGA001684	PREDICTED: zinc finger protein 227-like	Bombyx mori
BGIBMGA014623	PREDICTED: zinc finger protein 227-like	Bombyx mori
BGIBMGA008753	PREDICTED: zinc finger protein 226-like	Bombyx mori
BGIBMGA004430	PREDICTED: zinc finger protein 208-like	Bombyx mori
BGIBMGA004431	PREDICTED: zinc finger protein 208-like	Bombyx mori
BGIBMGA008757	PREDICTED: zinc finger protein 208-like	Bombyx mori
BGIBMGA014135	PREDICTED: zinc finger protein 207-like	Bombyx mori
BGIBMGA002551	PREDICTED: zinc finger protein 1-like	Bombyx mori
BGIBMGA002238	PREDICTED: zinc finger protein 184-like	Bombyx mori
BGIBMGA002717	PREDICTED: zinc finger protein 184-like	Bombyx mori
BGIBMGA008759	PREDICTED: zinc finger protein 184-like	Bombyx mori
BGIBMGA008761	PREDICTED: zinc finger protein 184-like	Bombyx mori
BGIBMGA014176	PREDICTED: zinc finger protein 184-like	Bombyx mori
BGIBMGA010428	PREDICTED: zinc finger protein 177-like	Bombyx mori
BGIBMGA012176	PREDICTED: zinc finger protein 177-like	Bombyx mori
BGIBMGA003341	PREDICTED: zinc finger protein 16-like	Bombyx mori
BGIBMGA007188	PREDICTED: zinc finger protein 16-like	Bombyx mori
BGIBMGA010714	PREDICTED: zinc finger protein 16-like	Bombyx mori
BGIBMGA013591	PREDICTED: zinc finger protein 16-like	Bombyx mori
BGIBMGA011989	PREDICTED: zinc finger protein 160-like	Bombyx mori
BGIBMGA001777	PREDICTED: zinc finger protein 155-like	Bombyx mori
BGIBMGA008763	PREDICTED: zinc finger protein 154-like	Bombyx mori
BGIBMGA008758	PREDICTED: zinc finger protein 136-like	Bombyx mori
BGIBMGA002090	PREDICTED: zinc finger protein 135-like	Bombyx mori
BGIBMGA013122	PREDICTED: zinc finger protein 135-like	Bombyx mori
BGIBMGA013125	PREDICTED: zinc finger protein 135-like	Bombyx mori
BGIBMGA013385	PREDICTED: zinc finger protein 135-like	Bombyx mori
BGIBMGA013386	PREDICTED: zinc finger protein 135-like	Bombyx mori
BGIBMGA001740	PREDICTED: zinc finger protein 132-like	Bombyx mori
BGIBMGA014538	PREDICTED: zinc finger protein 112-like	Bombyx mori
BGIBMGA004492	PREDICTED: zinc finger MYND domain-containing protein 10-like	Bombyx mori
BGIBMGA010180	PREDICTED: zinc finger MYM-type protein 4-like	Bombyx mori
BGIBMGA012479	PREDICTED: zinc finger MIZ domain-containing protein 1-like	Bombyx mori
BGIBMGA013704	PREDICTED: zinc finger matrin-type protein CG9776-like	Bombyx mori
BGIBMGA011938	PREDICTED: zinc finger matrin-type protein 5-like	Bombyx mori
BGIBMGA000360	PREDICTED: zinc finger matrin-type protein 2-like	Bombyx mori
BGIBMGA012021	PREDICTED: zinc finger homeobox protein 3-like	Bombyx mori
BGIBMGA005501	PREDICTED: zinc finger HIT domain-containing protein 3-like isoform X1	Bombyx mori
BGIBMGA009041	PREDICTED: zinc finger HIT domain-containing protein 1-like	Bombyx mori
BGIBMGA008954	PREDICTED: zinc finger CCHC domain-containing protein 9-like	Bombyx mori
BGIBMGA006617	PREDICTED: zinc finger CCHC domain-containing protein 8 homolog	Bombyx mori
BGIBMGA009901	PREDICTED: zinc finger CCHC domain-containing protein 4-like isoform X1	Bombyx mori
BGIBMGA009054	PREDICTED: zinc finger CCHC domain-containing protein 24-like	Bombyx mori
BGIBMGA008619	PREDICTED: zinc finger CCHC domain-containing protein 10-like	Bombyx mori
BGIBMGA007717	PREDICTED: zinc finger CCCH-type with G patch domain-containing protein-like	Bombyx mori
BGIBMGA011662	PREDICTED: zinc finger CCCH domain-containing protein 18-like	Bombyx mori
BGIBMGA011604	PREDICTED: zinc finger CCCH domain-containing protein 15 homolog isoform X1	Bombyx mori
BGIBMGA008536	PREDICTED: zinc finger CCCH domain-containing protein 14-like	Bombyx mori
BGIBMGA003023	PREDICTED: zinc finger CCCH domain-containing protein 13-like isoform X1	Bombyx mori
BGIBMGA010274	PREDICTED: zinc finger CCCH domain-containing protein 13-like	Bombyx mori
BGIBMGA009535	PREDICTED: zinc finger CCCH domain-containing protein 11A-like, partial	Bombyx mori
BGIBMGA011263	PREDICTED: zinc finger C4H2 domain-containing protein-like	Bombyx mori
BGIBMGA005135	PREDICTED: zinc finger C2HC domain-containing protein 1C-like isoform X2	Bombyx mori
BGIBMGA002202	PREDICTED: zinc finger BED domain-containing protein 4-like	Bombyx mori
BGIBMGA012598	PREDICTED: zinc finger BED domain-containing protein 4-like	Bombyx mori
BGIBMGA002201	PREDICTED: zinc finger BED domain-containing protein 1-like	Bombyx mori
BGIBMGA009547	PREDICTED: zinc finger BED domain-containing protein 1-like	Bombyx mori
BGIBMGA014060	PREDICTED: zinc finger BED domain-containing protein 1-like	Bombyx mori
BGIBMGA014326	PREDICTED: zinc finger BED domain-containing protein 1-like	Bombyx mori
BGIBMGA014343	PREDICTED: zinc finger BED domain-containing protein 1-like	Bombyx mori
BGIBMGA001704	PREDICTED: zinc finger and SCAN domain-containing protein 2-like	Bombyx mori
BGIBMGA008603	PREDICTED: zinc finger and SCAN domain-containing protein 12-like	Bombyx mori
BGIBMGA008791	PREDICTED: zinc finger and SCAN domain-containing protein 12-like	Bombyx mori
BGIBMGA005626	PREDICTED: zinc finger and SCAN domain-containing protein 10-like isoform X2	Bombyx mori
BGIBMGA008769	PREDICTED: zinc finger and SCAN domain-containing protein 10-like	Bombyx mori
BGIBMGA001623	PREDICTED: zinc finger and BTB domain-containing protein 41-like	Bombyx mori
BGIBMGA001632	PREDICTED: zinc finger and BTB domain-containing protein 41-like	Bombyx mori
BGIBMGA006356	PREDICTED: zinc finger and BTB domain-containing protein 41-like	Bombyx mori
BGIBMGA004361	PREDICTED: zinc finger and BTB domain-containing protein 24-like	Bombyx mori
BGIBMGA010420	PREDICTED: zinc finger and BTB domain-containing protein 24-like	Bombyx mori
BGIBMGA001659	PREDICTED: zinc finger and BTB domain-containing protein 17-like	Bombyx mori
BGIBMGA002377	PREDICTED: zinc finger and BTB domain-containing protein 17-like	Bombyx mori
BGIBMGA006492	PREDICTED: zinc finger and BTB domain-containing protein 17-like	Bombyx mori
BGIBMGA008687	PREDICTED: zinc finger and BTB domain-containing protein 14-like	Bombyx mori
BGIBMGA005349	PREDICTED: zinc carboxypeptidase-like	Bombyx mori
BGIBMGA004799	PREDICTED: zinc carboxypeptidase A 1-like	Bombyx mori
BGIBMGA004800	PREDICTED: zinc carboxypeptidase A 1-like	Bombyx mori
BGIBMGA007246	PREDICTED: zinc carboxypeptidase A 1-like	Bombyx mori
BGIBMGA001224	PREDICTED: zeta-sarcoglycan-like	Bombyx mori
BGIBMGA011690	PREDICTED: YTH domain-containing protein 1-like	Bombyx mori
BGIBMGA007551	PREDICTED: YTH domain family protein 3-like isoform X2	Bombyx mori
BGIBMGA008252	PREDICTED: YLP motif-containing protein 1-like	Bombyx mori
BGIBMGA006697	PREDICTED: YEATS domain-containing protein 4-like isoform X1	Bombyx mori
BGIBMGA003278	PREDICTED: YEATS domain-containing protein 2-like	Bombyx mori
BGIBMGA003856	PREDICTED: Y+L amino acid transporter 2-like	Bombyx mori
BGIBMGA010801	PREDICTED: Y+L amino acid transporter 2-like	Bombyx mori
BGIBMGA013614	PREDICTED: xylulose kinase-like	Bombyx mori
BGIBMGA011693	PREDICTED: xylosyltransferase oxt-like	Bombyx mori
BGIBMGA011967	PREDICTED: xylose isomerase-like	Bombyx mori
BGIBMGA004019	PREDICTED: X-ray repair cross-complementing protein 5-like	Bombyx mori
BGIBMGA012706	PREDICTED: X-linked retinitis pigmentosa GTPase regulator-like	Bombyx mori
BGIBMGA003433	PREDICTED: X-linked retinitis pigmentosa GTPase regulator homolog	Bombyx mori
BGIBMGA009164	PREDICTED: XK-related protein 6-like	Bombyx mori
BGIBMGA010828	PREDICTED: xenotropic and polytropic retrovirus receptor 1-like	Bombyx mori
BGIBMGA002915	PREDICTED: X-box-binding protein 1-like	Bombyx mori
BGIBMGA008244	PREDICTED: xanthine dehydrogenase-like	Bombyx mori
BGIBMGA008268	PREDICTED: xanthine dehydrogenase-like	Bombyx mori
BGIBMGA008521	PREDICTED: xaa-Pro dipeptidase-like isoform X3	Bombyx mori
BGIBMGA001639	PREDICTED: xaa-Pro aminopeptidase 1-like	Bombyx mori
BGIBMGA002488	PREDICTED: xaa-Pro aminopeptidase 1-like	Bombyx mori
BGIBMGA002976	PREDICTED: WW domain-containing oxidoreductase-like	Bombyx mori
BGIBMGA010539	PREDICTED: WW domain-containing oxidoreductase-like	Bombyx mori
BGIBMGA000533	PREDICTED: WW domain-containing adapter protein with coiled-coil-like	Bombyx mori
BGIBMGA012128	PREDICTED: WW domain-binding protein 2-like	Bombyx mori
BGIBMGA012034	PREDICTED: WW domain-binding protein 11-like	Bombyx mori
BGIBMGA013170	PREDICTED: WSCD family member AAEL009094-like	Bombyx mori
BGIBMGA002273	PREDICTED: wolframin-like isoform X1	Bombyx mori
BGIBMGA007478	PREDICTED: wiskott-Aldrich syndrome protein family member 3-like	Bombyx mori
BGIBMGA008113	PREDICTED: wiskott-Aldrich syndrome protein family member 1-like	Bombyx mori
BGIBMGA005799	PREDICTED: Williams-Beuren syndrome chromosomal region 16 protein-like	Bombyx mori
BGIBMGA003012	PREDICTED: whirlin-like	Bombyx mori
BGIBMGA013454	PREDICTED: WD40 repeat-containing protein SMU1-like	Bombyx mori
BGIBMGA005840	PREDICTED: WD repeat-containing protein on Y chromosome-like	Bombyx mori
BGIBMGA005866	PREDICTED: WD repeat-containing protein on Y chromosome-like	Bombyx mori
BGIBMGA005867	PREDICTED: WD repeat-containing protein on Y chromosome-like	Bombyx mori
BGIBMGA004160	PREDICTED: WD repeat-containing protein CG11141-like	Bombyx mori
BGIBMGA005138	PREDICTED: WD repeat-containing protein 92-like	Bombyx mori
BGIBMGA004134	PREDICTED: WD repeat-containing protein 91-like isoform X1	Bombyx mori
BGIBMGA004210	PREDICTED: WD repeat-containing protein 89-like	Bombyx mori
BGIBMGA005629	PREDICTED: WD repeat-containing protein 81-like	Bombyx mori
BGIBMGA006046	PREDICTED: WD repeat-containing protein 81-like	Bombyx mori
BGIBMGA009739	PREDICTED: WD repeat-containing protein 81-like	Bombyx mori
BGIBMGA006633	PREDICTED: WD repeat-containing protein 78-like	Bombyx mori
BGIBMGA005358	PREDICTED: WD repeat-containing protein 75-like	Bombyx mori
BGIBMGA012165	PREDICTED: WD repeat-containing protein 74-like	Bombyx mori
BGIBMGA011270	PREDICTED: WD repeat-containing protein 6-like	Bombyx mori
BGIBMGA007435	PREDICTED: WD repeat-containing protein 67-like	Bombyx mori
BGIBMGA002819	PREDICTED: WD repeat-containing protein 66-like	Bombyx mori
BGIBMGA003083	PREDICTED: WD repeat-containing protein 63-like	Bombyx mori
BGIBMGA003015	PREDICTED: WD repeat-containing protein 59-like	Bombyx mori
BGIBMGA000630	PREDICTED: WD repeat-containing protein 47-like	Bombyx mori
BGIBMGA006962	PREDICTED: WD repeat-containing protein 46-like	Bombyx mori
BGIBMGA002213	PREDICTED: WD repeat-containing protein 44-like	Bombyx mori
BGIBMGA002214	PREDICTED: WD repeat-containing protein 44-like	Bombyx mori
BGIBMGA000154	PREDICTED: WD repeat-containing protein 43-like	Bombyx mori
BGIBMGA004947	PREDICTED: WD repeat-containing protein 37-like	Bombyx mori
BGIBMGA006359	PREDICTED: WD repeat-containing protein 36-like	Bombyx mori
BGIBMGA012166	PREDICTED: WD repeat-containing protein 34-like	Bombyx mori
BGIBMGA005842	PREDICTED: WD repeat-containing protein 26-like	Bombyx mori
BGIBMGA009831	PREDICTED: WD repeat-containing protein 24-like	Bombyx mori
BGIBMGA004742	PREDICTED: WD repeat-containing protein 20-like	Bombyx mori
BGIBMGA001293	PREDICTED: WD repeat-containing protein 19-like	Bombyx mori
BGIBMGA009395	PREDICTED: WD repeat-containing protein 18-like	Bombyx mori
BGIBMGA005645	PREDICTED: WD repeat-containing protein 13-like	Bombyx mori
BGIBMGA010683	PREDICTED: WD repeat-containing and planar cell polarity effector protein fritz-like	Bombyx mori
BGIBMGA009520	PREDICTED: WD repeat domain phosphoinositide-interacting protein 4-like isoform X2	Bombyx mori
BGIBMGA007298	PREDICTED: WD repeat domain phosphoinositide-interacting protein 3-like isoform X1	Bombyx mori
BGIBMGA003931	PREDICTED: WD repeat domain phosphoinositide-interacting protein 2-like	Bombyx mori
BGIBMGA003042	PREDICTED: WD repeat and FYVE domain-containing protein 2-like isoform X1	Bombyx mori
BGIBMGA011278	PREDICTED: WD and tetratricopeptide repeats protein 1-like	Bombyx mori
BGIBMGA011156	PREDICTED: WASH complex subunit FAM21A-like	Bombyx mori
BGIBMGA010494	PREDICTED: WASH complex subunit CCDC53-like isoform X1	Bombyx mori
BGIBMGA002100	PREDICTED: WAS/WASL-interacting protein family member 1-like	Bombyx mori
BGIBMGA012990	PREDICTED: WAS/WASL-interacting protein family member 1-like	Bombyx mori
BGIBMGA014103	PREDICTED: WAS/WASL-interacting protein family member 1-like	Bombyx mori
BGIBMGA008016	PREDICTED: WAP four-disulfide core domain protein 8-like	Bombyx mori
BGIBMGA005188	PREDICTED: VWFA and cache domain-containing protein 1-like	Bombyx mori
BGIBMGA014403	PREDICTED: V-type proton ATPase subunit S1-like	Bombyx mori
BGIBMGA014507	PREDICTED: V-type proton ATPase subunit e 2-like, partial	Bombyx mori
BGIBMGA002432	PREDICTED: V-type proton ATPase 116 kDa subunit a isoform 1-like isoform X1	Bombyx mori
BGIBMGA000489	PREDICTED: V-type proton ATPase 116 kDa subunit a isoform 1-like	Bombyx mori
BGIBMGA007771	PREDICTED: von Willebrand factor A domain-containing protein 9-like	Bombyx mori
BGIBMGA003786	PREDICTED: voltage-dependent L-type calcium channel subunit beta-2-like	Bombyx mori
BGIBMGA013344	PREDICTED: voltage-dependent calcium channel type D subunit alpha-1-like	Bombyx mori
BGIBMGA013345	PREDICTED: voltage-dependent calcium channel type D subunit alpha-1-like	Bombyx mori
BGIBMGA003639	PREDICTED: voltage-dependent calcium channel subunit alpha-2/delta-4-like	Bombyx mori
BGIBMGA003649	PREDICTED: voltage-dependent calcium channel subunit alpha-2/delta-3-like	Bombyx mori
BGIBMGA003650	PREDICTED: voltage-dependent calcium channel subunit alpha-2/delta-3-like	Bombyx mori
BGIBMGA008955	PREDICTED: voltage-dependent anion-selective channel-like isoform X4	Bombyx mori
BGIBMGA005196	PREDICTED: vitellogenin-2-like	Bombyx mori
BGIBMGA012773	PREDICTED: vitellogenic carboxypeptidase-like	Bombyx mori
BGIBMGA008565	PREDICTED: visual system homeobox 2-like	Bombyx mori
BGIBMGA008566	PREDICTED: visual system homeobox 2-like	Bombyx mori
BGIBMGA008568	PREDICTED: visual system homeobox 2-like	Bombyx mori
BGIBMGA000803	PREDICTED: viral IAP-associated factor homolog	Bombyx mori
BGIBMGA013369	PREDICTED: vinculin-like	Bombyx mori
BGIBMGA003120	PREDICTED: villin-1-like	Bombyx mori
BGIBMGA011696	PREDICTED: VID27-like protein-like	Bombyx mori
BGIBMGA010839	PREDICTED: vesicular integral-membrane protein VIP36-like	Bombyx mori
BGIBMGA004371	PREDICTED: vesicular inhibitory amino acid transporter-like	Bombyx mori
BGIBMGA010643	PREDICTED: vesicular glutamate transporter 2.2-like	Bombyx mori
BGIBMGA007971	PREDICTED: vesicle-trafficking protein SEC22b-B-like	Bombyx mori
BGIBMGA000447	PREDICTED: vesicle-fusing ATPase 1	Bombyx mori
BGIBMGA000710	PREDICTED: vesicle-associated membrane protein/synaptobrevin-binding protein-like isoform X2	Bombyx mori
BGIBMGA010170	PREDICTED: vesicle-associated membrane protein 2-like	Bombyx mori
BGIBMGA010205	PREDICTED: vesicle-associated membrane protein 2-like	Bombyx mori
BGIBMGA007350	PREDICTED: vesicle transport through interaction with t-SNAREs homolog 1A-like	Bombyx mori
BGIBMGA002933	PREDICTED: vesicle transport protein SEC20-like isoform X1	Bombyx mori
BGIBMGA009559	PREDICTED: vesicle transport protein GOT1B-like	Bombyx mori
BGIBMGA001396	PREDICTED: very-long-chain (3R)-3-hydroxyacyl-[acyl-carrier protein] dehydratase-like	Bombyx mori
BGIBMGA014417	PREDICTED: very long-chain specific acyl-CoA dehydrogenase, mitochondrial-like	Bombyx mori
BGIBMGA011814	PREDICTED: verprolin-like isoform X1	Bombyx mori
BGIBMGA004445	PREDICTED: venom serine protease 34-like	Bombyx mori
BGIBMGA003109	PREDICTED: venom serine carboxypeptidase-like	Bombyx mori
BGIBMGA013085	PREDICTED: venom serine carboxypeptidase-like	Bombyx mori
BGIBMGA006180	PREDICTED: venom dipeptidyl peptidase 4-like isoform X2	Bombyx mori
BGIBMGA001272	PREDICTED: venom dipeptidyl peptidase 4-like	Bombyx mori
BGIBMGA001856	PREDICTED: venom carboxylesterase-6-like	Bombyx mori
BGIBMGA004870	PREDICTED: venom carboxylesterase-6-like	Bombyx mori
BGIBMGA004934	PREDICTED: venom carboxylesterase-6-like	Bombyx mori
BGIBMGA012521	PREDICTED: venom allergen 5-like	Bombyx mori
BGIBMGA013323	PREDICTED: venom allergen 5-like	Bombyx mori
BGIBMGA007145	PREDICTED: vegetative incompatibility protein HET-E-1-like	Bombyx mori
BGIBMGA003006	PREDICTED: vegetative cell wall protein gp1-like	Bombyx mori
BGIBMGA003661	PREDICTED: vegetative cell wall protein gp1-like	Bombyx mori
BGIBMGA004185	PREDICTED: vegetative cell wall protein gp1-like	Bombyx mori
BGIBMGA005178	PREDICTED: vegetative cell wall protein gp1-like	Bombyx mori
BGIBMGA007592	PREDICTED: vegetative cell wall protein gp1-like	Bombyx mori
BGIBMGA001183	PREDICTED: vascular endothelial growth factor receptor 1-like	Bombyx mori
BGIBMGA013924	PREDICTED: vanin-like protein 3-like	Bombyx mori
BGIBMGA012994	PREDICTED: vanin-like protein 2-like	Bombyx mori
BGIBMGA011284	PREDICTED: vang-like protein 1-like	Bombyx mori
BGIBMGA009851	PREDICTED: valine--tRNA ligase-like isoform X1	Bombyx mori
BGIBMGA000131	PREDICTED: valine--tRNA ligase-like	Bombyx mori
BGIBMGA012953	PREDICTED: vacuole membrane protein 1-like	Bombyx mori
BGIBMGA001159	PREDICTED: vacuolar protein-sorting-associated protein 36-like	Bombyx mori
BGIBMGA013532	PREDICTED: vacuolar protein-sorting-associated protein 25-like isoform X1	Bombyx mori
BGIBMGA006301	PREDICTED: vacuolar protein sorting-associated protein 72 homolog	Bombyx mori
BGIBMGA001364	PREDICTED: vacuolar protein sorting-associated protein 53 homolog	Bombyx mori
BGIBMGA002965	PREDICTED: vacuolar protein sorting-associated protein 52 homolog	Bombyx mori
BGIBMGA008013	PREDICTED: vacuolar protein sorting-associated protein 51 homolog	Bombyx mori
BGIBMGA012797	PREDICTED: vacuolar protein sorting-associated protein 45-like	Bombyx mori
BGIBMGA005526	PREDICTED: vacuolar protein sorting-associated protein 41 homolog	Bombyx mori
BGIBMGA011388	PREDICTED: vacuolar protein sorting-associated protein 37A-like	Bombyx mori
BGIBMGA014194	PREDICTED: vacuolar protein sorting-associated protein 35-like	Bombyx mori
BGIBMGA007200	PREDICTED: vacuolar protein sorting-associated protein 33B-like	Bombyx mori
BGIBMGA008046	PREDICTED: vacuolar protein sorting-associated protein 33A-like	Bombyx mori
BGIBMGA012868	PREDICTED: vacuolar protein sorting-associated protein 33A-like	Bombyx mori
BGIBMGA000120	PREDICTED: vacuolar protein sorting-associated protein 26-like	Bombyx mori
BGIBMGA006411	PREDICTED: vacuolar protein sorting-associated protein 16 homolog	Bombyx mori
BGIBMGA008117	PREDICTED: vacuolar protein sorting-associated protein 13C-like	Bombyx mori
BGIBMGA003852	PREDICTED: vacuolar protein sorting-associated protein 13B-like	Bombyx mori
BGIBMGA011277	PREDICTED: vacuolar protein sorting-associated protein 13A-like	Bombyx mori
BGIBMGA010175	PREDICTED: vacuolar protein sorting-associated protein 11 homolog	Bombyx mori
BGIBMGA014007	PREDICTED: vacuolar fusion protein MON1 homolog A-like	Bombyx mori
BGIBMGA005480	PREDICTED: vacuolar fusion protein CCZ1 homolog	Bombyx mori
BGIBMGA008725	PREDICTED: UTP--glucose-1-phosphate uridylyltransferase-like isoform X3	Bombyx mori
BGIBMGA000512	PREDICTED: USP6 N-terminal-like protein-like	Bombyx mori
BGIBMGA005584	PREDICTED: Usher syndrome type-1G protein homolog	Bombyx mori
BGIBMGA000197	PREDICTED: uroporphyrinogen-III synthase-like	Bombyx mori
BGIBMGA000937	PREDICTED: uroporphyrinogen decarboxylase-like	Bombyx mori
BGIBMGA011932	PREDICTED: uridine-cytidine kinase-like 1-like	Bombyx mori
BGIBMGA013774	PREDICTED: uridine phosphorylase 1-like isoform X1	Bombyx mori
BGIBMGA004775	PREDICTED: uridine diphosphate glucose pyrophosphatase-like	Bombyx mori
BGIBMGA009154	PREDICTED: uridine 5&apos;-monophosphate synthase-like isoform X1	Bombyx mori
BGIBMGA012703	PREDICTED: uracil phosphoribosyltransferase homolog	Bombyx mori
BGIBMGA008370	PREDICTED: upstream stimulatory factor 1-like isoform X1	Bombyx mori
BGIBMGA010756	PREDICTED: upstream activation factor subunit spp27-like	Bombyx mori
BGIBMGA007684	PREDICTED: up-regulated during skeletal muscle growth protein 5-like	Bombyx mori
BGIBMGA001482	PREDICTED: UPF0729 protein AAEL015238-like	Bombyx mori
BGIBMGA010902	PREDICTED: UPF0728 protein-like	Bombyx mori
BGIBMGA010757	PREDICTED: UPF0704 protein C6orf165 homolog	Bombyx mori
BGIBMGA004362	PREDICTED: UPF0693 protein C10orf32 homolog	Bombyx mori
BGIBMGA005136	PREDICTED: UPF0692 protein CG33108-like	Bombyx mori
BGIBMGA012181	PREDICTED: UPF0669 protein C6orf120 homolog	Bombyx mori
BGIBMGA011536	PREDICTED: UPF0668 protein C10orf76 homolog	Bombyx mori
BGIBMGA009746	PREDICTED: UPF0641 membrane protein PJ4664.05-like isoform X2	Bombyx mori
BGIBMGA001036	PREDICTED: UPF0609 protein CG1218-like	Bombyx mori
BGIBMGA007664	PREDICTED: UPF0605 protein CG18335-like	Bombyx mori
BGIBMGA001341	PREDICTED: UPF0598 protein CG30010-like	Bombyx mori
BGIBMGA009355	PREDICTED: UPF0587 protein GA18326-like	Bombyx mori
BGIBMGA009735	PREDICTED: UPF0586 protein CG11596-like	Bombyx mori
BGIBMGA003698	PREDICTED: UPF0585 protein CG18661-like isoform X2	Bombyx mori
BGIBMGA014605	PREDICTED: UPF0568 protein C14orf166 homolog	Bombyx mori
BGIBMGA013582	PREDICTED: UPF0565 protein C2orf69 homolog	Bombyx mori
BGIBMGA011296	PREDICTED: UPF0562 protein C7orf55-like	Bombyx mori
BGIBMGA005034	PREDICTED: UPF0554 protein C2orf43-like	Bombyx mori
BGIBMGA003636	PREDICTED: UPF0554 protein C2orf43 homolog	Bombyx mori
BGIBMGA013522	PREDICTED: UPF0553 protein C9orf64 homolog	Bombyx mori
BGIBMGA007532	PREDICTED: UPF0544 protein C5orf45 homolog	Bombyx mori
BGIBMGA010148	PREDICTED: UPF0532 protein CG3570-like	Bombyx mori
BGIBMGA010282	PREDICTED: UPF0518 protein GK23746-like	Bombyx mori
BGIBMGA012704	PREDICTED: UPF0518 protein AGAP011705-like	Bombyx mori
BGIBMGA006852	PREDICTED: UPF0505 protein C16orf62-like	Bombyx mori
BGIBMGA003653	PREDICTED: UPF0489 protein C5orf22 homolog isoform X1	Bombyx mori
BGIBMGA004026	PREDICTED: UPF0468 protein C16orf80 homolog	Bombyx mori
BGIBMGA005446	PREDICTED: UPF0454 protein C12orf49 homolog	Bombyx mori
BGIBMGA013366	PREDICTED: UPF0428 protein CXorf56 homolog	Bombyx mori
BGIBMGA000548	PREDICTED: UPF0420 protein C16orf58-like	Bombyx mori
BGIBMGA002417	PREDICTED: UPF0415 protein C7orf25 homolog isoform X1	Bombyx mori
BGIBMGA003590	PREDICTED: UPF0390 protein zgc136864-like	Bombyx mori
BGIBMGA006654	PREDICTED: UPF0378 protein KIAA0100-like	Bombyx mori
BGIBMGA011169	PREDICTED: UPF0369 protein C6orf57 homolog	Bombyx mori
BGIBMGA008181	PREDICTED: UPF0364 protein C6orf211 homolog	Bombyx mori
BGIBMGA005551	PREDICTED: UPF0193 protein EVG1 homolog	Bombyx mori
BGIBMGA006219	PREDICTED: UPF0184 protein AAEL002161-like	Bombyx mori
BGIBMGA004348	PREDICTED: UPF0183 protein CG7083-like	Bombyx mori
BGIBMGA008928	PREDICTED: UPF0047 protein C4A8.02c-like isoform X2	Bombyx mori
BGIBMGA001247	PREDICTED: unconventional myosin-XVIIIa-like	Bombyx mori
BGIBMGA001423	PREDICTED: unconventional myosin-IXa-like	Bombyx mori
BGIBMGA008871	PREDICTED: uncharacterized transporter C38C10.2-like	Bombyx mori
BGIBMGA001857	PREDICTED: uncharacterized threonine-rich GPI-anchored glycoprotein PJ4664.02-like	Bombyx mori
BGIBMGA003393	PREDICTED: uncharacterized threonine-rich GPI-anchored glycoprotein PJ4664.02-like	Bombyx mori
BGIBMGA013376	PREDICTED: uncharacterized threonine-rich GPI-anchored glycoprotein PJ4664.02-like	Bombyx mori
BGIBMGA011587	PREDICTED: uncharacterized threonine-rich GPI-anchored glycoprotein PJ4664.02	Bombyx mori
BGIBMGA000315	PREDICTED: uncharacterized serine-rich protein C1E8.05-like	Bombyx mori
BGIBMGA004682	PREDICTED: uncharacterized protein ZK1073.1-like isoform X1	Bombyx mori
BGIBMGA009986	PREDICTED: uncharacterized protein YJR142W-like	Bombyx mori
BGIBMGA002532	PREDICTED: uncharacterized protein YBL113C-like isoform X1	Bombyx mori
BGIBMGA011059	PREDICTED: uncharacterized protein YBL113C-like	Bombyx mori
BGIBMGA001191	PREDICTED: uncharacterized protein T20G5.4-like isoform X1	Bombyx mori
BGIBMGA005681	PREDICTED: uncharacterized protein R102.4-like	Bombyx mori
BGIBMGA012553	PREDICTED: uncharacterized protein PFB0765w-like	Bombyx mori
BGIBMGA001215	PREDICTED: uncharacterized protein PFB0145c-like	Bombyx mori
BGIBMGA010086	PREDICTED: uncharacterized protein PFB0145c-like	Bombyx mori
BGIBMGA005304	PREDICTED: uncharacterized protein PF11_0213-like	Bombyx mori
BGIBMGA012042	PREDICTED: uncharacterized protein PF11_0213-like	Bombyx mori
BGIBMGA003188	PREDICTED: uncharacterized protein MAL13P1.304-like	Bombyx mori
BGIBMGA011684	PREDICTED: uncharacterized protein LOC692414	Bombyx mori
BGIBMGA011685	PREDICTED: uncharacterized protein LOC692414	Bombyx mori
BGIBMGA010799	PREDICTED: uncharacterized protein LOC101747229	Bombyx mori
BGIBMGA002412	PREDICTED: uncharacterized protein LOC101747225	Bombyx mori
BGIBMGA010583	PREDICTED: uncharacterized protein LOC101747216	Bombyx mori
BGIBMGA013055	PREDICTED: uncharacterized protein LOC101747215	Bombyx mori
BGIBMGA004537	PREDICTED: uncharacterized protein LOC101747207	Bombyx mori
BGIBMGA008104	PREDICTED: uncharacterized protein LOC101747205	Bombyx mori
BGIBMGA004031	PREDICTED: uncharacterized protein LOC101747199	Bombyx mori
BGIBMGA002246	PREDICTED: uncharacterized protein LOC101747197	Bombyx mori
BGIBMGA007001	PREDICTED: uncharacterized protein LOC101747190	Bombyx mori
BGIBMGA003589	PREDICTED: uncharacterized protein LOC101747185	Bombyx mori
BGIBMGA006104	PREDICTED: uncharacterized protein LOC101747184	Bombyx mori
BGIBMGA009569	PREDICTED: uncharacterized protein LOC101747173	Bombyx mori
BGIBMGA001756	PREDICTED: uncharacterized protein LOC101747157	Bombyx mori
BGIBMGA013986	PREDICTED: uncharacterized protein LOC101747151	Bombyx mori
BGIBMGA001858	PREDICTED: uncharacterized protein LOC101747150	Bombyx mori
BGIBMGA000314	PREDICTED: uncharacterized protein LOC101747142 isoform X1	Bombyx mori
BGIBMGA011653	PREDICTED: uncharacterized protein LOC101747140	Bombyx mori
BGIBMGA011718	PREDICTED: uncharacterized protein LOC101747139	Bombyx mori
BGIBMGA002768	PREDICTED: uncharacterized protein LOC101747121	Bombyx mori
BGIBMGA010323	PREDICTED: uncharacterized protein LOC101747119	Bombyx mori
BGIBMGA010324	PREDICTED: uncharacterized protein LOC101747119	Bombyx mori
BGIBMGA012578	PREDICTED: uncharacterized protein LOC101747117	Bombyx mori
BGIBMGA000147	PREDICTED: uncharacterized protein LOC101747106	Bombyx mori
BGIBMGA009462	PREDICTED: uncharacterized protein LOC101747105	Bombyx mori
BGIBMGA001831	PREDICTED: uncharacterized protein LOC101747102	Bombyx mori
BGIBMGA009667	PREDICTED: uncharacterized protein LOC101747094	Bombyx mori
BGIBMGA009765	PREDICTED: uncharacterized protein LOC101747094	Bombyx mori
BGIBMGA009768	PREDICTED: uncharacterized protein LOC101747094	Bombyx mori
BGIBMGA001597	PREDICTED: uncharacterized protein LOC101747082	Bombyx mori
BGIBMGA004536	PREDICTED: uncharacterized protein LOC101747073	Bombyx mori
BGIBMGA007401	PREDICTED: uncharacterized protein LOC101747067	Bombyx mori
BGIBMGA001158	PREDICTED: uncharacterized protein LOC101747063	Bombyx mori
BGIBMGA001822	PREDICTED: uncharacterized protein LOC101747063	Bombyx mori
BGIBMGA000993	PREDICTED: uncharacterized protein LOC101747039	Bombyx mori
BGIBMGA012395	PREDICTED: uncharacterized protein LOC101747030	Bombyx mori
BGIBMGA014228	PREDICTED: uncharacterized protein LOC101747024	Bombyx mori
BGIBMGA003327	PREDICTED: uncharacterized protein LOC101747020 isoform X1	Bombyx mori
BGIBMGA011066	PREDICTED: uncharacterized protein LOC101747015	Bombyx mori
BGIBMGA003844	PREDICTED: uncharacterized protein LOC101747014	Bombyx mori
BGIBMGA013911	PREDICTED: uncharacterized protein LOC101747013	Bombyx mori
BGIBMGA002500	PREDICTED: uncharacterized protein LOC101747003	Bombyx mori
BGIBMGA013288	PREDICTED: uncharacterized protein LOC101746987	Bombyx mori
BGIBMGA008605	PREDICTED: uncharacterized protein LOC101746985	Bombyx mori
BGIBMGA003836	PREDICTED: uncharacterized protein LOC101746975	Bombyx mori
BGIBMGA004746	PREDICTED: uncharacterized protein LOC101746975	Bombyx mori
BGIBMGA013785	PREDICTED: uncharacterized protein LOC101746975	Bombyx mori
BGIBMGA014068	PREDICTED: uncharacterized protein LOC101746966	Bombyx mori
BGIBMGA000225	PREDICTED: uncharacterized protein LOC101746958	Bombyx mori
BGIBMGA000658	PREDICTED: uncharacterized protein LOC101746951	Bombyx mori
BGIBMGA007369	PREDICTED: uncharacterized protein LOC101746935	Bombyx mori
BGIBMGA001676	PREDICTED: uncharacterized protein LOC101746930 isoform X1	Bombyx mori
BGIBMGA006049	PREDICTED: uncharacterized protein LOC101746914	Bombyx mori
BGIBMGA006050	PREDICTED: uncharacterized protein LOC101746914	Bombyx mori
BGIBMGA006051	PREDICTED: uncharacterized protein LOC101746914	Bombyx mori
BGIBMGA006052	PREDICTED: uncharacterized protein LOC101746914	Bombyx mori
BGIBMGA006053	PREDICTED: uncharacterized protein LOC101746914	Bombyx mori
BGIBMGA012930	PREDICTED: uncharacterized protein LOC101746911	Bombyx mori
BGIBMGA007733	PREDICTED: uncharacterized protein LOC101746909	Bombyx mori
BGIBMGA014330	PREDICTED: uncharacterized protein LOC101746905	Bombyx mori
BGIBMGA000185	PREDICTED: uncharacterized protein LOC101746904	Bombyx mori
BGIBMGA013372	PREDICTED: uncharacterized protein LOC101746901	Bombyx mori
BGIBMGA006870	PREDICTED: uncharacterized protein LOC101746893	Bombyx mori
BGIBMGA001860	PREDICTED: uncharacterized protein LOC101746878	Bombyx mori
BGIBMGA011471	PREDICTED: uncharacterized protein LOC101746874	Bombyx mori
BGIBMGA011654	PREDICTED: uncharacterized protein LOC101746869	Bombyx mori
BGIBMGA011756	PREDICTED: uncharacterized protein LOC101746868	Bombyx mori
BGIBMGA010255	PREDICTED: uncharacterized protein LOC101746867 isoform X1	Bombyx mori
BGIBMGA008593	PREDICTED: uncharacterized protein LOC101746865	Bombyx mori
BGIBMGA000504	PREDICTED: uncharacterized protein LOC101746861	Bombyx mori
BGIBMGA012767	PREDICTED: uncharacterized protein LOC101746858	Bombyx mori
BGIBMGA007294	PREDICTED: uncharacterized protein LOC101746842	Bombyx mori
BGIBMGA000759	PREDICTED: uncharacterized protein LOC101746841 isoform X1	Bombyx mori
BGIBMGA000384	PREDICTED: uncharacterized protein LOC101746816 isoform X2	Bombyx mori
BGIBMGA011772	PREDICTED: uncharacterized protein LOC101746815	Bombyx mori
BGIBMGA001388	PREDICTED: uncharacterized protein LOC101746808	Bombyx mori
BGIBMGA010368	PREDICTED: uncharacterized protein LOC101746807	Bombyx mori
BGIBMGA010924	PREDICTED: uncharacterized protein LOC101746799 isoform X6	Bombyx mori
BGIBMGA010925	PREDICTED: uncharacterized protein LOC101746799 isoform X1	Bombyx mori
BGIBMGA001819	PREDICTED: uncharacterized protein LOC101746790	Bombyx mori
BGIBMGA003149	PREDICTED: uncharacterized protein LOC101746777	Bombyx mori
BGIBMGA001462	PREDICTED: uncharacterized protein LOC101746774	Bombyx mori
BGIBMGA006101	PREDICTED: uncharacterized protein LOC101746773	Bombyx mori
BGIBMGA001297	PREDICTED: uncharacterized protein LOC101746767	Bombyx mori
BGIBMGA013371	PREDICTED: uncharacterized protein LOC101746761	Bombyx mori
BGIBMGA008713	PREDICTED: uncharacterized protein LOC101746757	Bombyx mori
BGIBMGA012180	PREDICTED: uncharacterized protein LOC101746752 isoform X1	Bombyx mori
BGIBMGA002725	PREDICTED: uncharacterized protein LOC101746734	Bombyx mori
BGIBMGA010127	PREDICTED: uncharacterized protein LOC101746729	Bombyx mori
BGIBMGA011347	PREDICTED: uncharacterized protein LOC101746726	Bombyx mori
BGIBMGA008500	PREDICTED: uncharacterized protein LOC101746716	Bombyx mori
BGIBMGA008611	PREDICTED: uncharacterized protein LOC101746708	Bombyx mori
BGIBMGA003948	PREDICTED: uncharacterized protein LOC101746704	Bombyx mori
BGIBMGA014222	PREDICTED: uncharacterized protein LOC101746686	Bombyx mori
BGIBMGA014223	PREDICTED: uncharacterized protein LOC101746686	Bombyx mori
BGIBMGA003595	PREDICTED: uncharacterized protein LOC101746671 isoform X2	Bombyx mori
BGIBMGA009482	PREDICTED: uncharacterized protein LOC101746671 isoform X1	Bombyx mori
BGIBMGA013747	PREDICTED: uncharacterized protein LOC101746671 isoform X1	Bombyx mori
BGIBMGA001389	PREDICTED: uncharacterized protein LOC101746669	Bombyx mori
BGIBMGA014311	PREDICTED: uncharacterized protein LOC101746669	Bombyx mori
BGIBMGA013050	PREDICTED: uncharacterized protein LOC101746666	Bombyx mori
BGIBMGA000840	PREDICTED: uncharacterized protein LOC101746664	Bombyx mori
BGIBMGA000841	PREDICTED: uncharacterized protein LOC101746664	Bombyx mori
BGIBMGA004621	PREDICTED: uncharacterized protein LOC101746662	Bombyx mori
BGIBMGA008121	PREDICTED: uncharacterized protein LOC101746654, partial	Bombyx mori
BGIBMGA010036	PREDICTED: uncharacterized protein LOC101746652	Bombyx mori
BGIBMGA002329	PREDICTED: uncharacterized protein LOC101746650	Bombyx mori
BGIBMGA007057	PREDICTED: uncharacterized protein LOC101746650	Bombyx mori
BGIBMGA010058	PREDICTED: uncharacterized protein LOC101746650	Bombyx mori
BGIBMGA013426	PREDICTED: uncharacterized protein LOC101746646	Bombyx mori
BGIBMGA005336	PREDICTED: uncharacterized protein LOC101746639	Bombyx mori
BGIBMGA008993	PREDICTED: uncharacterized protein LOC101746638	Bombyx mori
BGIBMGA007443	PREDICTED: uncharacterized protein LOC101746627	Bombyx mori
BGIBMGA011134	PREDICTED: uncharacterized protein LOC101746620, partial	Bombyx mori
BGIBMGA012179	PREDICTED: uncharacterized protein LOC101746612	Bombyx mori
BGIBMGA013912	PREDICTED: uncharacterized protein LOC101746599	Bombyx mori
BGIBMGA007700	PREDICTED: uncharacterized protein LOC101746576	Bombyx mori
BGIBMGA008492	PREDICTED: uncharacterized protein LOC101746574	Bombyx mori
BGIBMGA003952	PREDICTED: uncharacterized protein LOC101746563	Bombyx mori
BGIBMGA007269	PREDICTED: uncharacterized protein LOC101746561	Bombyx mori
BGIBMGA012409	PREDICTED: uncharacterized protein LOC101746560	Bombyx mori
BGIBMGA010284	PREDICTED: uncharacterized protein LOC101746539	Bombyx mori
BGIBMGA002416	PREDICTED: uncharacterized protein LOC101746538	Bombyx mori
BGIBMGA003598	PREDICTED: uncharacterized protein LOC101746535	Bombyx mori
BGIBMGA010929	PREDICTED: uncharacterized protein LOC101746519	Bombyx mori
BGIBMGA002254	PREDICTED: uncharacterized protein LOC101746506	Bombyx mori
BGIBMGA014604	PREDICTED: uncharacterized protein LOC101746506	Bombyx mori
BGIBMGA001463	PREDICTED: uncharacterized protein LOC101746488	Bombyx mori
BGIBMGA000996	PREDICTED: uncharacterized protein LOC101746483	Bombyx mori
BGIBMGA013283	PREDICTED: uncharacterized protein LOC101746481 isoform X1	Bombyx mori
BGIBMGA007444	PREDICTED: uncharacterized protein LOC101746480, partial	Bombyx mori
BGIBMGA008748	PREDICTED: uncharacterized protein LOC101746477	Bombyx mori
BGIBMGA008788	PREDICTED: uncharacterized protein LOC101746477	Bombyx mori
BGIBMGA012376	PREDICTED: uncharacterized protein LOC101746471	Bombyx mori
BGIBMGA013782	PREDICTED: uncharacterized protein LOC101746461	Bombyx mori
BGIBMGA014621	PREDICTED: uncharacterized protein LOC101746451	Bombyx mori
BGIBMGA011326	PREDICTED: uncharacterized protein LOC101746443	Bombyx mori
BGIBMGA001354	PREDICTED: uncharacterized protein LOC101746426	Bombyx mori
BGIBMGA004978	PREDICTED: uncharacterized protein LOC101746420	Bombyx mori
BGIBMGA007094	PREDICTED: uncharacterized protein LOC101746405	Bombyx mori
BGIBMGA010380	PREDICTED: uncharacterized protein LOC101746396	Bombyx mori
BGIBMGA009100	PREDICTED: uncharacterized protein LOC101746379	Bombyx mori
BGIBMGA011043	PREDICTED: uncharacterized protein LOC101746363	Bombyx mori
BGIBMGA011539	PREDICTED: uncharacterized protein LOC101746356	Bombyx mori
BGIBMGA005494	PREDICTED: uncharacterized protein LOC101746353 isoform X2	Bombyx mori
BGIBMGA003016	PREDICTED: uncharacterized protein LOC101746350	Bombyx mori
BGIBMGA006731	PREDICTED: uncharacterized protein LOC101746349	Bombyx mori
BGIBMGA013128	PREDICTED: uncharacterized protein LOC101746340	Bombyx mori
BGIBMGA009576	PREDICTED: uncharacterized protein LOC101746338	Bombyx mori
BGIBMGA011006	PREDICTED: uncharacterized protein LOC101746333	Bombyx mori
BGIBMGA012389	PREDICTED: uncharacterized protein LOC101746332	Bombyx mori
BGIBMGA013781	PREDICTED: uncharacterized protein LOC101746322	Bombyx mori
BGIBMGA002658	PREDICTED: uncharacterized protein LOC101746312	Bombyx mori
BGIBMGA005368	PREDICTED: uncharacterized protein LOC101746311	Bombyx mori
BGIBMGA008913	PREDICTED: uncharacterized protein LOC101746308	Bombyx mori
BGIBMGA003482	PREDICTED: uncharacterized protein LOC101746304	Bombyx mori
BGIBMGA003962	PREDICTED: uncharacterized protein LOC101746288	Bombyx mori
BGIBMGA003333	PREDICTED: uncharacterized protein LOC101746276	Bombyx mori
BGIBMGA007597	PREDICTED: uncharacterized protein LOC101746254	Bombyx mori
BGIBMGA009064	PREDICTED: uncharacterized protein LOC101746240	Bombyx mori
BGIBMGA004154	PREDICTED: uncharacterized protein LOC101746239	Bombyx mori
BGIBMGA001828	PREDICTED: uncharacterized protein LOC101746228	Bombyx mori
BGIBMGA002565	PREDICTED: uncharacterized protein LOC101746215 isoform X1	Bombyx mori
BGIBMGA005316	PREDICTED: uncharacterized protein LOC101746213	Bombyx mori
BGIBMGA006730	PREDICTED: uncharacterized protein LOC101746207	Bombyx mori
BGIBMGA014110	PREDICTED: uncharacterized protein LOC101746184	Bombyx mori
BGIBMGA003223	PREDICTED: uncharacterized protein LOC101746182	Bombyx mori
BGIBMGA011478	PREDICTED: uncharacterized protein LOC101746162	Bombyx mori
BGIBMGA011323	PREDICTED: uncharacterized protein LOC101746156	Bombyx mori
BGIBMGA000513	PREDICTED: uncharacterized protein LOC101746155	Bombyx mori
BGIBMGA001390	PREDICTED: uncharacterized protein LOC101746153	Bombyx mori
BGIBMGA008547	PREDICTED: uncharacterized protein LOC101746149	Bombyx mori
BGIBMGA007504	PREDICTED: uncharacterized protein LOC101746139 isoform X1	Bombyx mori
BGIBMGA000089	PREDICTED: uncharacterized protein LOC101746134	Bombyx mori
BGIBMGA007993	PREDICTED: uncharacterized protein LOC101746133	Bombyx mori
BGIBMGA008393	PREDICTED: uncharacterized protein LOC101746111	Bombyx mori
BGIBMGA008129	PREDICTED: uncharacterized protein LOC101746092, partial	Bombyx mori
BGIBMGA008130	PREDICTED: uncharacterized protein LOC101746092, partial	Bombyx mori
BGIBMGA001817	PREDICTED: uncharacterized protein LOC101746086	Bombyx mori
BGIBMGA006729	PREDICTED: uncharacterized protein LOC101746064	Bombyx mori
BGIBMGA003719	PREDICTED: uncharacterized protein LOC101746063 isoform X2	Bombyx mori
BGIBMGA003272	PREDICTED: uncharacterized protein LOC101746039	Bombyx mori
BGIBMGA001889	PREDICTED: uncharacterized protein LOC101746026	Bombyx mori
BGIBMGA002420	PREDICTED: uncharacterized protein LOC101746026	Bombyx mori
BGIBMGA005031	PREDICTED: uncharacterized protein LOC101746026	Bombyx mori
BGIBMGA011349	PREDICTED: uncharacterized protein LOC101746026	Bombyx mori
BGIBMGA012358	PREDICTED: uncharacterized protein LOC101746024	Bombyx mori
BGIBMGA012359	PREDICTED: uncharacterized protein LOC101746024	Bombyx mori
BGIBMGA012010	PREDICTED: uncharacterized protein LOC101746004	Bombyx mori
BGIBMGA003933	PREDICTED: uncharacterized protein LOC101746000	Bombyx mori
BGIBMGA012447	PREDICTED: uncharacterized protein LOC101745998	Bombyx mori
BGIBMGA006318	PREDICTED: uncharacterized protein LOC101745994	Bombyx mori
BGIBMGA006927	PREDICTED: uncharacterized protein LOC101745993	Bombyx mori
BGIBMGA013913	PREDICTED: uncharacterized protein LOC101745983 isoform X1	Bombyx mori
BGIBMGA009682	PREDICTED: uncharacterized protein LOC101745982	Bombyx mori
BGIBMGA003638	PREDICTED: uncharacterized protein LOC101745972	Bombyx mori
BGIBMGA001397	PREDICTED: uncharacterized protein LOC101745971	Bombyx mori
BGIBMGA010455	PREDICTED: uncharacterized protein LOC101745969	Bombyx mori
BGIBMGA008483	PREDICTED: uncharacterized protein LOC101745966 isoform X1	Bombyx mori
BGIBMGA004201	PREDICTED: uncharacterized protein LOC101745951	Bombyx mori
BGIBMGA004357	PREDICTED: uncharacterized protein LOC101745942	Bombyx mori
BGIBMGA004358	PREDICTED: uncharacterized protein LOC101745942	Bombyx mori
BGIBMGA001816	PREDICTED: uncharacterized protein LOC101745939	Bombyx mori
BGIBMGA005265	PREDICTED: uncharacterized protein LOC101745939	Bombyx mori
BGIBMGA002320	PREDICTED: uncharacterized protein LOC101745937	Bombyx mori
BGIBMGA005149	PREDICTED: uncharacterized protein LOC101745936	Bombyx mori
BGIBMGA014307	PREDICTED: uncharacterized protein LOC101745932	Bombyx mori
BGIBMGA006094	PREDICTED: uncharacterized protein LOC101745917	Bombyx mori
BGIBMGA011112	PREDICTED: uncharacterized protein LOC101745906	Bombyx mori
BGIBMGA011105	PREDICTED: uncharacterized protein LOC101745904	Bombyx mori
BGIBMGA008728	PREDICTED: uncharacterized protein LOC101745903	Bombyx mori
BGIBMGA000713	PREDICTED: uncharacterized protein LOC101745876	Bombyx mori
BGIBMGA008496	PREDICTED: uncharacterized protein LOC101745871	Bombyx mori
BGIBMGA008546	PREDICTED: uncharacterized protein LOC101745870	Bombyx mori
BGIBMGA008616	PREDICTED: uncharacterized protein LOC101745866	Bombyx mori
BGIBMGA013838	PREDICTED: uncharacterized protein LOC101745859	Bombyx mori
BGIBMGA003297	PREDICTED: uncharacterized protein LOC101745853	Bombyx mori
BGIBMGA009753	PREDICTED: uncharacterized protein LOC101745843	Bombyx mori
BGIBMGA002568	PREDICTED: uncharacterized protein LOC101745841	Bombyx mori
BGIBMGA010109	PREDICTED: uncharacterized protein LOC101745837	Bombyx mori
BGIBMGA010272	PREDICTED: uncharacterized protein LOC101745837	Bombyx mori
BGIBMGA002476	PREDICTED: uncharacterized protein LOC101745836	Bombyx mori
BGIBMGA003020	PREDICTED: uncharacterized protein LOC101745835 isoform X1	Bombyx mori
BGIBMGA013806	PREDICTED: uncharacterized protein LOC101745813	Bombyx mori
BGIBMGA014534	PREDICTED: uncharacterized protein LOC101745813	Bombyx mori
BGIBMGA009089	PREDICTED: uncharacterized protein LOC101745809	Bombyx mori
BGIBMGA009090	PREDICTED: uncharacterized protein LOC101745809	Bombyx mori
BGIBMGA004079	PREDICTED: uncharacterized protein LOC101745797	Bombyx mori
BGIBMGA001814	PREDICTED: uncharacterized protein LOC101745796	Bombyx mori
BGIBMGA005693	PREDICTED: uncharacterized protein LOC101745793, partial	Bombyx mori
BGIBMGA005694	PREDICTED: uncharacterized protein LOC101745793, partial	Bombyx mori
BGIBMGA011047	PREDICTED: uncharacterized protein LOC101745789	Bombyx mori
BGIBMGA000856	PREDICTED: uncharacterized protein LOC101745768	Bombyx mori
BGIBMGA010963	PREDICTED: uncharacterized protein LOC101745759	Bombyx mori
BGIBMGA013152	PREDICTED: uncharacterized protein LOC101745748	Bombyx mori
BGIBMGA013914	PREDICTED: uncharacterized protein LOC101745745	Bombyx mori
BGIBMGA012418	PREDICTED: uncharacterized protein LOC101745712	Bombyx mori
BGIBMGA013851	PREDICTED: uncharacterized protein LOC101745709	Bombyx mori
BGIBMGA010269	PREDICTED: uncharacterized protein LOC101745688	Bombyx mori
BGIBMGA010270	PREDICTED: uncharacterized protein LOC101745688	Bombyx mori
BGIBMGA010459	PREDICTED: uncharacterized protein LOC101745681	Bombyx mori
BGIBMGA007606	PREDICTED: uncharacterized protein LOC101745679	Bombyx mori
BGIBMGA009582	PREDICTED: uncharacterized protein LOC101745670	Bombyx mori
BGIBMGA009615	PREDICTED: uncharacterized protein LOC101745670	Bombyx mori
BGIBMGA013530	PREDICTED: uncharacterized protein LOC101745669	Bombyx mori
BGIBMGA008663	PREDICTED: uncharacterized protein LOC101745663 isoform X1	Bombyx mori
BGIBMGA014125	PREDICTED: uncharacterized protein LOC101745662	Bombyx mori
BGIBMGA009475	PREDICTED: uncharacterized protein LOC101745652	Bombyx mori
BGIBMGA002312	PREDICTED: uncharacterized protein LOC101745646	Bombyx mori
BGIBMGA002313	PREDICTED: uncharacterized protein LOC101745646	Bombyx mori
BGIBMGA004253	PREDICTED: uncharacterized protein LOC101745645	Bombyx mori
BGIBMGA005525	PREDICTED: uncharacterized protein LOC101745645	Bombyx mori
BGIBMGA011054	PREDICTED: uncharacterized protein LOC101745641	Bombyx mori
BGIBMGA012272	PREDICTED: uncharacterized protein LOC101745636	Bombyx mori
BGIBMGA004867	PREDICTED: uncharacterized protein LOC101745601 isoform X1	Bombyx mori
BGIBMGA011480	PREDICTED: uncharacterized protein LOC101745588	Bombyx mori
BGIBMGA001398	PREDICTED: uncharacterized protein LOC101745578	Bombyx mori
BGIBMGA007718	PREDICTED: uncharacterized protein LOC101745573	Bombyx mori
BGIBMGA008346	PREDICTED: uncharacterized protein LOC101745570 isoform X1	Bombyx mori
BGIBMGA004449	PREDICTED: uncharacterized protein LOC101745553	Bombyx mori
BGIBMGA002720	PREDICTED: uncharacterized protein LOC101745543	Bombyx mori
BGIBMGA010393	PREDICTED: uncharacterized protein LOC101745533	Bombyx mori
BGIBMGA013529	PREDICTED: uncharacterized protein LOC101745524	Bombyx mori
BGIBMGA011053	PREDICTED: uncharacterized protein LOC101745502	Bombyx mori
BGIBMGA014314	PREDICTED: uncharacterized protein LOC101745501	Bombyx mori
BGIBMGA012273	PREDICTED: uncharacterized protein LOC101745497	Bombyx mori
BGIBMGA006673	PREDICTED: uncharacterized protein LOC101745491	Bombyx mori
BGIBMGA000712	PREDICTED: uncharacterized protein LOC101745488 isoform X1	Bombyx mori
BGIBMGA001499	PREDICTED: uncharacterized protein LOC101745487	Bombyx mori
BGIBMGA007231	PREDICTED: uncharacterized protein LOC101745476 isoform X1	Bombyx mori
BGIBMGA010966	PREDICTED: uncharacterized protein LOC101745469	Bombyx mori
BGIBMGA003886	PREDICTED: uncharacterized protein LOC101745465	Bombyx mori
BGIBMGA014282	PREDICTED: uncharacterized protein LOC101745465	Bombyx mori
BGIBMGA009824	PREDICTED: uncharacterized protein LOC101745460	Bombyx mori
BGIBMGA002848	PREDICTED: uncharacterized protein LOC101745456 isoform X1	Bombyx mori
BGIBMGA006279	PREDICTED: uncharacterized protein LOC101745418	Bombyx mori
BGIBMGA007006	PREDICTED: uncharacterized protein LOC101745403	Bombyx mori
BGIBMGA010394	PREDICTED: uncharacterized protein LOC101745389	Bombyx mori
BGIBMGA010395	PREDICTED: uncharacterized protein LOC101745389	Bombyx mori
BGIBMGA005903	PREDICTED: uncharacterized protein LOC101745383	Bombyx mori
BGIBMGA012506	PREDICTED: uncharacterized protein LOC101745370 isoform X2	Bombyx mori
BGIBMGA010008	PREDICTED: uncharacterized protein LOC101745366	Bombyx mori
BGIBMGA008037	PREDICTED: uncharacterized protein LOC101745364	Bombyx mori
BGIBMGA001807	PREDICTED: uncharacterized protein LOC101745360	Bombyx mori
BGIBMGA007857	PREDICTED: uncharacterized protein LOC101745341	Bombyx mori
BGIBMGA008479	PREDICTED: uncharacterized protein LOC101745340 isoform X1	Bombyx mori
BGIBMGA009188	PREDICTED: uncharacterized protein LOC101745338	Bombyx mori
BGIBMGA011293	PREDICTED: uncharacterized protein LOC101745299	Bombyx mori
BGIBMGA006064	PREDICTED: uncharacterized protein LOC101745293	Bombyx mori
BGIBMGA008632	PREDICTED: uncharacterized protein LOC101745285	Bombyx mori
BGIBMGA000768	PREDICTED: uncharacterized protein LOC101745283	Bombyx mori
BGIBMGA012420	PREDICTED: uncharacterized protein LOC101745282	Bombyx mori
BGIBMGA001361	PREDICTED: uncharacterized protein LOC101745266	Bombyx mori
BGIBMGA014488	PREDICTED: uncharacterized protein LOC101745266	Bombyx mori
BGIBMGA009747	PREDICTED: uncharacterized protein LOC101745265	Bombyx mori
BGIBMGA002099	PREDICTED: uncharacterized protein LOC101745262	Bombyx mori
BGIBMGA007091	PREDICTED: uncharacterized protein LOC101745261	Bombyx mori
BGIBMGA010137	PREDICTED: uncharacterized protein LOC101745257 isoform X1	Bombyx mori
BGIBMGA002467	PREDICTED: uncharacterized protein LOC101745256	Bombyx mori
BGIBMGA007974	PREDICTED: uncharacterized protein LOC101745243	Bombyx mori
BGIBMGA008398	PREDICTED: uncharacterized protein LOC101745240	Bombyx mori
BGIBMGA005906	PREDICTED: uncharacterized protein LOC101745236	Bombyx mori
BGIBMGA005371	PREDICTED: uncharacterized protein LOC101745234	Bombyx mori
BGIBMGA010315	PREDICTED: uncharacterized protein LOC101745234	Bombyx mori
BGIBMGA013360	PREDICTED: uncharacterized protein LOC101745232	Bombyx mori
BGIBMGA013487	PREDICTED: uncharacterized protein LOC101745229	Bombyx mori
BGIBMGA013488	PREDICTED: uncharacterized protein LOC101745229	Bombyx mori
BGIBMGA012725	PREDICTED: uncharacterized protein LOC101745226	Bombyx mori
BGIBMGA007273	PREDICTED: uncharacterized protein LOC101745225	Bombyx mori
BGIBMGA009304	PREDICTED: uncharacterized protein LOC101745218	Bombyx mori
BGIBMGA009306	PREDICTED: uncharacterized protein LOC101745218	Bombyx mori
BGIBMGA009387	PREDICTED: uncharacterized protein LOC101745218	Bombyx mori
BGIBMGA014472	PREDICTED: uncharacterized protein LOC101745218	Bombyx mori
BGIBMGA004493	PREDICTED: uncharacterized protein LOC101745214	Bombyx mori
BGIBMGA005558	PREDICTED: uncharacterized protein LOC101745209 isoform X2	Bombyx mori
BGIBMGA002657	PREDICTED: uncharacterized protein LOC101745200	Bombyx mori
BGIBMGA004195	PREDICTED: uncharacterized protein LOC101745177	Bombyx mori
BGIBMGA002777	PREDICTED: uncharacterized protein LOC101745170	Bombyx mori
BGIBMGA005937	PREDICTED: uncharacterized protein LOC101745144	Bombyx mori
BGIBMGA012782	PREDICTED: uncharacterized protein LOC101745142	Bombyx mori
BGIBMGA008607	PREDICTED: uncharacterized protein LOC101745134	Bombyx mori
BGIBMGA009204	PREDICTED: uncharacterized protein LOC101745119	Bombyx mori
BGIBMGA005144	PREDICTED: uncharacterized protein LOC101745117	Bombyx mori
BGIBMGA010785	PREDICTED: uncharacterized protein LOC101745112	Bombyx mori
BGIBMGA010564	PREDICTED: uncharacterized protein LOC101745095	Bombyx mori
BGIBMGA007969	PREDICTED: uncharacterized protein LOC101745093	Bombyx mori
BGIBMGA007741	PREDICTED: uncharacterized protein LOC101745092	Bombyx mori
BGIBMGA003949	PREDICTED: uncharacterized protein LOC101745082 isoform X1	Bombyx mori
BGIBMGA009592	PREDICTED: uncharacterized protein LOC101745081	Bombyx mori
BGIBMGA013489	PREDICTED: uncharacterized protein LOC101745080	Bombyx mori
BGIBMGA012727	PREDICTED: uncharacterized protein LOC101745077	Bombyx mori
BGIBMGA009384	PREDICTED: uncharacterized protein LOC101745068	Bombyx mori
BGIBMGA001634	PREDICTED: uncharacterized protein LOC101745063	Bombyx mori
BGIBMGA002954	PREDICTED: uncharacterized protein LOC101745049	Bombyx mori
BGIBMGA006791	PREDICTED: uncharacterized protein LOC101745048	Bombyx mori
BGIBMGA012460	PREDICTED: uncharacterized protein LOC101745027 isoform X2	Bombyx mori
BGIBMGA001622	PREDICTED: uncharacterized protein LOC101745021	Bombyx mori
BGIBMGA012239	PREDICTED: uncharacterized protein LOC101745012	Bombyx mori
BGIBMGA008947	PREDICTED: uncharacterized protein LOC101745004	Bombyx mori
BGIBMGA011742	PREDICTED: uncharacterized protein LOC101745002	Bombyx mori
BGIBMGA001405	PREDICTED: uncharacterized protein LOC101744999	Bombyx mori
BGIBMGA008543	PREDICTED: uncharacterized protein LOC101744991 isoform X2	Bombyx mori
BGIBMGA001007	PREDICTED: uncharacterized protein LOC101744989	Bombyx mori
BGIBMGA013844	PREDICTED: uncharacterized protein LOC101744979	Bombyx mori
BGIBMGA010082	PREDICTED: uncharacterized protein LOC101744974 isoform X2	Bombyx mori
BGIBMGA005143	PREDICTED: uncharacterized protein LOC101744968	Bombyx mori
BGIBMGA010117	PREDICTED: uncharacterized protein LOC101744959	Bombyx mori
BGIBMGA003485	PREDICTED: uncharacterized protein LOC101744953	Bombyx mori
BGIBMGA010378	PREDICTED: uncharacterized protein LOC101744949	Bombyx mori
BGIBMGA010310	PREDICTED: uncharacterized protein LOC101744940	Bombyx mori
BGIBMGA004139	PREDICTED: uncharacterized protein LOC101744923	Bombyx mori
BGIBMGA005016	PREDICTED: uncharacterized protein LOC101744918	Bombyx mori
BGIBMGA002930	PREDICTED: uncharacterized protein LOC101744916 isoform X1	Bombyx mori
BGIBMGA002489	PREDICTED: uncharacterized protein LOC101744907 isoform X1	Bombyx mori
BGIBMGA006068	PREDICTED: uncharacterized protein LOC101744902 isoform X1	Bombyx mori
BGIBMGA001577	PREDICTED: uncharacterized protein LOC101744858	Bombyx mori
BGIBMGA008318	PREDICTED: uncharacterized protein LOC101744851	Bombyx mori
BGIBMGA009593	PREDICTED: uncharacterized protein LOC101744840 isoform X1	Bombyx mori
BGIBMGA010771	PREDICTED: uncharacterized protein LOC101744818 isoform X1	Bombyx mori
BGIBMGA002436	PREDICTED: uncharacterized protein LOC101744812	Bombyx mori
BGIBMGA002437	PREDICTED: uncharacterized protein LOC101744812	Bombyx mori
BGIBMGA011276	PREDICTED: uncharacterized protein LOC101744811	Bombyx mori
BGIBMGA003951	PREDICTED: uncharacterized protein LOC101744794	Bombyx mori
BGIBMGA000055	PREDICTED: uncharacterized protein LOC101744792	Bombyx mori
BGIBMGA009381	PREDICTED: uncharacterized protein LOC101744784	Bombyx mori
BGIBMGA004863	PREDICTED: uncharacterized protein LOC101744782 isoform X2	Bombyx mori
BGIBMGA004862	PREDICTED: uncharacterized protein LOC101744782 isoform X1	Bombyx mori
BGIBMGA009479	PREDICTED: uncharacterized protein LOC101744781	Bombyx mori
BGIBMGA005679	PREDICTED: uncharacterized protein LOC101744777	Bombyx mori
BGIBMGA005680	PREDICTED: uncharacterized protein LOC101744777	Bombyx mori
BGIBMGA013971	PREDICTED: uncharacterized protein LOC101744771	Bombyx mori
BGIBMGA007088	PREDICTED: uncharacterized protein LOC101744769	Bombyx mori
BGIBMGA002957	PREDICTED: uncharacterized protein LOC101744763	Bombyx mori
BGIBMGA007619	PREDICTED: uncharacterized protein LOC101744763	Bombyx mori
BGIBMGA008075	PREDICTED: uncharacterized protein LOC101744763	Bombyx mori
BGIBMGA009364	PREDICTED: uncharacterized protein LOC101744763	Bombyx mori
BGIBMGA009673	PREDICTED: uncharacterized protein LOC101744763	Bombyx mori
BGIBMGA010022	PREDICTED: uncharacterized protein LOC101744763	Bombyx mori
BGIBMGA006089	PREDICTED: uncharacterized protein LOC101744760	Bombyx mori
BGIBMGA006174	PREDICTED: uncharacterized protein LOC101744759	Bombyx mori
BGIBMGA012817	PREDICTED: uncharacterized protein LOC101744758	Bombyx mori
BGIBMGA009186	PREDICTED: uncharacterized protein LOC101744756	Bombyx mori
BGIBMGA005467	PREDICTED: uncharacterized protein LOC101744741, partial	Bombyx mori
BGIBMGA008585	PREDICTED: uncharacterized protein LOC101744741, partial	Bombyx mori
BGIBMGA006963	PREDICTED: uncharacterized protein LOC101744739	Bombyx mori
BGIBMGA013259	PREDICTED: uncharacterized protein LOC101744738	Bombyx mori
BGIBMGA005430	PREDICTED: uncharacterized protein LOC101744722	Bombyx mori
BGIBMGA000455	PREDICTED: uncharacterized protein LOC101744721	Bombyx mori
BGIBMGA000456	PREDICTED: uncharacterized protein LOC101744721	Bombyx mori
BGIBMGA001403	PREDICTED: uncharacterized protein LOC101744711	Bombyx mori
BGIBMGA005904	PREDICTED: uncharacterized protein LOC101744702	Bombyx mori
BGIBMGA010011	PREDICTED: uncharacterized protein LOC101744692	Bombyx mori
BGIBMGA003342	PREDICTED: uncharacterized protein LOC101744689 isoform X2	Bombyx mori
BGIBMGA008014	PREDICTED: uncharacterized protein LOC101744688	Bombyx mori
BGIBMGA003971	PREDICTED: uncharacterized protein LOC101744686 isoform X1	Bombyx mori
BGIBMGA010776	PREDICTED: uncharacterized protein LOC101744677	Bombyx mori
BGIBMGA007623	PREDICTED: uncharacterized protein LOC101744662	Bombyx mori
BGIBMGA008350	PREDICTED: uncharacterized protein LOC101744659	Bombyx mori
BGIBMGA008422	PREDICTED: uncharacterized protein LOC101744658	Bombyx mori
BGIBMGA010304	PREDICTED: uncharacterized protein LOC101744654	Bombyx mori
BGIBMGA013429	PREDICTED: uncharacterized protein LOC101744652	Bombyx mori
BGIBMGA003953	PREDICTED: uncharacterized protein LOC101744651	Bombyx mori
BGIBMGA007275	PREDICTED: uncharacterized protein LOC101744647	Bombyx mori
BGIBMGA009314	PREDICTED: uncharacterized protein LOC101744640	Bombyx mori
BGIBMGA008143	PREDICTED: uncharacterized protein LOC101744639	Bombyx mori
BGIBMGA004808	PREDICTED: uncharacterized protein LOC101744638	Bombyx mori
BGIBMGA009481	PREDICTED: uncharacterized protein LOC101744637	Bombyx mori
BGIBMGA004480	PREDICTED: uncharacterized protein LOC101744636	Bombyx mori
BGIBMGA004481	PREDICTED: uncharacterized protein LOC101744636	Bombyx mori
BGIBMGA005445	PREDICTED: uncharacterized protein LOC101744625	Bombyx mori
BGIBMGA010347	PREDICTED: uncharacterized protein LOC101744612	Bombyx mori
BGIBMGA010684	PREDICTED: uncharacterized protein LOC101744608	Bombyx mori
BGIBMGA003239	PREDICTED: uncharacterized protein LOC101744603	Bombyx mori
BGIBMGA003240	PREDICTED: uncharacterized protein LOC101744603	Bombyx mori
BGIBMGA001890	PREDICTED: uncharacterized protein LOC101744586	Bombyx mori
BGIBMGA011301	PREDICTED: uncharacterized protein LOC101744574	Bombyx mori
BGIBMGA001410	PREDICTED: uncharacterized protein LOC101744570	Bombyx mori
BGIBMGA004675	PREDICTED: uncharacterized protein LOC101744556	Bombyx mori
BGIBMGA011113	PREDICTED: uncharacterized protein LOC101744553	Bombyx mori
BGIBMGA000108	PREDICTED: uncharacterized protein LOC101744544	Bombyx mori
BGIBMGA000109	PREDICTED: uncharacterized protein LOC101744544	Bombyx mori
BGIBMGA013921	PREDICTED: uncharacterized protein LOC101744536	Bombyx mori
BGIBMGA010769	PREDICTED: uncharacterized protein LOC101744532	Bombyx mori
BGIBMGA010121	PREDICTED: uncharacterized protein LOC101744525	Bombyx mori
BGIBMGA008351	PREDICTED: uncharacterized protein LOC101744513	Bombyx mori
BGIBMGA000051	PREDICTED: uncharacterized protein LOC101744505	Bombyx mori
BGIBMGA012741	PREDICTED: uncharacterized protein LOC101744504	Bombyx mori
BGIBMGA012316	PREDICTED: uncharacterized protein LOC101744484	Bombyx mori
BGIBMGA007022	PREDICTED: uncharacterized protein LOC101744482	Bombyx mori
BGIBMGA004334	PREDICTED: uncharacterized protein LOC101744460	Bombyx mori
BGIBMGA003857	PREDICTED: uncharacterized protein LOC101744456	Bombyx mori
BGIBMGA014298	PREDICTED: uncharacterized protein LOC101744440	Bombyx mori
BGIBMGA014387	PREDICTED: uncharacterized protein LOC101744438, partial	Bombyx mori
BGIBMGA002132	PREDICTED: uncharacterized protein LOC101744434	Bombyx mori
BGIBMGA002133	PREDICTED: uncharacterized protein LOC101744434	Bombyx mori
BGIBMGA004024	PREDICTED: uncharacterized protein LOC101744432	Bombyx mori
BGIBMGA004086	PREDICTED: uncharacterized protein LOC101744432	Bombyx mori
BGIBMGA001407	PREDICTED: uncharacterized protein LOC101744418	Bombyx mori
BGIBMGA012696	PREDICTED: uncharacterized protein LOC101744408	Bombyx mori
BGIBMGA012711	PREDICTED: uncharacterized protein LOC101744402	Bombyx mori
BGIBMGA003406	PREDICTED: uncharacterized protein LOC101744394	Bombyx mori
BGIBMGA009697	PREDICTED: uncharacterized protein LOC101744390	Bombyx mori
BGIBMGA010258	PREDICTED: uncharacterized protein LOC101744382	Bombyx mori
BGIBMGA003660	PREDICTED: uncharacterized protein LOC101744379 isoform X3	Bombyx mori
BGIBMGA012758	PREDICTED: uncharacterized protein LOC101744376	Bombyx mori
BGIBMGA013540	PREDICTED: uncharacterized protein LOC101744364	Bombyx mori
BGIBMGA000046	PREDICTED: uncharacterized protein LOC101744363	Bombyx mori
BGIBMGA005742	PREDICTED: uncharacterized protein LOC101744356, partial	Bombyx mori
BGIBMGA013770	PREDICTED: uncharacterized protein LOC101744353	Bombyx mori
BGIBMGA005365	PREDICTED: uncharacterized protein LOC101744340	Bombyx mori
BGIBMGA011883	PREDICTED: uncharacterized protein LOC101744337	Bombyx mori
BGIBMGA011878	PREDICTED: uncharacterized protein LOC101744336	Bombyx mori
BGIBMGA003200	PREDICTED: uncharacterized protein LOC101744334	Bombyx mori
BGIBMGA007654	PREDICTED: uncharacterized protein LOC101744327	Bombyx mori
BGIBMGA014399	PREDICTED: uncharacterized protein LOC101744325	Bombyx mori
BGIBMGA004283	PREDICTED: uncharacterized protein LOC101744317	Bombyx mori
BGIBMGA009291	PREDICTED: uncharacterized protein LOC101744305	Bombyx mori
BGIBMGA014586	PREDICTED: uncharacterized protein LOC101744296	Bombyx mori
BGIBMGA008934	PREDICTED: uncharacterized protein LOC101744287	Bombyx mori
BGIBMGA000530	PREDICTED: uncharacterized protein LOC101744279	Bombyx mori
BGIBMGA001475	PREDICTED: uncharacterized protein LOC101744275 isoform X1	Bombyx mori
BGIBMGA008792	PREDICTED: uncharacterized protein LOC101744273	Bombyx mori
BGIBMGA008481	PREDICTED: uncharacterized protein LOC101744269	Bombyx mori
BGIBMGA004968	PREDICTED: uncharacterized protein LOC101744257	Bombyx mori
BGIBMGA000113	PREDICTED: uncharacterized protein LOC101744253	Bombyx mori
BGIBMGA008061	PREDICTED: uncharacterized protein LOC101744250	Bombyx mori
BGIBMGA008062	PREDICTED: uncharacterized protein LOC101744250	Bombyx mori
BGIBMGA012289	PREDICTED: uncharacterized protein LOC101744245	Bombyx mori
BGIBMGA000448	PREDICTED: uncharacterized protein LOC101744240	Bombyx mori
BGIBMGA010507	PREDICTED: uncharacterized protein LOC101744235	Bombyx mori
BGIBMGA007782	PREDICTED: uncharacterized protein LOC101744231	Bombyx mori
BGIBMGA008419	PREDICTED: uncharacterized protein LOC101744229	Bombyx mori
BGIBMGA000859	PREDICTED: uncharacterized protein LOC101744228	Bombyx mori
BGIBMGA000860	PREDICTED: uncharacterized protein LOC101744228	Bombyx mori
BGIBMGA004472	PREDICTED: uncharacterized protein LOC101744209	Bombyx mori
BGIBMGA005543	PREDICTED: uncharacterized protein LOC101744209	Bombyx mori
BGIBMGA000344	PREDICTED: uncharacterized protein LOC101744193	Bombyx mori
BGIBMGA006165	PREDICTED: uncharacterized protein LOC101744184	Bombyx mori
BGIBMGA014401	PREDICTED: uncharacterized protein LOC101744180	Bombyx mori
BGIBMGA009599	PREDICTED: uncharacterized protein LOC101744175	Bombyx mori
BGIBMGA013588	PREDICTED: uncharacterized protein LOC101744171	Bombyx mori
BGIBMGA009904	PREDICTED: uncharacterized protein LOC101744165	Bombyx mori
BGIBMGA009210	PREDICTED: uncharacterized protein LOC101744163	Bombyx mori
BGIBMGA014590	PREDICTED: uncharacterized protein LOC101744161	Bombyx mori
BGIBMGA014587	PREDICTED: uncharacterized protein LOC101744156	Bombyx mori
BGIBMGA001895	PREDICTED: uncharacterized protein LOC101744153	Bombyx mori
BGIBMGA002089	PREDICTED: uncharacterized protein LOC101744149	Bombyx mori
BGIBMGA003026	PREDICTED: uncharacterized protein LOC101744144	Bombyx mori
BGIBMGA001414	PREDICTED: uncharacterized protein LOC101744137	Bombyx mori
BGIBMGA001496	PREDICTED: uncharacterized protein LOC101744136	Bombyx mori
BGIBMGA000116	PREDICTED: uncharacterized protein LOC101744111	Bombyx mori
BGIBMGA003320	PREDICTED: uncharacterized protein LOC101744110	Bombyx mori
BGIBMGA006502	PREDICTED: uncharacterized protein LOC101744095	Bombyx mori
BGIBMGA010506	PREDICTED: uncharacterized protein LOC101744092	Bombyx mori
BGIBMGA007748	PREDICTED: uncharacterized protein LOC101744089	Bombyx mori
BGIBMGA008352	PREDICTED: uncharacterized protein LOC101744088	Bombyx mori
BGIBMGA009543	PREDICTED: uncharacterized protein LOC101744084 isoform X1	Bombyx mori
BGIBMGA000040	PREDICTED: uncharacterized protein LOC101744079	Bombyx mori
BGIBMGA000041	PREDICTED: uncharacterized protein LOC101744079	Bombyx mori
BGIBMGA004749	PREDICTED: uncharacterized protein LOC101744071	Bombyx mori
BGIBMGA009372	PREDICTED: uncharacterized protein LOC101744068	Bombyx mori
BGIBMGA009373	PREDICTED: uncharacterized protein LOC101744068	Bombyx mori
BGIBMGA001798	PREDICTED: uncharacterized protein LOC101744060	Bombyx mori
BGIBMGA011080	PREDICTED: uncharacterized protein LOC101744055	Bombyx mori
BGIBMGA005378	PREDICTED: uncharacterized protein LOC101744048	Bombyx mori
BGIBMGA002483	PREDICTED: uncharacterized protein LOC101744043	Bombyx mori
BGIBMGA002966	PREDICTED: uncharacterized protein LOC101744041	Bombyx mori
BGIBMGA006371	PREDICTED: uncharacterized protein LOC101744039	Bombyx mori
BGIBMGA013626	PREDICTED: uncharacterized protein LOC101744027	Bombyx mori
BGIBMGA009212	PREDICTED: uncharacterized protein LOC101744019	Bombyx mori
BGIBMGA001896	PREDICTED: uncharacterized protein LOC101744009	Bombyx mori
BGIBMGA012314	PREDICTED: uncharacterized protein LOC101744006	Bombyx mori
BGIBMGA008400	PREDICTED: uncharacterized protein LOC101743983 isoform X2	Bombyx mori
BGIBMGA001143	PREDICTED: uncharacterized protein LOC101743981	Bombyx mori
BGIBMGA008772	PREDICTED: uncharacterized protein LOC101743976	Bombyx mori
BGIBMGA010678	PREDICTED: uncharacterized protein LOC101743972	Bombyx mori
BGIBMGA012683	PREDICTED: uncharacterized protein LOC101743969	Bombyx mori
BGIBMGA012699	PREDICTED: uncharacterized protein LOC101743969	Bombyx mori
BGIBMGA013880	PREDICTED: uncharacterized protein LOC101743968	Bombyx mori
BGIBMGA013881	PREDICTED: uncharacterized protein LOC101743968	Bombyx mori
BGIBMGA005236	PREDICTED: uncharacterized protein LOC101743957	Bombyx mori
BGIBMGA005709	PREDICTED: uncharacterized protein LOC101743957	Bombyx mori
BGIBMGA009727	PREDICTED: uncharacterized protein LOC101743957	Bombyx mori
BGIBMGA011531	PREDICTED: uncharacterized protein LOC101743953	Bombyx mori
BGIBMGA006501	PREDICTED: uncharacterized protein LOC101743946	Bombyx mori
BGIBMGA008353	PREDICTED: uncharacterized protein LOC101743939	Bombyx mori
BGIBMGA010314	PREDICTED: uncharacterized protein LOC101743936	Bombyx mori
BGIBMGA008153	PREDICTED: uncharacterized protein LOC101743920	Bombyx mori
BGIBMGA004390	PREDICTED: uncharacterized protein LOC101743917	Bombyx mori
BGIBMGA004392	PREDICTED: uncharacterized protein LOC101743917	Bombyx mori
BGIBMGA004069	PREDICTED: uncharacterized protein LOC101743915	Bombyx mori
BGIBMGA006163	PREDICTED: uncharacterized protein LOC101743892	Bombyx mori
BGIBMGA004523	PREDICTED: uncharacterized protein LOC101743883	Bombyx mori
BGIBMGA010978	PREDICTED: uncharacterized protein LOC101743882	Bombyx mori
BGIBMGA006954	PREDICTED: uncharacterized protein LOC101743872	Bombyx mori
BGIBMGA012799	PREDICTED: uncharacterized protein LOC101743841	Bombyx mori
BGIBMGA013098	PREDICTED: uncharacterized protein LOC101743840 isoform X1	Bombyx mori
BGIBMGA012823	PREDICTED: uncharacterized protein LOC101743839	Bombyx mori
BGIBMGA007791	PREDICTED: uncharacterized protein LOC101743838	Bombyx mori
BGIBMGA008530	PREDICTED: uncharacterized protein LOC101743835	Bombyx mori
BGIBMGA014416	PREDICTED: uncharacterized protein LOC101743829	Bombyx mori
BGIBMGA010610	PREDICTED: uncharacterized protein LOC101743824	Bombyx mori
BGIBMGA012501	PREDICTED: uncharacterized protein LOC101743820 isoform X2	Bombyx mori
BGIBMGA000171	PREDICTED: uncharacterized protein LOC101743815	Bombyx mori
BGIBMGA003344	PREDICTED: uncharacterized protein LOC101743813	Bombyx mori
BGIBMGA003974	PREDICTED: uncharacterized protein LOC101743811 isoform X2	Bombyx mori
BGIBMGA006499	PREDICTED: uncharacterized protein LOC101743794	Bombyx mori
BGIBMGA007779	PREDICTED: uncharacterized protein LOC101743790	Bombyx mori
BGIBMGA003830	PREDICTED: uncharacterized protein LOC101743782	Bombyx mori
BGIBMGA008676	PREDICTED: uncharacterized protein LOC101743779	Bombyx mori
BGIBMGA004171	PREDICTED: uncharacterized protein LOC101743774	Bombyx mori
BGIBMGA009325	PREDICTED: uncharacterized protein LOC101743771	Bombyx mori
BGIBMGA000887	PREDICTED: uncharacterized protein LOC101743770	Bombyx mori
BGIBMGA001420	PREDICTED: uncharacterized protein LOC101743770	Bombyx mori
BGIBMGA001446	PREDICTED: uncharacterized protein LOC101743770	Bombyx mori
BGIBMGA002196	PREDICTED: uncharacterized protein LOC101743770	Bombyx mori
BGIBMGA003837	PREDICTED: uncharacterized protein LOC101743770	Bombyx mori
BGIBMGA004174	PREDICTED: uncharacterized protein LOC101743770	Bombyx mori
BGIBMGA005000	PREDICTED: uncharacterized protein LOC101743770	Bombyx mori
BGIBMGA008303	PREDICTED: uncharacterized protein LOC101743770	Bombyx mori
BGIBMGA009031	PREDICTED: uncharacterized protein LOC101743770	Bombyx mori
BGIBMGA010046	PREDICTED: uncharacterized protein LOC101743770	Bombyx mori
BGIBMGA013444	PREDICTED: uncharacterized protein LOC101743770	Bombyx mori
BGIBMGA013461	PREDICTED: uncharacterized protein LOC101743770	Bombyx mori
BGIBMGA014616	PREDICTED: uncharacterized protein LOC101743770	Bombyx mori
BGIBMGA002281	PREDICTED: uncharacterized protein LOC101743762	Bombyx mori
BGIBMGA005671	PREDICTED: uncharacterized protein LOC101743761	Bombyx mori
BGIBMGA005024	PREDICTED: uncharacterized protein LOC101743760	Bombyx mori
BGIBMGA013592	PREDICTED: uncharacterized protein LOC101743729	Bombyx mori
BGIBMGA009897	PREDICTED: uncharacterized protein LOC101743721	Bombyx mori
BGIBMGA006902	PREDICTED: uncharacterized protein LOC101743720	Bombyx mori
BGIBMGA002347	PREDICTED: uncharacterized protein LOC101743717	Bombyx mori
BGIBMGA002371	PREDICTED: uncharacterized protein LOC101743712	Bombyx mori
BGIBMGA012248	PREDICTED: uncharacterized protein LOC101743708	Bombyx mori
BGIBMGA005923	PREDICTED: uncharacterized protein LOC101743693 isoform X2	Bombyx mori
BGIBMGA007662	PREDICTED: uncharacterized protein LOC101743688	Bombyx mori
BGIBMGA011118	PREDICTED: uncharacterized protein LOC101743677	Bombyx mori
BGIBMGA001880	PREDICTED: uncharacterized protein LOC101743675	Bombyx mori
BGIBMGA009392	PREDICTED: uncharacterized protein LOC101743675	Bombyx mori
BGIBMGA003347	PREDICTED: uncharacterized protein LOC101743665	Bombyx mori
BGIBMGA003975	PREDICTED: uncharacterized protein LOC101743663	Bombyx mori
BGIBMGA011415	PREDICTED: uncharacterized protein LOC101743652	Bombyx mori
BGIBMGA010311	PREDICTED: uncharacterized protein LOC101743642	Bombyx mori
BGIBMGA009368	PREDICTED: uncharacterized protein LOC101743628	Bombyx mori
BGIBMGA004460	PREDICTED: uncharacterized protein LOC101743624	Bombyx mori
BGIBMGA001686	PREDICTED: uncharacterized protein LOC101743619	Bombyx mori
BGIBMGA002282	PREDICTED: uncharacterized protein LOC101743618	Bombyx mori
BGIBMGA007074	PREDICTED: uncharacterized protein LOC101743613	Bombyx mori
BGIBMGA007750	PREDICTED: uncharacterized protein LOC101743599 isoform X1	Bombyx mori
BGIBMGA011598	PREDICTED: uncharacterized protein LOC101743598	Bombyx mori
BGIBMGA010677	PREDICTED: uncharacterized protein LOC101743593 isoform X1	Bombyx mori
BGIBMGA004303	PREDICTED: uncharacterized protein LOC101743591	Bombyx mori
BGIBMGA004304	PREDICTED: uncharacterized protein LOC101743591	Bombyx mori
BGIBMGA009287	PREDICTED: uncharacterized protein LOC101743579	Bombyx mori
BGIBMGA014450	PREDICTED: uncharacterized protein LOC101743572, partial	Bombyx mori
BGIBMGA009035	PREDICTED: uncharacterized protein LOC101743559	Bombyx mori
BGIBMGA009036	PREDICTED: uncharacterized protein LOC101743559	Bombyx mori
BGIBMGA005924	PREDICTED: uncharacterized protein LOC101743552	Bombyx mori
BGIBMGA008349	PREDICTED: uncharacterized protein LOC101743547	Bombyx mori
BGIBMGA009394	PREDICTED: uncharacterized protein LOC101743535	Bombyx mori
BGIBMGA013813	PREDICTED: uncharacterized protein LOC101743533	Bombyx mori
BGIBMGA010775	PREDICTED: uncharacterized protein LOC101743520	Bombyx mori
BGIBMGA010547	PREDICTED: uncharacterized protein LOC101743509	Bombyx mori
BGIBMGA001284	PREDICTED: uncharacterized protein LOC101743506	Bombyx mori
BGIBMGA000025	PREDICTED: uncharacterized protein LOC101743499	Bombyx mori
BGIBMGA008168	PREDICTED: uncharacterized protein LOC101743491	Bombyx mori
BGIBMGA004437	PREDICTED: uncharacterized protein LOC101743487	Bombyx mori
BGIBMGA002283	PREDICTED: uncharacterized protein LOC101743483	Bombyx mori
BGIBMGA004653	PREDICTED: uncharacterized protein LOC101743455	Bombyx mori
BGIBMGA001899	PREDICTED: uncharacterized protein LOC101743429	Bombyx mori
BGIBMGA007086	PREDICTED: uncharacterized protein LOC101743423 isoform X2	Bombyx mori
BGIBMGA000445	PREDICTED: uncharacterized protein LOC101743421	Bombyx mori
BGIBMGA008847	PREDICTED: uncharacterized protein LOC101743420	Bombyx mori
BGIBMGA003135	PREDICTED: uncharacterized protein LOC101743418	Bombyx mori
BGIBMGA013059	PREDICTED: uncharacterized protein LOC101743410	Bombyx mori
BGIBMGA001155	PREDICTED: uncharacterized protein LOC101743404	Bombyx mori
BGIBMGA004219	PREDICTED: uncharacterized protein LOC101743399	Bombyx mori
BGIBMGA012448	PREDICTED: uncharacterized protein LOC101743393	Bombyx mori
BGIBMGA009421	PREDICTED: uncharacterized protein LOC101743392	Bombyx mori
BGIBMGA004565	PREDICTED: uncharacterized protein LOC101743387	Bombyx mori
BGIBMGA003331	PREDICTED: uncharacterized protein LOC101743385	Bombyx mori
BGIBMGA009709	PREDICTED: uncharacterized protein LOC101743380	Bombyx mori
BGIBMGA002477	PREDICTED: uncharacterized protein LOC101743373	Bombyx mori
BGIBMGA006495	PREDICTED: uncharacterized protein LOC101743370	Bombyx mori
BGIBMGA010543	PREDICTED: uncharacterized protein LOC101743367	Bombyx mori
BGIBMGA007749	PREDICTED: uncharacterized protein LOC101743364 isoform X1	Bombyx mori
BGIBMGA013440	PREDICTED: uncharacterized protein LOC101743358	Bombyx mori
BGIBMGA012575	PREDICTED: uncharacterized protein LOC101743355	Bombyx mori
BGIBMGA002284	PREDICTED: uncharacterized protein LOC101743340	Bombyx mori
BGIBMGA014018	PREDICTED: uncharacterized protein LOC101743335	Bombyx mori
BGIBMGA005376	PREDICTED: uncharacterized protein LOC101743332	Bombyx mori
BGIBMGA000350	PREDICTED: uncharacterized protein LOC101743330 isoform X2	Bombyx mori
BGIBMGA011865	PREDICTED: uncharacterized protein LOC101743327	Bombyx mori
BGIBMGA004669	PREDICTED: uncharacterized protein LOC101743313	Bombyx mori
BGIBMGA014216	PREDICTED: uncharacterized protein LOC101743296	Bombyx mori
BGIBMGA014596	PREDICTED: uncharacterized protein LOC101743292	Bombyx mori
BGIBMGA001919	PREDICTED: uncharacterized protein LOC101743288	Bombyx mori
BGIBMGA007016	PREDICTED: uncharacterized protein LOC101743281	Bombyx mori
BGIBMGA008326	PREDICTED: uncharacterized protein LOC101743267	Bombyx mori
BGIBMGA008404	PREDICTED: uncharacterized protein LOC101743266	Bombyx mori
BGIBMGA004226	PREDICTED: uncharacterized protein LOC101743262	Bombyx mori
BGIBMGA013570	PREDICTED: uncharacterized protein LOC101743261	Bombyx mori
BGIBMGA011122	PREDICTED: uncharacterized protein LOC101743259	Bombyx mori
BGIBMGA012417	PREDICTED: uncharacterized protein LOC101743257	Bombyx mori
BGIBMGA012714	PREDICTED: uncharacterized protein LOC101743254	Bombyx mori
BGIBMGA001904	PREDICTED: uncharacterized protein LOC101743244 isoform X2	Bombyx mori
BGIBMGA011410	PREDICTED: uncharacterized protein LOC101743235	Bombyx mori
BGIBMGA011321	PREDICTED: uncharacterized protein LOC101743234	Bombyx mori
BGIBMGA006382	PREDICTED: uncharacterized protein LOC101743233	Bombyx mori
BGIBMGA003615	PREDICTED: uncharacterized protein LOC101743232	Bombyx mori
BGIBMGA000032	PREDICTED: uncharacterized protein LOC101743221	Bombyx mori
BGIBMGA000033	PREDICTED: uncharacterized protein LOC101743221	Bombyx mori
BGIBMGA005548	PREDICTED: uncharacterized protein LOC101743204	Bombyx mori
BGIBMGA011869	PREDICTED: uncharacterized protein LOC101743192	Bombyx mori
BGIBMGA000522	PREDICTED: uncharacterized protein LOC101743186 isoform X2	Bombyx mori
BGIBMGA008357	PREDICTED: uncharacterized protein LOC101743181	Bombyx mori
BGIBMGA013110	PREDICTED: uncharacterized protein LOC101743179	Bombyx mori
BGIBMGA004667	PREDICTED: uncharacterized protein LOC101743176	Bombyx mori
BGIBMGA004321	PREDICTED: uncharacterized protein LOC101743170	Bombyx mori
BGIBMGA004322	PREDICTED: uncharacterized protein LOC101743170	Bombyx mori
BGIBMGA009218	PREDICTED: uncharacterized protein LOC101743157	Bombyx mori
BGIBMGA012043	PREDICTED: uncharacterized protein LOC101743142	Bombyx mori
BGIBMGA005482	PREDICTED: uncharacterized protein LOC101743138 isoform X1	Bombyx mori
BGIBMGA008848	PREDICTED: uncharacterized protein LOC101743136	Bombyx mori
BGIBMGA006377	PREDICTED: uncharacterized protein LOC101743133 isoform X2	Bombyx mori
BGIBMGA001153	PREDICTED: uncharacterized protein LOC101743120	Bombyx mori
BGIBMGA008710	PREDICTED: uncharacterized protein LOC101743112	Bombyx mori
BGIBMGA008711	PREDICTED: uncharacterized protein LOC101743112	Bombyx mori
BGIBMGA006335	PREDICTED: uncharacterized protein LOC101743105	Bombyx mori
BGIBMGA004135	PREDICTED: uncharacterized protein LOC101743100	Bombyx mori
BGIBMGA014557	PREDICTED: uncharacterized protein LOC101743096, partial	Bombyx mori
BGIBMGA010412	PREDICTED: uncharacterized protein LOC101743084	Bombyx mori
BGIBMGA010413	PREDICTED: uncharacterized protein LOC101743084	Bombyx mori
BGIBMGA000877	PREDICTED: uncharacterized protein LOC101743079	Bombyx mori
BGIBMGA010021	PREDICTED: uncharacterized protein LOC101743063	Bombyx mori
BGIBMGA001808	PREDICTED: uncharacterized protein LOC101743059	Bombyx mori
BGIBMGA005549	PREDICTED: uncharacterized protein LOC101743057	Bombyx mori
BGIBMGA011863	PREDICTED: uncharacterized protein LOC101743045	Bombyx mori
BGIBMGA014276	PREDICTED: uncharacterized protein LOC101743045	Bombyx mori
BGIBMGA002983	PREDICTED: uncharacterized protein LOC101743043	Bombyx mori
BGIBMGA010392	PREDICTED: uncharacterized protein LOC101743036	Bombyx mori
BGIBMGA001210	PREDICTED: uncharacterized protein LOC101743032	Bombyx mori
BGIBMGA003427	PREDICTED: uncharacterized protein LOC101743030	Bombyx mori
BGIBMGA009429	PREDICTED: uncharacterized protein LOC101743030	Bombyx mori
BGIBMGA009511	PREDICTED: uncharacterized protein LOC101743030	Bombyx mori
BGIBMGA014302	PREDICTED: uncharacterized protein LOC101743030	Bombyx mori
BGIBMGA005723	PREDICTED: uncharacterized protein LOC101743028	Bombyx mori
BGIBMGA010674	PREDICTED: uncharacterized protein LOC101743024	Bombyx mori
BGIBMGA009034	PREDICTED: uncharacterized protein LOC101742993	Bombyx mori
BGIBMGA000997	PREDICTED: uncharacterized protein LOC101742981	Bombyx mori
BGIBMGA011677	PREDICTED: uncharacterized protein LOC101742952	Bombyx mori
BGIBMGA010479	PREDICTED: uncharacterized protein LOC101742944	Bombyx mori
BGIBMGA001782	PREDICTED: uncharacterized protein LOC101742919	Bombyx mori
BGIBMGA011074	PREDICTED: uncharacterized protein LOC101742914	Bombyx mori
BGIBMGA009390	PREDICTED: uncharacterized protein LOC101742906	Bombyx mori
BGIBMGA011868	PREDICTED: uncharacterized protein LOC101742906	Bombyx mori
BGIBMGA003751	PREDICTED: uncharacterized protein LOC101742900	Bombyx mori
BGIBMGA011143	PREDICTED: uncharacterized protein LOC101742884	Bombyx mori
BGIBMGA012719	PREDICTED: uncharacterized protein LOC101742883 isoform X1	Bombyx mori
BGIBMGA004317	PREDICTED: uncharacterized protein LOC101742880	Bombyx mori
BGIBMGA004705	PREDICTED: uncharacterized protein LOC101742879	Bombyx mori
BGIBMGA006890	PREDICTED: uncharacterized protein LOC101742879	Bombyx mori
BGIBMGA008406	PREDICTED: uncharacterized protein LOC101742879	Bombyx mori
BGIBMGA009346	PREDICTED: uncharacterized protein LOC101742879	Bombyx mori
BGIBMGA013599	PREDICTED: uncharacterized protein LOC101742879	Bombyx mori
BGIBMGA006872	PREDICTED: uncharacterized protein LOC101742876	Bombyx mori
BGIBMGA013878	PREDICTED: uncharacterized protein LOC101742875	Bombyx mori
BGIBMGA005566	PREDICTED: uncharacterized protein LOC101742870	Bombyx mori
BGIBMGA001837	PREDICTED: uncharacterized protein LOC101742860	Bombyx mori
BGIBMGA002112	PREDICTED: uncharacterized protein LOC101742856	Bombyx mori
BGIBMGA002113	PREDICTED: uncharacterized protein LOC101742856	Bombyx mori
BGIBMGA014320	PREDICTED: uncharacterized protein LOC101742856	Bombyx mori
BGIBMGA010149	PREDICTED: uncharacterized protein LOC101742851 isoform X1	Bombyx mori
BGIBMGA006630	PREDICTED: uncharacterized protein LOC101742849	Bombyx mori
BGIBMGA013039	PREDICTED: uncharacterized protein LOC101742843	Bombyx mori
BGIBMGA007758	PREDICTED: uncharacterized protein LOC101742841	Bombyx mori
BGIBMGA000998	PREDICTED: uncharacterized protein LOC101742838	Bombyx mori
BGIBMGA004230	PREDICTED: uncharacterized protein LOC101742833	Bombyx mori
BGIBMGA009220	PREDICTED: uncharacterized protein LOC101742817 isoform X1	Bombyx mori
BGIBMGA001736	PREDICTED: uncharacterized protein LOC101742816	Bombyx mori
BGIBMGA008912	PREDICTED: uncharacterized protein LOC101742807	Bombyx mori
BGIBMGA007943	PREDICTED: uncharacterized protein LOC101742795	Bombyx mori
BGIBMGA010594	PREDICTED: uncharacterized protein LOC101742788	Bombyx mori
BGIBMGA004660	PREDICTED: uncharacterized protein LOC101742787	Bombyx mori
BGIBMGA013727	PREDICTED: uncharacterized protein LOC101742784	Bombyx mori
BGIBMGA013523	PREDICTED: uncharacterized protein LOC101742783	Bombyx mori
BGIBMGA004961	PREDICTED: uncharacterized protein LOC101742777	Bombyx mori
BGIBMGA010064	PREDICTED: uncharacterized protein LOC101742769	Bombyx mori
BGIBMGA001781	PREDICTED: uncharacterized protein LOC101742764	Bombyx mori
BGIBMGA009705	PREDICTED: uncharacterized protein LOC101742758	Bombyx mori
BGIBMGA013014	PREDICTED: uncharacterized protein LOC101742743	Bombyx mori
BGIBMGA007705	PREDICTED: uncharacterized protein LOC101742741	Bombyx mori
BGIBMGA012421	PREDICTED: uncharacterized protein LOC101742731	Bombyx mori
BGIBMGA004310	PREDICTED: uncharacterized protein LOC101742729	Bombyx mori
BGIBMGA003291	PREDICTED: uncharacterized protein LOC101742726	Bombyx mori
BGIBMGA013378	PREDICTED: uncharacterized protein LOC101742721	Bombyx mori
BGIBMGA003203	PREDICTED: uncharacterized protein LOC101742715	Bombyx mori
BGIBMGA005891	PREDICTED: uncharacterized protein LOC101742715	Bombyx mori
BGIBMGA006240	PREDICTED: uncharacterized protein LOC101742715	Bombyx mori
BGIBMGA009213	PREDICTED: uncharacterized protein LOC101742715	Bombyx mori
BGIBMGA013162	PREDICTED: uncharacterized protein LOC101742715	Bombyx mori
BGIBMGA013038	PREDICTED: uncharacterized protein LOC101742695	Bombyx mori
BGIBMGA004215	PREDICTED: uncharacterized protein LOC101742687	Bombyx mori
BGIBMGA009399	PREDICTED: uncharacterized protein LOC101742681	Bombyx mori
BGIBMGA012530	PREDICTED: uncharacterized protein LOC101742680	Bombyx mori
BGIBMGA007526	PREDICTED: uncharacterized protein LOC101742677	Bombyx mori
BGIBMGA010856	PREDICTED: uncharacterized protein LOC101742676 isoform X2	Bombyx mori
BGIBMGA006948	PREDICTED: uncharacterized protein LOC101742673	Bombyx mori
BGIBMGA001915	PREDICTED: uncharacterized protein LOC101742664	Bombyx mori
BGIBMGA002586	PREDICTED: uncharacterized protein LOC101742662	Bombyx mori
BGIBMGA011185	PREDICTED: uncharacterized protein LOC101742653	Bombyx mori
BGIBMGA000702	PREDICTED: uncharacterized protein LOC101742649 isoform X2	Bombyx mori
BGIBMGA011954	PREDICTED: uncharacterized protein LOC101742632	Bombyx mori
BGIBMGA008119	PREDICTED: uncharacterized protein LOC101742629	Bombyx mori
BGIBMGA014203	PREDICTED: uncharacterized protein LOC101742613 isoform X1	Bombyx mori
BGIBMGA004314	PREDICTED: uncharacterized protein LOC101742588	Bombyx mori
BGIBMGA008968	PREDICTED: uncharacterized protein LOC101742559 isoform X1	Bombyx mori
BGIBMGA008470	PREDICTED: uncharacterized protein LOC101742547	Bombyx mori
BGIBMGA003871	PREDICTED: uncharacterized protein LOC101742534	Bombyx mori
BGIBMGA007525	PREDICTED: uncharacterized protein LOC101742533	Bombyx mori
BGIBMGA011795	PREDICTED: uncharacterized protein LOC101742518	Bombyx mori
BGIBMGA013094	PREDICTED: uncharacterized protein LOC101742506 isoform X1	Bombyx mori
BGIBMGA007644	PREDICTED: uncharacterized protein LOC101742505	Bombyx mori
BGIBMGA006234	PREDICTED: uncharacterized protein LOC101742492	Bombyx mori
BGIBMGA014204	PREDICTED: uncharacterized protein LOC101742472	Bombyx mori
BGIBMGA014382	PREDICTED: uncharacterized protein LOC101742471	Bombyx mori
BGIBMGA012296	PREDICTED: uncharacterized protein LOC101742470	Bombyx mori
BGIBMGA007062	PREDICTED: uncharacterized protein LOC101742468	Bombyx mori
BGIBMGA003749	PREDICTED: uncharacterized protein LOC101742463	Bombyx mori
BGIBMGA003750	PREDICTED: uncharacterized protein LOC101742463	Bombyx mori
BGIBMGA007447	PREDICTED: uncharacterized protein LOC101742449	Bombyx mori
BGIBMGA007422	PREDICTED: uncharacterized protein LOC101742440	Bombyx mori
BGIBMGA000073	PREDICTED: uncharacterized protein LOC101742436	Bombyx mori
BGIBMGA009445	PREDICTED: uncharacterized protein LOC101742435	Bombyx mori
BGIBMGA001839	PREDICTED: uncharacterized protein LOC101742425	Bombyx mori
BGIBMGA002104	PREDICTED: uncharacterized protein LOC101742420	Bombyx mori
BGIBMGA000415	PREDICTED: uncharacterized protein LOC101742417	Bombyx mori
BGIBMGA001489	PREDICTED: uncharacterized protein LOC101742405	Bombyx mori
BGIBMGA008361	PREDICTED: uncharacterized protein LOC101742399	Bombyx mori
BGIBMGA001145	PREDICTED: uncharacterized protein LOC101742398	Bombyx mori
BGIBMGA009198	PREDICTED: uncharacterized protein LOC101742397	Bombyx mori
BGIBMGA013665	PREDICTED: uncharacterized protein LOC101742395	Bombyx mori
BGIBMGA007524	PREDICTED: uncharacterized protein LOC101742386	Bombyx mori
BGIBMGA003346	PREDICTED: uncharacterized protein LOC101742379	Bombyx mori
BGIBMGA008032	PREDICTED: uncharacterized protein LOC101742377	Bombyx mori
BGIBMGA001690	PREDICTED: uncharacterized protein LOC101742376	Bombyx mori
BGIBMGA009707	PREDICTED: uncharacterized protein LOC101742371 isoform X1	Bombyx mori
BGIBMGA002468	PREDICTED: uncharacterized protein LOC101742365	Bombyx mori
BGIBMGA005997	PREDICTED: uncharacterized protein LOC101742355	Bombyx mori
BGIBMGA012705	PREDICTED: uncharacterized protein LOC101742338	Bombyx mori
BGIBMGA005879	PREDICTED: uncharacterized protein LOC101742337	Bombyx mori
BGIBMGA013818	PREDICTED: uncharacterized protein LOC101742334 isoform X2	Bombyx mori
BGIBMGA005211	PREDICTED: uncharacterized protein LOC101742300	Bombyx mori
BGIBMGA005212	PREDICTED: uncharacterized protein LOC101742300	Bombyx mori
BGIBMGA012326	PREDICTED: uncharacterized protein LOC101742281	Bombyx mori
BGIBMGA000294	PREDICTED: uncharacterized protein LOC101742276	Bombyx mori
BGIBMGA005820	PREDICTED: uncharacterized protein LOC101742245	Bombyx mori
BGIBMGA008692	PREDICTED: uncharacterized protein LOC101742238, partial	Bombyx mori
BGIBMGA014597	PREDICTED: uncharacterized protein LOC101742238, partial	Bombyx mori
BGIBMGA009634	PREDICTED: uncharacterized protein LOC101742237	Bombyx mori
BGIBMGA009635	PREDICTED: uncharacterized protein LOC101742237	Bombyx mori
BGIBMGA011793	PREDICTED: uncharacterized protein LOC101742232	Bombyx mori
BGIBMGA010498	PREDICTED: uncharacterized protein LOC101742222	Bombyx mori
BGIBMGA000054	PREDICTED: uncharacterized protein LOC101742205	Bombyx mori
BGIBMGA004130	PREDICTED: uncharacterized protein LOC101742189 isoform X1	Bombyx mori
BGIBMGA005067	PREDICTED: uncharacterized protein LOC101742185	Bombyx mori
BGIBMGA005405	PREDICTED: uncharacterized protein LOC101742174	Bombyx mori
BGIBMGA007760	PREDICTED: uncharacterized protein LOC101742164	Bombyx mori
BGIBMGA000939	PREDICTED: uncharacterized protein LOC101742162	Bombyx mori
BGIBMGA009449	PREDICTED: uncharacterized protein LOC101742142	Bombyx mori
BGIBMGA009450	PREDICTED: uncharacterized protein LOC101742142	Bombyx mori
BGIBMGA000411	PREDICTED: uncharacterized protein LOC101742124	Bombyx mori
BGIBMGA000426	PREDICTED: uncharacterized protein LOC101742123	Bombyx mori
BGIBMGA006181	PREDICTED: uncharacterized protein LOC101742112	Bombyx mori
BGIBMGA013030	PREDICTED: uncharacterized protein LOC101742111	Bombyx mori
BGIBMGA013031	PREDICTED: uncharacterized protein LOC101742111	Bombyx mori
BGIBMGA013670	PREDICTED: uncharacterized protein LOC101742101	Bombyx mori
BGIBMGA004900	PREDICTED: uncharacterized protein LOC101742092	Bombyx mori
BGIBMGA004901	PREDICTED: uncharacterized protein LOC101742092	Bombyx mori
BGIBMGA004999	PREDICTED: uncharacterized protein LOC101742092	Bombyx mori
BGIBMGA009226	PREDICTED: uncharacterized protein LOC101742085 isoform X1	Bombyx mori
BGIBMGA009636	PREDICTED: uncharacterized protein LOC101742081	Bombyx mori
BGIBMGA012301	PREDICTED: uncharacterized protein LOC101742079	Bombyx mori
BGIBMGA011191	PREDICTED: uncharacterized protein LOC101742072	Bombyx mori
BGIBMGA000700	PREDICTED: uncharacterized protein LOC101742068	Bombyx mori
BGIBMGA007649	PREDICTED: uncharacterized protein LOC101742065	Bombyx mori
BGIBMGA008809	PREDICTED: uncharacterized protein LOC101742058	Bombyx mori
BGIBMGA002366	PREDICTED: uncharacterized protein LOC101742057	Bombyx mori
BGIBMGA003989	PREDICTED: uncharacterized protein LOC101742045	Bombyx mori
BGIBMGA009853	PREDICTED: uncharacterized protein LOC101742041, partial	Bombyx mori
BGIBMGA014547	PREDICTED: uncharacterized protein LOC101742037	Bombyx mori
BGIBMGA002054	PREDICTED: uncharacterized protein LOC101742034	Bombyx mori
BGIBMGA003453	PREDICTED: uncharacterized protein LOC101742027	Bombyx mori
BGIBMGA009507	PREDICTED: uncharacterized protein LOC101742016	Bombyx mori
BGIBMGA013518	PREDICTED: uncharacterized protein LOC101742016	Bombyx mori
BGIBMGA009867	PREDICTED: uncharacterized protein LOC101742005	Bombyx mori
BGIBMGA000075	PREDICTED: uncharacterized protein LOC101742002	Bombyx mori
BGIBMGA002341	PREDICTED: uncharacterized protein LOC101741999	Bombyx mori
BGIBMGA011399	PREDICTED: uncharacterized protein LOC101741978	Bombyx mori
BGIBMGA000669	PREDICTED: uncharacterized protein LOC101741974	Bombyx mori
BGIBMGA000616	PREDICTED: uncharacterized protein LOC101741973	Bombyx mori
BGIBMGA006177	PREDICTED: uncharacterized protein LOC101741971	Bombyx mori
BGIBMGA014069	PREDICTED: uncharacterized protein LOC101741962	Bombyx mori
BGIBMGA000050	PREDICTED: uncharacterized protein LOC101741954 isoform X2	Bombyx mori
BGIBMGA006266	PREDICTED: uncharacterized protein LOC101741944	Bombyx mori
BGIBMGA009806	PREDICTED: uncharacterized protein LOC101741935	Bombyx mori
BGIBMGA009713	PREDICTED: uncharacterized protein LOC101741934	Bombyx mori
BGIBMGA008963	PREDICTED: uncharacterized protein LOC101741933	Bombyx mori
BGIBMGA011394	PREDICTED: uncharacterized protein LOC101741928	Bombyx mori
BGIBMGA006380	PREDICTED: uncharacterized protein LOC101741926	Bombyx mori
BGIBMGA003444	PREDICTED: uncharacterized protein LOC101741925	Bombyx mori
BGIBMGA013090	PREDICTED: uncharacterized protein LOC101741921	Bombyx mori
BGIBMGA007932	PREDICTED: uncharacterized protein LOC101741920	Bombyx mori
BGIBMGA012494	PREDICTED: uncharacterized protein LOC101741905 isoform X2	Bombyx mori
BGIBMGA013156	PREDICTED: uncharacterized protein LOC101741902	Bombyx mori
BGIBMGA001657	PREDICTED: uncharacterized protein LOC101741899	Bombyx mori
BGIBMGA002441	PREDICTED: uncharacterized protein LOC101741881 isoform X1	Bombyx mori
BGIBMGA006634	PREDICTED: uncharacterized protein LOC101741879	Bombyx mori
BGIBMGA007773	PREDICTED: uncharacterized protein LOC101741874	Bombyx mori
BGIBMGA009128	PREDICTED: uncharacterized protein LOC101741865	Bombyx mori
BGIBMGA007178	PREDICTED: uncharacterized protein LOC101741859	Bombyx mori
BGIBMGA004737	PREDICTED: uncharacterized protein LOC101741856 isoform X1	Bombyx mori
BGIBMGA002791	PREDICTED: uncharacterized protein LOC101741846	Bombyx mori
BGIBMGA005475	PREDICTED: uncharacterized protein LOC101741832 isoform X1	Bombyx mori
BGIBMGA006549	PREDICTED: uncharacterized protein LOC101741827	Bombyx mori
BGIBMGA000610	PREDICTED: uncharacterized protein LOC101741822	Bombyx mori
BGIBMGA005970	PREDICTED: uncharacterized protein LOC101741820	Bombyx mori
BGIBMGA005971	PREDICTED: uncharacterized protein LOC101741820	Bombyx mori
BGIBMGA008461	PREDICTED: uncharacterized protein LOC101741814	Bombyx mori
BGIBMGA013674	PREDICTED: uncharacterized protein LOC101741809	Bombyx mori
BGIBMGA000008	PREDICTED: uncharacterized protein LOC101741805	Bombyx mori
BGIBMGA003354	PREDICTED: uncharacterized protein LOC101741794	Bombyx mori
BGIBMGA005069	PREDICTED: uncharacterized protein LOC101741789	Bombyx mori
BGIBMGA014606	PREDICTED: uncharacterized protein LOC101741787	Bombyx mori
BGIBMGA008961	PREDICTED: uncharacterized protein LOC101741784	Bombyx mori
BGIBMGA014074	PREDICTED: uncharacterized protein LOC101741771	Bombyx mori
BGIBMGA014075	PREDICTED: uncharacterized protein LOC101741771	Bombyx mori
BGIBMGA010398	PREDICTED: uncharacterized protein LOC101741728	Bombyx mori
BGIBMGA002598	PREDICTED: uncharacterized protein LOC101741688	Bombyx mori
BGIBMGA012822	PREDICTED: uncharacterized protein LOC101741676	Bombyx mori
BGIBMGA008375	PREDICTED: uncharacterized protein LOC101741673	Bombyx mori
BGIBMGA000047	PREDICTED: uncharacterized protein LOC101741662	Bombyx mori
BGIBMGA012149	PREDICTED: uncharacterized protein LOC101741661	Bombyx mori
BGIBMGA005132	PREDICTED: uncharacterized protein LOC101741650	Bombyx mori
BGIBMGA006217	PREDICTED: uncharacterized protein LOC101741636	Bombyx mori
[truncated: 10,593 more rows]
