# Supplementary material for: Comparative Transcriptome Analysis of Bombyx mori (Lepidoptera) Larval Midgut Response to BmNPV in Susceptible and Near-Isogenic Resistant Strains
Source: PLoS One. 2016 May 11;11(5):e0155341. doi: 10.1371/journal.pone.0155341 (PMC4864234; doi:10.1371/journal.pone.0155341)
Supplement: S3 Table — (XLSX) [file pone.0155341.s003.xlsx]

## Sheet: P50+_vs_P50-
Genes that were differentially expressed in P50+ vs. P50-
#ID	FDR	log2FC	regulated	COG_class	COG_class_annotation	GO_annotation	KEGG_annotation	Swissprot_annotation	nr_annotation
BGIBMGA004064	0.00932689	0.439407	up	[J]	Translation, ribosomal structure and biogenesis	Molecular Function: nucleotide binding (GO:0000166);; Molecular Function: ATP binding (GO:0005524);; Cellular Component: mitochondrion (GO:0005739);; Biological Process: translation (GO:0006412);; Molecular Function: transferase activity (GO:0016740);; Molecular Function: carbon-nitrogen ligase activity, with glutamine as amido-N-donor (GO:0016884);; Cellular Component: glutamyl-tRNA(Gln) amidotr…	--	Glutamyl-tRNA(Gln) amidotransferase subunit B, mitochondrial {ECO:0000255|HAMAP-Rule:MF_03147} (Precursor) GN=AAEL009908 OS=Aedes aegypti (Yellowfever mosquito) PE=3 SV=1	glutamyl-tRNA amidotransferase subunit B [Bombyx mori]
BGIBMGA008221	0.000308159	1.1634	up	--	--	Molecular Function: lipid binding (GO:0008289);; Biological Process: cellular process (GO:0009987);; Biological Process: single-organism process (GO:0044699);; Biological Process: biological regulation (GO:0065007);;	K13443|3e-27|nvi:100116044|NV19006	MD-2-related lipid-recognition protein {ECO:0000303|PubMed:18343500} (Precursor) OS=Manduca sexta (Tobacco hawkmoth) PE=1 SV=1	promoting protein precursor [Bombyx mori]
BGIBMGA012211	0.000125374	0.625005	up	--	--	Biological Process: RNA metabolic process (GO:0016070);;	--	--	PREDICTED: programmed cell death protein 4-like [Bombyx mori]
BGIBMGA000855	0.00140714	0.564195	up	--	--	Cellular Component: cytoplasm (GO:0005737);; Biological Process: macropinocytosis (GO:0044351);;	--	Breast carcinoma-amplified sequence 3 homolog GN=rudhira OS=Drosophila melanogaster (Fruit fly) PE=1 SV=1	PREDICTED: microtubule-associated protein futsch-like [Bombyx mori]
BGIBMGA011539	4.55995e-07	0.658395	up	--	--	--	--	--	PREDICTED: uncharacterized protein LOC101746356 [Bombyx mori]
BGIBMGA004421	0.00299064	0.529169	up	--	--	Molecular Function: scavenger receptor activity (GO:0005044);; Biological Process: proteolysis (GO:0006508);; Biological Process: immune response (GO:0006955);; Biological Process: multicellular organismal development (GO:0007275);; Biological Process: metabolic process (GO:0008152);; Molecular Function: cysteine-type peptidase activity (GO:0008234);; Molecular Function: polysaccharide binding (G…	--	Uncharacterized peptidase C1-like protein F26E4.3 (Precursor) GN=F26E4.3 OS=Caenorhabditis elegans PE=1 SV=3	tubulointerstitial nephritis antigen precursor [Bombyx mori]
BGIBMGA005424	0.00258865	0.673323	up	[GEPR]	--	Cellular Component: plasma membrane (GO:0005886);; Biological Process: disaccharide transport (GO:0015766);; Cellular Component: integral component of membrane (GO:0016021);; Molecular Function: transmembrane transporter activity (GO:0022857);; Cellular Component: membrane part (GO:0044425);; Molecular Function: sugar transmembrane transporter activity (GO:0051119);; Biological Process: transmemb…	--	Facilitated trehalose transporter Tret1 {ECO:0000303|PubMed:20035867} OS=Apis mellifera ligustica (Common honeybee) PE=1 SV=1	PREDICTED: facilitated trehalose transporter Tret1-like [Bombyx mori]
BGIBMGA008010	3.95137e-09	0.748953	up	[H]	Coenzyme transport and metabolism	Molecular Function: 5-aminolevulinate synthase activity (GO:0003870);; Biological Process: multicellular organismal development (GO:0007275);; Molecular Function: pyridoxal phosphate binding (GO:0030170);; Biological Process: tetrapyrrole biosynthetic process (GO:0033014);;	K00643|0.0|tca:655127|similar to CG3017-PA	Serine palmitoyltransferase 3 GN=sptl-3 OS=Caenorhabditis elegans PE=3 SV=2	PREDICTED: 5-aminolevulinate synthase, nonspecific, mitochondrial-like [Bombyx mori]
BGIBMGA013249	0.00188659	0.44863	up	--	--	--	--	--	PREDICTED: myotubularin-related protein 3-like [Bombyx mori]
BGIBMGA013080	0.00198521	0.606173	up	[R]	General function prediction only	Biological Process: adult somatic muscle development (GO:0007527);; Cellular Component: actin cytoskeleton (GO:0015629);; Biological Process: actin cytoskeleton organization (GO:0030036);; Biological Process: defense response to fungus (GO:0050832);; Molecular Function: actin filament binding (GO:0051015);; Cellular Component: mitotic spindle (GO:0072686);;	--	Coronin-A GN=corA OS=Dictyostelium discoideum (Slime mold) PE=1 SV=2	actin-binding protein [Culex quinquefasciatus]
BGIBMGA007137	0.00750785	0.407028	up	--	--	Biological Process: transport (GO:0006810);; Biological Process: intracellular protein transport (GO:0006886);; Molecular Function: zinc ion binding (GO:0008270);; Biological Process: vesicle-mediated transport (GO:0016192);; Biological Process: single-organism cellular process (GO:0044763);;	--	Vacuolar protein sorting-associated protein 18 homolog GN=dor OS=Drosophila melanogaster (Fruit fly) PE=1 SV=3	PREDICTED: LOW QUALITY PROTEIN: vacuolar protein sorting-associated protein 18 homolog [Bombyx mori]
BGIBMGA011525	0.00554413	0.880973	up	--	--	--	--	Uncharacterized protein DDB_G0283357 GN=DDB_G0283357 OS=Dictyostelium discoideum (Slime mold) PE=4 SV=1	PREDICTED: putative leucine-rich repeat-containing protein DDB_G0290503-like [Bombyx mori]
BGIBMGA013600	0.000560041	0.873881	up	--	--	--	--	Uncharacterized protein DDB_G0271670 (Precursor) GN=DDB_G0271670 OS=Dictyostelium discoideum (Slime mold) PE=3 SV=1	hypothetical protein KGM_15294 [Danaus plexippus]
BGIBMGA014427	8.19272e-07	0.732914	up	--	--	Molecular Function: catalytic activity (GO:0003824);; Molecular Function: serine-type peptidase activity (GO:0008236);;	--	Collagenase (Precursor) OS=Hypoderma lineatum (Early cattle grub) PE=1 SV=3	PREDICTED: collagenase-like isoform X1 [Bombyx mori]
Silkworm_newGene_4098	9.08407e-06	0.597007	up	--	--	Biological Process: border follicle cell migration (GO:0007298);; Biological Process: ovarian nurse cell to oocyte transport (GO:0007300);; Cellular Component: synaptic vesicle (GO:0008021);; Cellular Component: membrane (GO:0016020);; Biological Process: metal ion transport (GO:0030001);; Molecular Function: enzyme regulator activity (GO:0030234);; Cellular Component: axon (GO:0030424);; Biologi…	K14716|6e-38|ame:552697|similar to fear-of-intimacy CG6817-PA	Zinc transporter foi (Precursor) OS=Drosophila melanogaster (Fruit fly) PE=1 SV=3	PREDICTED: zinc transporter foi-like [Bombyx mori]
BGIBMGA009201	0.00663808	0.45886	up	[GEPR]	--	Molecular Function: transporter activity (GO:0005215);; Cellular Component: integral component of membrane (GO:0016021);; Molecular Function: transmembrane transporter activity (GO:0022857);; Biological Process: single-organism transport (GO:0044765);; Biological Process: transmembrane transport (GO:0055085);;	--	Organic cation transporter protein GN=Orct OS=Drosophila melanogaster (Fruit fly) PE=1 SV=1	PREDICTED: organic cation transporter protein-like [Bombyx mori]
BGIBMGA011173	1.50728e-05	0.620812	up	--	--	Biological Process: fatty acid biosynthetic process (GO:0006633);; Cellular Component: integral component of membrane (GO:0016021);; Molecular Function: oxidoreductase activity, acting on paired donors, with incorporation or reduction of molecular oxygen (GO:0016705);; Biological Process: oxidation-reduction process (GO:0055114);;	K04712|1e-42|tca:660778|similar to CG9078-PA	Putative sphingolipid delta(4)-desaturase/C4-hydroxylase GN=ttm-5 OS=Caenorhabditis elegans PE=3 SV=1	PREDICTED: sphingolipid delta(4)-desaturase DES1-like isoform X2 [Bombyx mori]
BGIBMGA008520	6.17517e-08	0.91465	up	--	--	--	--	--	hypothetical protein KGM_19088 [Danaus plexippus]
BGIBMGA006727	0.00287983	0.512819	up	[C]	Energy production and conversion	Biological Process: carbohydrate metabolic process (GO:0005975);; Molecular Function: kinase activity (GO:0016301);; Biological Process: phosphorylation (GO:0016310);; Molecular Function: phosphotransferase activity, alcohol group as acceptor (GO:0016773);;	--	Probable glycerol kinase GN=R11F4.1 OS=Caenorhabditis elegans PE=3 SV=1	PREDICTED: FGGY carbohydrate kinase domain-containing protein-like isoform X1 [Bombyx mori]
BGIBMGA014203	9.22144e-05	1.41745	up	--	--	--	--	--	PREDICTED: uncharacterized protein LOC101742613 isoform X1 [Bombyx mori]
Silkworm_newGene_2670	0.000121097	0.578711	up	[RTKL]	--	Biological Process: cell morphogenesis (GO:0000902);; Molecular Function: protein serine/threonine kinase activity (GO:0004674);; Molecular Function: calmodulin-dependent protein kinase activity (GO:0004683);; Molecular Function: binding (GO:0005488);; Molecular Function: ATP binding (GO:0005524);; Biological Process: protein phosphorylation (GO:0006468);; Biological Process: response to stress (…	K04372|0.0|tca:658754|similar to CG17342-PA, isoform A	Myosin light chain kinase A GN=mlkA OS=Dictyostelium discoideum (Slime mold) PE=1 SV=2	PREDICTED: MAP kinase-interacting serine/threonine-protein kinase 2-like [Bombyx mori]
BGIBMGA013217	0.00064611	0.48103	up	--	--	Molecular Function: calcium ion binding (GO:0005509);; Biological Process: proteolysis (GO:0006508);; Molecular Function: peptidase activity (GO:0008233);;	K11837|1e-113|aag:AaeL_AAEL010184|ubiquitin specific protease	--	PREDICTED: LOW QUALITY PROTEIN: ubiquitin carboxyl-terminal hydrolase 32-like, partial [Bombyx mori]
BGIBMGA009028	0.00166585	1.42987	up	--	--	Cellular Component: extracellular space (GO:0005615);; Molecular Function: nutrient reservoir activity (GO:0045735);;	--	Sex-specific storage-protein 2 (Precursor) GN=SP2 OS=Bombyx mori (Silk moth) PE=2 SV=2	sex-specific storage-protein 2 precursor [Bombyx mori]
BGIBMGA013341	1.05803e-05	0.637444	up	--	--	Cellular Component: ruffle (GO:0001726);; Molecular Function: structural constituent of cytoskeleton (GO:0005200);; Molecular Function: lipid transporter activity (GO:0005319);; Cellular Component: extracellular region (GO:0005576);; Cellular Component: focal adhesion (GO:0005925);; Biological Process: lipid transport (GO:0006869);; Biological Process: cytoskeletal anchoring at plasma membrane (G…	--	Apolipophorin-1 (Precursor) OS=Manduca sexta (Tobacco hawkmoth) PE=2 SV=1	PREDICTED: apolipophorins isoform X2 [Bombyx mori]
Silkworm_newGene_2677	0.000560041	0.487329	up	--	--	--	K14613|1e-137|tca:658211|similar to CG15890-PA	--	PREDICTED: proton-coupled folate transporter-like isoform X2 [Bombyx mori]
BGIBMGA003029	0.00759017	0.76605	up	--	--	--	--	BEACH domain-containing protein lvsF GN=lvsF OS=Dictyostelium discoideum (Slime mold) PE=3 SV=1	PREDICTED: protein FAN-like [Bombyx mori]
BGIBMGA010015	0.00167105	0.455955	up	--	--	Biological Process: metabolic process (GO:0008152);; Biological Process: cellular process (GO:0009987);; Cellular Component: intracellular part (GO:0044424);;	--	Uncharacterized abhydrolase domain-containing protein DDB_G0269086 GN=DDB_G0269086 OS=Dictyostelium discoideum (Slime mold) PE=1 SV=2	PREDICTED: MAP7 domain-containing protein 1-like [Bombyx mori]
BGIBMGA001910	0.000342373	0.83813	up	--	--	Molecular Function: G-protein coupled receptor activity (GO:0004930);; Cellular Component: plasma membrane (GO:0005886);; Biological Process: G-protein coupled receptor signaling pathway (GO:0007186);; Molecular Function: diuretic hormone receptor activity (GO:0008036);; Biological Process: hormone-mediated signaling pathway (GO:0009755);; Cellular Component: integral component of membrane (GO:00…	K04578|8e-60|tca:659812|GLEAN_12799	Diuretic hormone receptor OS=Manduca sexta (Tobacco hawkmoth) PE=2 SV=1	PREDICTED: diuretic hormone receptor-like [Bombyx mori]
BGIBMGA014545	6.36706e-07	Inf	up	--	--	Biological Process: reproduction (GO:0000003);; Biological Process: nematode larval development (GO:0002119);; Molecular Function: binding (GO:0005488);; Cellular Component: cytoplasm (GO:0005737);; Cellular Component: membrane (GO:0016020);; Biological Process: single-organism cellular process (GO:0044763);; Biological Process: single-organism developmental process (GO:0044767);; Biological Proc…	K14616|0.0|ame:411053|CUBN	Probable cubilin (Precursor) GN=ZC116.3 OS=Caenorhabditis elegans PE=1 SV=4	PREDICTED: cubilin-like [Bombyx mori]
BGIBMGA005489	0.00651507	0.466788	up	[P]	Inorganic ion transport and metabolism	Molecular Function: superoxide dismutase activity (GO:0004784);; Biological Process: superoxide metabolic process (GO:0006801);; Molecular Function: metal ion binding (GO:0046872);; Biological Process: oxidation-reduction process (GO:0055114);;	K04565|9e-50|cqu:CpipJ_CPIJ016031|superoxide dismutase	Superoxide dismutase [Cu-Zn] OS=Bombyx mori (Silk moth) PE=1 SV=3	PREDICTED: superoxide dismutase [Cu-Zn]-like [Bombyx mori]
BGIBMGA008004	0.00179286	1.30349	up	--	--	Molecular Function: binding (GO:0005488);; Cellular Component: integral component of nuclear inner membrane (GO:0005639);; Biological Process: single-organism cellular process (GO:0044763);;	--	LEM protein 2 GN=lem-2 OS=Caenorhabditis elegans PE=1 SV=1	PREDICTED: uncharacterized protein LOC101739908 [Bombyx mori]
BGIBMGA000291	0.000135815	1.07381	up	--	--	Biological Process: lipid metabolic process (GO:0006629);; Cellular Component: integral component of membrane (GO:0016021);; Cellular Component: integral component of endoplasmic reticulum membrane (GO:0030176);;	--	Elongation of very long chain fatty acids protein AAEL008004 GN=AAEL008004 OS=Aedes aegypti (Yellowfever mosquito) PE=2 SV=2	PREDICTED: elongation of very long chain fatty acids protein AAEL008004-like [Bombyx mori]
BGIBMGA002938	0.00183891	0.453051	up	[PE]	--	Biological Process: cell fate determination (GO:0001709);; Molecular Function: nitric-oxide synthase activity (GO:0004517);; Molecular Function: iron ion binding (GO:0005506);; Molecular Function: calmodulin binding (GO:0005516);; Biological Process: mRNA polyadenylation (GO:0006378);; Biological Process: nitric oxide biosynthetic process (GO:0006809);; Biological Process: pole cell migration (GO…	K13253|0.0|tca:655549|similar to CG6713-PA, isoform A	Nitric oxide synthase {ECO:0000312|EMBL:BAB85836.1} OS=Bombyx mori (Silk moth) PE=2 SV=1	nitric oxide synthase [Bombyx mori]
BGIBMGA008457	0.00122299	0.468764	up	[R]	General function prediction only	--	--	--	PREDICTED: diphthine--ammonia ligase-like isoform X1 [Bombyx mori]
BGIBMGA005781	8.25602e-05	2.06312	up	--	--	Biological Process: response to stress (GO:0006950);;	--	--	heat shock protein 25.4 precursor [Bombyx mori]
BGIBMGA009407	0.00302831	0.518916	up	--	--	--	--	Myosin-G heavy chain GN=myoG OS=Dictyostelium discoideum (Slime mold) PE=3 SV=1	PREDICTED: uncharacterized protein LOC101741429 [Bombyx mori]
BGIBMGA009218	1.23767e-06	0.648485	up	--	--	--	--	--	PREDICTED: uncharacterized protein LOC101743157 [Bombyx mori]
BGIBMGA004586	0.00799132	0.410652	up	[G]	Carbohydrate transport and metabolism	Molecular Function: alpha,alpha-trehalase activity (GO:0004555);; Biological Process: trehalose metabolic process (GO:0005991);; Biological Process: metabolic process (GO:0008152);; Cellular Component: membrane (GO:0016020);; Cellular Component: intrinsic component of membrane (GO:0031224);; Cellular Component: plasma membrane part (GO:0044459);;	K01194|0.0|ame:410795|trehalase (EC:3.2.1.28)	Trehalase (Precursor) OS=Apis mellifera (Honeybee) PE=1 SV=1	trehalase-2 precursor [Bombyx mori]
BGIBMGA004005	0.00606779	0.604349	up	--	--	--	--	Calphotin GN=Cpn OS=Drosophila melanogaster (Fruit fly) PE=2 SV=2	PREDICTED: calphotin-like [Bombyx mori]
BGIBMGA001732	0.00229094	0.738973	up	--	--	Molecular Function: protein binding (GO:0005515);; Cellular Component: mitochondrion (GO:0005739);; Cellular Component: mitochondrial envelope (GO:0005740);; Cellular Component: membrane (GO:0016020);; Cellular Component: integral component of membrane (GO:0016021);; Biological Process: positive regulation of apoptotic process (GO:0043065);; Biological Process: single-organism cellular process (G…	--	NIP3 homolog GN=dct-1 OS=Caenorhabditis elegans PE=1 SV=2	PREDICTED: BCL2/adenovirus E1B 19 kDa protein-interacting protein 3-like [Bombyx mori]
BGIBMGA000419	0.00143432	1.76757	up	[I]	Lipid transport and metabolism	Molecular Function: 3-hydroxyacyl-CoA dehydrogenase activity (GO:0003857);; Biological Process: fatty acid metabolic process (GO:0006631);; Biological Process: oxidation-reduction process (GO:0055114);; Molecular Function: NAD+ binding (GO:0070403);;	K13247|1e-147|aag:AaeL_AAEL008006|3-hydroxyacyl-coa dehyrogenase	Probable 3-hydroxyacyl-CoA dehydrogenase F54C8.1 GN=F54C8.1 OS=Caenorhabditis elegans PE=1 SV=1	PREDICTED: lambda-crystallin homolog isoform X1 [Bombyx mori]
BGIBMGA014100	0.00944444	0.699158	up	--	--	Biological Process: imaginal disc-derived wing morphogenesis (GO:0007476);; Molecular Function: metal ion binding (GO:0046872);;	--	Protein yippee-like CG15309 GN=CG15309 OS=Drosophila melanogaster (Fruit fly) PE=3 SV=1	PREDICTED: protein yippee-like 2-like [Bombyx mori]
BGIBMGA008138	5.36204e-05	0.624903	up	[IQR]	--	Biological Process: fatty acid metabolic process (GO:0006631);; Biological Process: multicellular organismal development (GO:0007275);; Biological Process: steroid metabolic process (GO:0008202);; Molecular Function: steroid dehydrogenase activity, acting on the CH-OH group of donors, NAD or NADP as acceptor (GO:0033764);; Biological Process: cellular hormone metabolic process (GO:0034754);; Cell…	--	3-hydroxyacyl-CoA dehydrogenase type-2 GN=scu OS=Drosophila melanogaster (Fruit fly) PE=1 SV=1	short-chain dehydrogenase, partial [Antheraea yamamai]
BGIBMGA004950	0.000214364	1.37244	up	[F]	Nucleotide transport and metabolism	Biological Process: histidine biosynthetic process (GO:0000105);; Molecular Function: formate-tetrahydrofolate ligase activity (GO:0004329);; Molecular Function: methenyltetrahydrofolate cyclohydrolase activity (GO:0004477);; Molecular Function: methylenetetrahydrofolate dehydrogenase (NADP+) activity (GO:0004488);; Molecular Function: ATP binding (GO:0005524);; Cellular Component: cytoplasm (GO:…	K00288|0.0|aga:AgaP_AGAP002830|AGAP002830-PA	Formyltetrahydrofolate synthetase OS=Spodoptera frugiperda (Fall armyworm) PE=2 SV=3	PREDICTED: c-1-tetrahydrofolate synthase, cytoplasmic-like [Bombyx mori]
BGIBMGA001415	2.30322e-11	Inf	up	[O]	Posttranslational modification, protein turnover, chaperones	--	K08770|0.0|nvi:100115399|NV18414	Ubiquitin-related (Precursor) GN=ubq-1 OS=Caenorhabditis elegans PE=3 SV=1	PREDICTED: polyubiquitin-A-like isoform X1 [Bombyx mori]
BGIBMGA011477	0.000777372	1.21817	up	[G]	Carbohydrate transport and metabolism	Biological Process: cellular glucose homeostasis (GO:0001678);; Molecular Function: glucokinase activity (GO:0004340);; Molecular Function: hexokinase activity (GO:0004396);; Molecular Function: ATP binding (GO:0005524);; Cellular Component: cytosol (GO:0005829);; Biological Process: carbohydrate metabolic process (GO:0005975);; Biological Process: glycolytic process (GO:0006096);; Molecular Func…	K00844|0.0|aag:AaeL_AAEL009387|hexokinase	Hexokinase type 2 GN=Hex-t2 OS=Drosophila melanogaster (Fruit fly) PE=2 SV=4	PREDICTED: hexokinase type 2-like isoform X2 [Bombyx mori]
Silkworm_newGene_53	0.00136538	1.59341	up	[D]	Cell cycle control, cell division, chromosome partitioning	Biological Process: single-organism cellular process (GO:0044763);; Biological Process: single-organism developmental process (GO:0044767);; Biological Process: organ development (GO:0048513);;	--	Calcium-binding protein P GN=cbpP OS=Dictyostelium discoideum (Slime mold) PE=2 SV=2	nimrod B precursor [Bombyx mori]
BGIBMGA009101	0.00327751	0.69394	up	--	--	--	--	--	PREDICTED: uncharacterized protein LOC101739953 isoform X1 [Bombyx mori]
BGIBMGA000398	0.00826126	0.400396	up	[I]	Lipid transport and metabolism	Cellular Component: mitochondrion (GO:0005739);; Biological Process: metabolic process (GO:0008152);; Molecular Function: 3-oxoacid CoA-transferase activity (GO:0008260);; Biological Process: ketone body catabolic process (GO:0046952);;	K01027|0.0|aga:AgaP_AGAP006096|AGAP006096-PA	Probable succinyl-CoA:3-ketoacid coenzyme A transferase, mitochondrial (Precursor) GN=oxct1 OS=Dictyostelium discoideum (Slime mold) PE=3 SV=1	PREDICTED: succinyl-CoA:3-ketoacid coenzyme A transferase 1, mitochondrial-like [Bombyx mori]
Silkworm_newGene_4117	9.2577e-06	0.614978	up	--	--	Biological Process: transport (GO:0006810);; Biological Process: cellular process (GO:0009987);; Cellular Component: membrane (GO:0016020);; Biological Process: metal ion transport (GO:0030001);; Cellular Component: cell part (GO:0044464);; Biological Process: single-organism process (GO:0044699);; Molecular Function: metal ion transmembrane transporter activity (GO:0046873);; Biological Process:…	K14716|5e-49|ame:552697|similar to fear-of-intimacy CG6817-PA	Zinc transporter foi (Precursor) OS=Drosophila melanogaster (Fruit fly) PE=1 SV=3	PREDICTED: zinc transporter foi-like, partial [Bombyx mori]
BGIBMGA004394	5.54994e-05	2.58874	up	--	--	Cellular Component: extracellular space (GO:0005615);;	--	Low molecular 30 kDa lipoprotein PBMHP-6 (Precursor) GN=LP OS=Bombyx mori (Silk moth) PE=2 SV=1	low molecular 30 kDa lipoprotein PBMHP-6 precursor [Bombyx mori]
BGIBMGA005834	3.8297e-14	1.00675	up	[R]	General function prediction only	Biological Process: developmental process involved in reproduction (GO:0003006);; Molecular Function: binding (GO:0005488);; Biological Process: transport (GO:0006810);; Biological Process: multicellular organismal development (GO:0007275);; Biological Process: response to temperature stimulus (GO:0009266);; Cellular Component: membrane (GO:0016020);; Molecular Function: transferase activity (GO:…	K09259|6e-41|phu:Phum_PHUM345810|NF-kappa-B inhibitor alpha, putative	NF-kappa-B inhibitor cactus GN=cact OS=Drosophila melanogaster (Fruit fly) PE=1 SV=2	cactus [Bombyx mori]
BGIBMGA013729	0.00165549	1.07726	up	[GEPR]	--	Molecular Function: transporter activity (GO:0005215);; Biological Process: transport (GO:0006810);; Biological Process: disaccharide transport (GO:0015766);; Cellular Component: membrane (GO:0016020);; Molecular Function: sugar transmembrane transporter activity (GO:0051119);;	--	Facilitated trehalose transporter Tret1 {ECO:0000250|UniProtKB:Q7PIR5} OS=Culex quinquefasciatus (Southern house mosquito) PE=3 SV=1	PREDICTED: proton myo-inositol cotransporter-like [Bombyx mori]
BGIBMGA009268	0.00114652	0.486732	up	--	--	Molecular Function: ubiquitin-protein transferase activity (GO:0004842);; Molecular Function: Notch binding (GO:0005112);; Cellular Component: nucleus (GO:0005634);; Cellular Component: cytoplasm (GO:0005737);; Biological Process: regulation of transcription, DNA-templated (GO:0006355);; Biological Process: imaginal disc-derived wing vein morphogenesis (GO:0008586);; Biological Process: imaginal …	--	Protein kibra GN=Kibra OS=Drosophila mojavensis (Fruit fly) PE=3 SV=1	PREDICTED: protein kibra-like [Bombyx mori]
BGIBMGA002317	0.00216563	0.450553	up	--	--	Molecular Function: gamma-aminobutyric acid:sodium symporter activity (GO:0005332);; Cellular Component: plasma membrane (GO:0005886);;	K00884|1e-38|dya:Dyak_GE26388|GE26388 gene product from transcript GE26388-RA	--	PREDICTED: N-acetyl-D-glucosamine kinase-like [Bombyx mori]
BGIBMGA004396	3.2515e-13	3.24355	up	--	--	Cellular Component: extracellular space (GO:0005615);;	K08464|7e-07|dre:100148710|hypothetical LOC100148710	Low molecular mass 30 kDa lipoprotein 19G1 (Precursor) GN=19G1 OS=Bombyx mori (Silk moth) PE=1 SV=1	30K protein 1 [Bombyx mori]
BGIBMGA010123	0.00138047	0.61563	up	--	--	--	--	--	PREDICTED: semaphorin-5B-like [Bombyx mori]
BGIBMGA012386	0.00503699	1.29551	up	[Q]	Secondary metabolites biosynthesis, transport and catabolism	Molecular Function: monooxygenase activity (GO:0004497);; Molecular Function: iron ion binding (GO:0005506);; Molecular Function: electron carrier activity (GO:0009055);; Biological Process: response to organic substance (GO:0010033);; Molecular Function: oxidoreductase activity, acting on paired donors, with incorporation or reduction of molecular oxygen (GO:0016705);; Biological Process: respon…	--	Probable cytochrome P450 6a18 GN=Cyp6a18 OS=Drosophila melanogaster (Fruit fly) PE=2 SV=1	cytochrome P450 [Bombyx mori]
BGIBMGA009837	8.81795e-08	0.690728	up	--	--	Cellular Component: mitochondrion (GO:0005739);; Biological Process: transport (GO:0006810);; Cellular Component: integral component of membrane (GO:0016021);;	--	Protein real-time OS=Aedes aegypti (Yellowfever mosquito) PE=3 SV=1	PREDICTED: protein real-time-like isoform X1 [Bombyx mori]
BGIBMGA013649	0.00267223	0.443906	up	--	--	Biological Process: reproduction (GO:0000003);; Biological Process: cytokinesis (GO:0000910);; Biological Process: receptor-mediated endocytosis (GO:0006898);; Biological Process: apoptotic process (GO:0006915);; Biological Process: phototransduction (GO:0007602);; Biological Process: embryo development ending in birth or egg hatching (GO:0009792);; Biological Process: synaptic vesicle exocytosis…	--	Protein EFR3 homolog cmp44E GN=stmA OS=Drosophila melanogaster (Fruit fly) PE=2 SV=3	PREDICTED: protein EFR3 homolog cmp44E-like [Bombyx mori]
BGIBMGA011266	0.00613646	1.72643	up	--	--	Cellular Component: extracellular space (GO:0005615);; Molecular Function: nutrient reservoir activity (GO:0045735);;	--	Sex-specific storage-protein 1 (Precursor) GN=SP1 OS=Bombyx mori (Silk moth) PE=2 SV=1	RecName: Full=Sex-specific storage-protein 1; Short=SP 1; AltName: Full=Methionine-rich storage protein; Flags: Precursor [Bombyx mori]
BGIBMGA003739	9.13015e-05	2.39721	up	[GEPR]	--	Molecular Function: fructose transmembrane transporter activity (GO:0005353);; Molecular Function: glucose transmembrane transporter activity (GO:0005355);; Molecular Function: trehalose transmembrane transporter activity (GO:0015574);; Biological Process: lactose transport (GO:0015767);; Biological Process: maltose transport (GO:0015768);; Biological Process: sucrose transport (GO:0015770);; Bio…	K14258|0.0|aag:AaeL_AAEL000567|sugar transporter	Facilitated trehalose transporter Tret1 {ECO:0000303|PubMed:20035867} OS=Bombyx mori (Silk moth) PE=1 SV=1	facilitated trehalose transporter Tret1 [Bombyx mori]
BGIBMGA009399	6.59798e-05	0.623645	up	--	--	Molecular Function: catalytic activity (GO:0003824);; Biological Process: metabolic process (GO:0008152);; Molecular Function: pyridoxal phosphate binding (GO:0030170);;	--	--	PREDICTED: uncharacterized protein LOC101742681 [Bombyx mori]
Silkworm_newGene_2479	0.00501578	0.516553	up	--	--	Biological Process: single-organism cellular process (GO:0044763);;	K11985|5e-13|dse:Dsec_GM21854|GM21854 gene product from transcript GM21854-RA	Protein goliath (Precursor) GN=gol OS=Drosophila melanogaster (Fruit fly) PE=2 SV=3	PREDICTED: RING finger protein 145-like [Bombyx mori]
BGIBMGA004457	0.00615687	1.54753	up	--	--	Cellular Component: extracellular space (GO:0005615);;	--	Low molecular 30 kDa lipoprotein PBMHP-12 (Precursor) GN=LP OS=Bombyx mori (Silk moth) PE=2 SV=1	30K protein 11 [Bombyx mori]
BGIBMGA003943	0.000679913	0.480628	up	[Q]	Secondary metabolites biosynthesis, transport and catabolism	Molecular Function: monooxygenase activity (GO:0004497);; Molecular Function: iron ion binding (GO:0005506);; Molecular Function: electron carrier activity (GO:0009055);; Biological Process: response to organic substance (GO:0010033);; Cellular Component: membrane (GO:0016020);; Molecular Function: oxidoreductase activity, acting on paired donors, with incorporation or reduction of molecular oxyg…	K07424|1e-161|tca:664295|CYP9Z4, GLEAN_06444	Cytochrome P450 9e2 GN=CYP9E2 OS=Blattella germanica (German cockroach) PE=2 SV=1	cytochrome P450 CYP9A19 [Bombyx mori]
BGIBMGA000646	0.000313556	0.646136	up	[K]	Transcription	Biological Process: gene expression (GO:0010467);; Biological Process: cellular macromolecule biosynthetic process (GO:0034645);; Biological Process: primary metabolic process (GO:0044238);;	K03132|1e-117|ame:552563|Taf7	Transcription initiation factor TFIID subunit 7 GN=Taf7 OS=Drosophila melanogaster (Fruit fly) PE=1 SV=1	PREDICTED: transcription initiation factor TFIID subunit 7-like isoform X1 [Bombyx mori]
BGIBMGA003654	0.00281377	0.51744	up	[RTKL]	--	Molecular Function: protein tyrosine kinase activity (GO:0004713);; Molecular Function: transmembrane receptor protein tyrosine kinase activity (GO:0004714);; Molecular Function: protein binding (GO:0005515);; Molecular Function: ATP binding (GO:0005524);; Biological Process: signal transduction (GO:0007165);; Biological Process: transmembrane receptor protein tyrosine kinase signaling pathway (G…	K04527|0.0|tca:661524|similar to insulin receptor	Insulin-like receptor beta chain (Precursor) GN=InR OS=Aedes aegypti (Yellowfever mosquito) PE=2 SV=2	insulin receptor precursor [Bombyx mori]
BGIBMGA006549	0.000198461	0.521356	up	--	--	--	--	--	PREDICTED: uncharacterized protein LOC101741827 [Bombyx mori]
BGIBMGA009027	0.00562162	1.58433	up	--	--	Cellular Component: extracellular space (GO:0005615);; Molecular Function: nutrient reservoir activity (GO:0045735);;	--	Arylphorin subunit alpha (Precursor) OS=Manduca sexta (Tobacco hawkmoth) PE=2 SV=1	Chain B, Crystal Structure Of Bombyx Mori Sp2/sp3 Heterohexamer
BGIBMGA004989	0.00339459	0.717158	up	--	--	--	--	--	PREDICTED: uncharacterized protein LOC101738733 isoform X1 [Bombyx mori]
BGIBMGA011175	0.000318009	0.501917	up	--	--	Molecular Function: actin binding (GO:0003779);; Molecular Function: binding (GO:0005488);; Biological Process: actin filament organization (GO:0007015);; Biological Process: cell cycle (GO:0007049);; Molecular Function: Rho GTPase binding (GO:0017048);;	--	Protein diaphanous GN=dia OS=Drosophila melanogaster (Fruit fly) PE=2 SV=2	PREDICTED: protein diaphanous-like [Bombyx mori]
Silkworm_newGene_2097	0.00039513	0.614974	up	--	--	Molecular Function: serine-type endopeptidase activity (GO:0004252);; Biological Process: proteolysis (GO:0006508);; Molecular Function: hydrolase activity (GO:0016787);; Biological Process: single-multicellular organism process (GO:0044707);;	--	Chymotrypsin BI (Precursor) OS=Litopenaeus vannamei (Whiteleg shrimp) PE=1 SV=1	PREDICTED: uncharacterized protein LOC101738048 [Bombyx mori]
BGIBMGA009392	1.47738e-10	0.847588	up	--	--	--	--	Uncharacterized oxidoreductase dhs-27 GN=dhs-27 OS=Caenorhabditis elegans PE=3 SV=2	PREDICTED: uncharacterized protein LOC101743675 [Bombyx mori]
BGIBMGA002015	1.76506e-05	0.587568	up	--	--	Molecular Function: protein serine/threonine kinase activity (GO:0004674);; Molecular Function: ATP binding (GO:0005524);; Biological Process: protein phosphorylation (GO:0006468);;	--	Succinate dehydrogenase assembly factor 3, mitochondrial {ECO:0000303|PubMed:24954417} (Precursor) OS=Drosophila melanogaster (Fruit fly) PE=2 SV=1	PREDICTED: protein ACN9 homolog, mitochondrial-like isoform X2 [Bombyx mori]
BGIBMGA009971	0.00148363	0.724081	up	[A]	RNA processing and modification	Molecular Function: zinc ion binding (GO:0008270);; Biological Process: chaeta development (GO:0022416);; Biological Process: wing disc development (GO:0035220);;	K10656|6e-82|dsi:Dsim_GD12929|GD12929 gene product from transcript GD12929-RA	--	PREDICTED: E3 ubiquitin-protein ligase MARCH8-like [Bombyx mori]
BGIBMGA006106	0.00247114	0.439367	up	--	--	Biological Process: cellular process (GO:0009987);;	K10478|1e-119|tca:663586|similar to CG17068-PA	Kelch-like protein 8 GN=kel-8 OS=Caenorhabditis elegans PE=1 SV=1	PREDICTED: BTB/POZ domain-containing protein 9-like isoform X2 [Bombyx mori]
BGIBMGA003513	0.000839659	0.47373	up	[H]	Coenzyme transport and metabolism	Molecular Function: nicotinate phosphoribosyltransferase activity (GO:0004516);; Biological Process: pyridine nucleotide biosynthetic process (GO:0019363);;	K00763|0.0|dme:Dmel_CG3714|CG3714 gene product from transcript CG3714-RD (EC:2.4.2.11)	Nicotinate phosphoribosyltransferase GN=CG3714 OS=Drosophila melanogaster (Fruit fly) PE=2 SV=2	PREDICTED: nicotinate phosphoribosyltransferase-like isoform X1 [Bombyx mori]
BGIBMGA010338	5.84466e-05	0.60601	up	[E]	Amino acid transport and metabolism	Molecular Function: oxidoreductase activity (GO:0016491);; Biological Process: oxidation-reduction process (GO:0055114);;	K14157|0.0|dsi:Dsim_GD22468|GD22468 gene product from transcript GD22468-RA	Probable saccharopine dehydrogenase [NADP(+), L-glutamate-forming] GN=sdh OS=Dictyostelium discoideum (Slime mold) PE=2 SV=1	PREDICTED: alpha-aminoadipic semialdehyde synthase, mitochondrial-like [Bombyx mori]
BGIBMGA012997	0.00667741	5.62163	up	[E]	Amino acid transport and metabolism	Molecular Function: oxidoreductase activity (GO:0016491);;	--	Glucose dehydrogenase [FAD, quinone] short protein (Precursor) GN=Gld OS=Drosophila pseudoobscura pseudoobscura (Fruit fly) PE=3 SV=4	PREDICTED: glucose dehydrogenase [acceptor]-like [Bombyx mori]
BGIBMGA003546	0.000286845	0.854512	up	--	--	Biological Process: brain development (GO:0007420);; Cellular Component: integral component of membrane (GO:0016021);; Molecular Function: ceramidase activity (GO:0017040);; Biological Process: ceramide catabolic process (GO:0046514);;	K01441|1e-107|nvi:100123125|NV12339	Alkaline ceramidase GN=bwa OS=Drosophila melanogaster (Fruit fly) PE=2 SV=2	PREDICTED: alkaline ceramidase-like isoform X1 [Bombyx mori]
BGIBMGA009542	0.0067263	1.1778	up	--	--	--	K12377|9e-58|tca:652970|Tsl	Torso-like protein (Precursor) GN=tsl OS=Drosophila melanogaster (Fruit fly) PE=1 SV=2	PREDICTED: torso-like protein-like [Bombyx mori]
BGIBMGA014187	3.38292e-17	1.53838	up	[G]	Carbohydrate transport and metabolism	Biological Process: metabolic process (GO:0008152);; Molecular Function: hydrolase activity, acting on glycosyl bonds (GO:0016798);;	--	Myrosinase 1 {ECO:0000303|PubMed:11804799} OS=Brevicoryne brassicae (Cabbage aphid) PE=1 SV=1	PREDICTED: myrosinase 1-like [Bombyx mori]
BGIBMGA008681	2.7566e-05	0.956757	up	[J]	Translation, ribosomal structure and biogenesis	Biological Process: response to stress (GO:0006950);; Biological Process: signal transduction (GO:0007165);; Biological Process: G-protein coupled receptor signaling pathway (GO:0007186);; Biological Process: behavior (GO:0007610);; Biological Process: regulation of signal transduction (GO:0009966);; Biological Process: regulation of nucleobase-containing compound metabolic process (GO:0019219);;…	--	Regulator of G-protein signaling loco GN=loco OS=Drosophila melanogaster (Fruit fly) PE=1 SV=2	PREDICTED: regulator of G-protein signaling loco-like [Bombyx mori]
BGIBMGA002527	0.00143296	0.745965	up	--	--	Cellular Component: extracellular space (GO:0005615);; Biological Process: proteolysis (GO:0006508);; Biological Process: heart development (GO:0007507);; Molecular Function: metallopeptidase activity (GO:0008237);; Molecular Function: peptidyl-dipeptidase activity (GO:0008241);; Cellular Component: membrane (GO:0016020);; Biological Process: positive regulation of circadian sleep/wake cycle, sle…	--	Angiotensin-converting enzyme (Precursor) GN=Ance OS=Drosophila melanogaster (Fruit fly) PE=1 SV=3	PREDICTED: angiotensin-converting enzyme-like isoform X1 [Bombyx mori]
BGIBMGA001795	0.00503699	0.417726	up	--	--	--	--	--	hypothetical protein KGM_16460 [Danaus plexippus]
BGIBMGA011501	0.00593126	0.417899	up	--	--	--	--	--	PREDICTED: uncharacterized protein LOC101740946 [Bombyx mori]
BGIBMGA008215	0.00396769	0.476484	up	[E]	Amino acid transport and metabolism	--	--	Putative sarcosine oxidase GN=C15B12.1 OS=Caenorhabditis elegans PE=3 SV=2	PREDICTED: peroxisomal sarcosine oxidase-like [Bombyx mori]
BGIBMGA004181	0.000193787	0.667562	up	--	--	--	--	--	PREDICTED: peroxisomal leader peptide-processing protease-like [Bombyx mori]
BGIBMGA010929	2.09284e-34	1.50969	up	--	--	Biological Process: negative regulation of transcription from RNA polymerase II promoter (GO:0000122);; Biological Process: positive regulation of neuroblast proliferation (GO:0002052);; Molecular Function: sequence-specific DNA binding transcription factor activity (GO:0003700);; Molecular Function: binding (GO:0005488);; Molecular Function: transcription factor binding (GO:0008134);; Biological…	--	Hairy/enhancer-of-split related with YRPW motif protein GN=Hey OS=Drosophila melanogaster (Fruit fly) PE=2 SV=1	PREDICTED: uncharacterized protein LOC101746519 [Bombyx mori]
BGIBMGA010590	0.00237773	0.760038	up	--	--	Molecular Function: serine-type endopeptidase activity (GO:0004252);; Biological Process: proteolysis (GO:0006508);; Molecular Function: hydrolase activity (GO:0016787);;	--	Trypsin, alkaline C (Precursor) OS=Manduca sexta (Tobacco hawkmoth) PE=2 SV=1	PREDICTED: trypsin, alkaline C-like [Bombyx mori]
BGIBMGA003545	0.000195498	0.756725	up	[R]	General function prediction only	Cellular Component: cytoskeleton (GO:0005856);; Biological Process: cell cycle (GO:0007049);; Biological Process: chromatin modification (GO:0016568);; Cellular Component: protein complex (GO:0043234);; Cellular Component: nucleoplasm part (GO:0044451);; Biological Process: single-organism developmental process (GO:0044767);; Biological Process: organ development (GO:0048513);; Biological Process…	K11887|1e-61|isc:IscW_ISCW015562|WD-repeat protein, putative (EC:2.7.11.7)	Probable proteasomal ATPase-associated factor 1 GN=paaf1 OS=Dictyostelium discoideum (Slime mold) PE=3 SV=1	PREDICTED: proteasomal ATPase-associated factor 1-like [Bombyx mori]
BGIBMGA005049	0.00906003	0.400644	up	--	--	Molecular Function: GTPase activator activity (GO:0005096);; Cellular Component: nucleus (GO:0005634);; Biological Process: positive regulation of GTPase activity (GO:0043547);;	--	Probable Rho GTPase-activating protein CG5521 GN=CG5521 OS=Drosophila melanogaster (Fruit fly) PE=1 SV=2	PREDICTED: probable Rho GTPase-activating protein CG5521-like [Bombyx mori]
BGIBMGA004004	9.22144e-05	0.782876	up	--	--	--	--	Calphotin GN=Cpn OS=Drosophila melanogaster (Fruit fly) PE=2 SV=2	PREDICTED: 36.4 kDa proline-rich protein-like [Bombyx mori]
BGIBMGA013049	0.00052774	1.97588	up	[O]	Posttranslational modification, protein turnover, chaperones	Biological Process: sensory organ development (GO:0007423);; Biological Process: wing disc morphogenesis (GO:0007472);; Molecular Function: peptidase activity (GO:0008233);; Biological Process: regulation of Notch signaling pathway (GO:0008593);; Biological Process: dorsal/ventral axis specification (GO:0009950);; Biological Process: protein metabolic process (GO:0019538);; Molecular Function: io…	--	Limulus clotting factor C chain B (Precursor) OS=Tachypleus tridentatus (Japanese horseshoe crab) PE=1 SV=1	PREDICTED: serine protease gd-like [Bombyx mori]
BGIBMGA006838	0.00353963	0.434644	up	--	--	Molecular Function: steroid hormone receptor activity (GO:0003707);; Molecular Function: thyroid hormone receptor activity (GO:0004887);; Cellular Component: nucleus (GO:0005634);; Biological Process: regulation of transcription, DNA-templated (GO:0006355);; Molecular Function: zinc ion binding (GO:0008270);; Biological Process: steroid hormone mediated signaling pathway (GO:0043401);; Molecular …	--	rRNA 2&apos;-O-methyltransferase fibrillarin OS=Drosophila erecta (Fruit fly) PE=3 SV=1	nuclear hormone receptor E75 isoform C [Bombyx mori]
BGIBMGA001595	9.55302e-06	1.79383	up	[R]	General function prediction only	Biological Process: nitrogen compound metabolic process (GO:0006807);; Molecular Function: hydrolase activity, acting on carbon-nitrogen (but not peptide) bonds (GO:0016810);;	K01431|1e-170|phu:Phum_PHUM200820|beta-ureidopropionase, putative (EC:3.5.1.6)	Beta-ureidopropionase GN=pyd3 OS=Dictyostelium discoideum (Slime mold) PE=1 SV=1	aliphatic nitrilase [Bombyx mori]
BGIBMGA013196	0.00188659	1.31596	up	--	--	--	--	--	PREDICTED: LOW QUALITY PROTEIN: homeobox protein cut-like [Bombyx mori]
BGIBMGA004125	1.02189e-05	0.825702	up	--	--	--	--	--	PREDICTED: uncharacterized protein LOC101740440 [Bombyx mori]
BGIBMGA006136	1.6555e-06	0.915261	up	[RTKL]	--	Molecular Function: dolichyl-diphosphooligosaccharide-protein glycotransferase activity (GO:0004579);; Molecular Function: protein kinase activity (GO:0004672);; Molecular Function: ATP binding (GO:0005524);; Biological Process: protein phosphorylation (GO:0006468);;	K08814|3e-66|tca:659518|similar to tribbles homolog 2	Serine/threonine-protein kinase par-1 {ECO:0000303|PubMed:7758115, ECO:0000312|EMBL:CAB54263.1} OS=Caenorhabditis elegans PE=1 SV=1	PREDICTED: tribbles homolog 2-like [Bombyx mori]
BGIBMGA012894	0.00735013	1.42836	up	[F]	Nucleotide transport and metabolism	Molecular Function: adenosine deaminase activity (GO:0004000);; Biological Process: endocytosis (GO:0006897);; Molecular Function: growth factor activity (GO:0008083);; Biological Process: cell proliferation (GO:0008283);; Biological Process: cellular component organization (GO:0016043);; Biological Process: nucleobase-containing compound biosynthetic process (GO:0034654);; Biological Process: he…	K01488|1e-151|dsi:Dsim_GD12381|GD12381 gene product from transcript GD12381-RA	Adenosine deaminase AGSA (Precursor) OS=Aplysia californica (California sea hare) PE=1 SV=2	PREDICTED: adenosine deaminase AGSA-like isoform X1 [Bombyx mori]
BGIBMGA013088	0.00999699	0.45045	up	--	--	Biological Process: cell cycle arrest (GO:0007050);;	--	--	PREDICTED: GAS2-like protein 1-like [Bombyx mori]
BGIBMGA007355	0.00271613	0.437934	up	[RTKL]	--	Molecular Function: nucleotide binding (GO:0000166);; Biological Process: morphogenesis of an epithelium (GO:0002009);; Molecular Function: transmembrane receptor protein serine/threonine kinase activity (GO:0004675);; Molecular Function: MAP kinase kinase kinase activity (GO:0004709);; Molecular Function: protein binding (GO:0005515);; Biological Process: protein phosphorylation (GO:0006468);; B…	K13579|0.0|ame:408442|tkv	Serine/threonine-protein kinase sma-6 (Precursor) GN=sma-6 OS=Caenorhabditis elegans PE=2 SV=1	PREDICTED: bone morphogenetic protein receptor type-1B-like isoform X2 [Bombyx mori]
BGIBMGA011774	0.00039267	0.531335	up	[F]	Nucleotide transport and metabolism	Molecular Function: purine-nucleoside phosphorylase activity (GO:0004731);; Biological Process: nucleoside metabolic process (GO:0009116);; Molecular Function: transferase activity (GO:0016740);;	K03783|1e-142|tca:655432|similar to CG16758-PD, isoform D	S-methyl-5&apos;-thioadenosine phosphorylase {ECO:0000255|HAMAP-Rule:MF_03155} OS=Aedes aegypti (Yellowfever mosquito) PE=3 SV=1	PREDICTED: purine nucleoside phosphorylase-like isoform X2 [Bombyx mori]
BGIBMGA010722	1.45619e-07	1.74089	up	[GEPR]	--	Biological Process: disaccharide transport (GO:0015766);; Cellular Component: membrane (GO:0016020);; Molecular Function: transmembrane transporter activity (GO:0022857);; Biological Process: single-organism transport (GO:0044765);; Molecular Function: sugar transmembrane transporter activity (GO:0051119);;	--	Facilitated trehalose transporter Tret1 {ECO:0000303|PubMed:20035867} OS=Apis mellifera ligustica (Common honeybee) PE=1 SV=1	PREDICTED: facilitated trehalose transporter Tret1-like [Bombyx mori]
Silkworm_newGene_1648	0.00477692	0.418191	up	--	--	--	--	--	olfactory receptor [Bombyx mori]
BGIBMGA001173	0.00880156	0.642852	up	--	--	Molecular Function: nucleic acid binding (GO:0003676);; Molecular Function: hydrolase activity (GO:0016787);; Molecular Function: metal ion binding (GO:0046872);;	--	--	alkaline nuclease precursor [Bombyx mori]
BGIBMGA005292	0.000915198	0.497497	up	--	--	Molecular Function: inositol-1,4,5-trisphosphate 3-kinase activity (GO:0008440);;	--	Salivary glue protein Sgs-3 (Precursor) GN=Sgs3 OS=Drosophila erecta (Fruit fly) PE=2 SV=3	PREDICTED: inositol hexakisphosphate kinase 2-like isoform X1 [Bombyx mori]
BGIBMGA010707	4.07765e-09	0.983884	up	--	--	Molecular Function: cysteamine dioxygenase activity (GO:0047800);; Biological Process: oxidation-reduction process (GO:0055114);;	K10712|4e-47|tca:663771|similar to Protein C10orf22	Probable 2-aminoethanethiol dioxygenase GN=ado-2 OS=Dictyostelium discoideum (Slime mold) PE=4 SV=2	PREDICTED: 2-aminoethanethiol dioxygenase-like [Bombyx mori]
BGIBMGA009067	0.00262637	7.2407	up	--	--	--	--	--	PREDICTED: uncharacterized protein LOC101739392 [Bombyx mori]
Silkworm_newGene_4165	4.28507e-06	0.645498	up	--	--	Cellular Component: membrane (GO:0016020);; Biological Process: metal ion transport (GO:0030001);; Molecular Function: metal ion transmembrane transporter activity (GO:0046873);; Biological Process: transmembrane transport (GO:0055085);;	K14716|8e-40|aag:AaeL_AAEL010905|hypothetical protein	Zinc transporter foi (Precursor) OS=Drosophila melanogaster (Fruit fly) PE=1 SV=3	PREDICTED: zinc transporter foi-like, partial [Bombyx mori]
BGIBMGA004515	0.00103772	0.506852	up	--	--	Biological Process: reproduction (GO:0000003);; Cellular Component: cytoplasm (GO:0005737);; Biological Process: protein lipidation (GO:0006497);; Biological Process: response to stress (GO:0006950);; Biological Process: determination of adult lifespan (GO:0008340);; Biological Process: regulation of autophagy (GO:0010506);; Biological Process: regulation of translational initiation by eIF2 alpha…	--	Protein lethal(2)essential for life GN=l(2)efl OS=Drosophila melanogaster (Fruit fly) PE=1 SV=1	heat shock protein hsp23.7 precursor [Bombyx mori]
BGIBMGA006768	0.000235318	1.41127	up	--	--	Molecular Function: carbohydrate binding (GO:0030246);;	K06560|9e-21|nve:NEMVE_v1g238062|hypothetical protein	Hemolymph lipopolysaccharide-binding protein (Precursor) OS=Periplaneta americana (American cockroach) PE=1 SV=1	C-type lectin 10 precursor [Bombyx mori]
BGIBMGA005835	0.000270508	0.516576	up	--	--	--	--	--	PREDICTED: lysosomal-trafficking regulator-like [Bombyx mori]
BGIBMGA001268	0.00455342	0.423176	up	[TDBLU]	--	Molecular Function: nucleotide binding (GO:0000166);; Molecular Function: binding (GO:0005488);; Biological Process: cell communication (GO:0007154);; Biological Process: response to external stimulus (GO:0009605);; Biological Process: anatomical structure morphogenesis (GO:0009653);; Biological Process: embryo development (GO:0009790);; Biological Process: cellular component organization (GO:001…	K00923|0.0|nvi:100121969|NV13341	Phosphatidylinositol 3-kinase 1 GN=pikA OS=Dictyostelium discoideum (Slime mold) PE=2 SV=2	PREDICTED: phosphatidylinositol 4-phosphate 3-kinase C2 domain-containing subunit alpha-like [Bombyx mori]
BGIBMGA009194	0.00319791	0.50712	up	--	--	Molecular Function: transporter activity (GO:0005215);; Biological Process: transport (GO:0006810);; Cellular Component: membrane (GO:0016020);;	--	--	PREDICTED: organic cation transporter protein-like [Bombyx mori]
BGIBMGA005695	2.91144e-07	3.69269	up	[R]	General function prediction only	Biological Process: lipid metabolic process (GO:0006629);;	--	Lipase 1 (Precursor) GN=Lip1 OS=Drosophila melanogaster (Fruit fly) PE=2 SV=2	acid lipase-1 [Bombyx mori]
BGIBMGA010829	0.000225599	0.975034	up	[I]	Lipid transport and metabolism	Molecular Function: glycerol-3-phosphate O-acyltransferase activity (GO:0004366);; Biological Process: phospholipid biosynthetic process (GO:0008654);; Cellular Component: membrane (GO:0016020);;	K00629|1e-152|tca:656036|similar to CG5508-PA, isoform A	Probable glycerol-3-phosphate acyltransferase, mitochondrial (Precursor) GN=acl-6 OS=Caenorhabditis elegans PE=3 SV=1	PREDICTED: glycerol-3-phosphate acyltransferase 1, mitochondrial-like, partial [Bombyx mori]
BGIBMGA011852	0.00392815	0.579349	up	--	--	Molecular Function: receptor activity (GO:0004872);; Molecular Function: protein binding (GO:0005515);; Biological Process: receptor-mediated endocytosis (GO:0006898);; Biological Process: multicellular organismal development (GO:0007275);; Biological Process: primary spermatocyte growth (GO:0007285);; Cellular Component: membrane (GO:0016020);; Biological Process: Wnt signaling pathway (GO:00160…	--	Protein cueball {ECO:0000250|UniProtKB:Q95RU0} (Precursor) OS=Drosophila yakuba (Fruit fly) PE=3 SV=1	PREDICTED: LOW QUALITY PROTEIN: protein cueball-like [Bombyx mori]
BGIBMGA014201	0.00456351	2.43769	up	[C]	Energy production and conversion	Molecular Function: binding (GO:0005488);; Molecular Function: methyltransferase activity (GO:0008168);; Biological Process: biosynthetic process (GO:0009058);; Molecular Function: oxidoreductase activity, acting on the aldehyde or oxo group of donors, NAD or NADP as acceptor (GO:0016620);; Molecular Function: hydroxymethyl-, formyl- and related transferase activity (GO:0016742);; Biological Proc…	K00289|0.0|tca:658435|similar to aldehyde dehydrogenase	Aldehyde dehydrogenase GN=ALDH OS=Enchytraeus buchholzi (Grindal worm) PE=2 SV=1	PREDICTED: cytosolic 10-formyltetrahydrofolate dehydrogenase-like, partial [Bombyx mori]
BGIBMGA004567	0.0088936	-0.513809	down	[GEPR]	--	Biological Process: disaccharide transport (GO:0015766);; Cellular Component: membrane (GO:0016020);; Molecular Function: transmembrane transporter activity (GO:0022857);; Biological Process: single-organism transport (GO:0044765);; Molecular Function: sugar transmembrane transporter activity (GO:0051119);;	--	Facilitated trehalose transporter Tret1 {ECO:0000303|PubMed:20035867} OS=Bombyx mori (Silk moth) PE=1 SV=1	PREDICTED: facilitated trehalose transporter Tret1-like [Bombyx mori]
BGIBMGA009636	0.00603582	-0.492444	down	--	--	--	--	--	PREDICTED: uncharacterized protein LOC101742081 [Bombyx mori]
BGIBMGA009685	5.96049e-05	-0.800611	down	--	--	--	--	Putative uncharacterized protein DDB_G0293878 GN=DDB_G0293878 OS=Dictyostelium discoideum (Slime mold) PE=4 SV=1	PREDICTED: transcriptional regulator ATRX homolog isoform X1 [Bombyx mori]
BGIBMGA007789	1.66772e-13	-1.03258	down	[L]	Replication, recombination and repair	Molecular Function: nucleotide binding (GO:0000166);; Molecular Function: DNA photolyase activity (GO:0003913);; Molecular Function: structural molecule activity (GO:0005198);; Cellular Component: nucleus (GO:0005634);; Cellular Component: cytoplasm (GO:0005737);; Biological Process: DNA repair (GO:0006281);; Biological Process: regulation of transcription, DNA-templated (GO:0006355);; Biological…	K02295|0.0|aag:AaeL_AAEL011967|DNA photolyase	Cryptochrome-1 OS=Aedes aegypti (Yellowfever mosquito) PE=3 SV=1	cryptochrome 2 [Bombyx mori]
Silkworm_newGene_2704	0.000267712	-0.662182	down	--	--	--	--	Putative uncharacterized transposon-derived protein F52C9.6 GN=F52C9.6 OS=Caenorhabditis elegans PE=5 SV=1	endonuclease-reverse transcriptase [Bombyx mori]
BGIBMGA007763	0.000489466	-0.607857	down	--	--	--	K05170|1e-15|tca:659982|similar to interleukin 1 receptor accessory protein-like 2	--	PREDICTED: uncharacterized protein LOC101741113 [Bombyx mori]
BGIBMGA008904	3.24446e-05	-0.567632	down	--	--	Molecular Function: polypeptide N-acetylgalactosaminyltransferase activity (GO:0004653);; Cellular Component: Golgi apparatus (GO:0005794);; Biological Process: protein glycosylation (GO:0006486);; Biological Process: protein O-linked glycosylation (GO:0006493);; Biological Process: cell adhesion (GO:0007155);; Biological Process: oligosaccharide biosynthetic process (GO:0009312);; Cellular Compo…	K00710|0.0|dan:Dana_GF15722|GF15722 gene product from transcript GF15722-RA	Polypeptide N-acetylgalactosaminyltransferase 5 GN=pgant5 OS=Drosophila melanogaster (Fruit fly) PE=2 SV=2	hypothetical protein YQE_12115, partial [Dendroctonus ponderosae]
BGIBMGA004276	8.94721e-06	-0.836685	down	[C]	Energy production and conversion	Molecular Function: phosphoenolpyruvate carboxykinase activity (GO:0004611);; Molecular Function: phosphoenolpyruvate carboxykinase (GTP) activity (GO:0004613);; Molecular Function: GTP binding (GO:0005525);; Biological Process: gluconeogenesis (GO:0006094);; Molecular Function: kinase activity (GO:0016301);; Biological Process: phosphorylation (GO:0016310);; Molecular Function: purine nucleotide…	K01596|0.0|tca:661705|similar to Phosphoenolpyruvate carboxykinase [GTP] (Phosphoenolpyruvate carboxylase) (PEPCK)	Phosphoenolpyruvate carboxykinase [GTP] GN=Pepck OS=Drosophila melanogaster (Fruit fly) PE=2 SV=2	mitochondrial phosphoenolpyruvate carboxykinase isoform 1 [Bombyx mori]
BGIBMGA006634	0.000583258	-0.553577	down	--	--	--	--	--	PREDICTED: uncharacterized protein LOC101741879 [Bombyx mori]
BGIBMGA009038	0.00512381	-6.16694	down	[R]	General function prediction only	Biological Process: negative regulation of transcription from RNA polymerase II promoter (GO:0000122);; Molecular Function: translation repressor activity, nucleic acid binding (GO:0000900);; Biological Process: morphogenesis of an epithelium (GO:0002009);; Biological Process: nematode larval development (GO:0002119);; Molecular Function: DNA binding (GO:0003677);; Molecular Function: RNA polymer…	--	Protein drumstick OS=Anopheles gambiae (African malaria mosquito) PE=3 SV=1	PREDICTED: protein drumstick-like [Bombyx mori]
BGIBMGA011127	0.000121097	-0.529226	down	--	--	Cellular Component: membrane (GO:0016020);; Biological Process: metal ion transport (GO:0030001);; Biological Process: multicellular organismal process (GO:0032501);; Cellular Component: cell part (GO:0044464);; Biological Process: single-organism cellular process (GO:0044763);; Biological Process: single-organism transport (GO:0044765);; Molecular Function: metal ion transmembrane transporter ac…	K14715|1e-123|cqu:CpipJ_CPIJ018637|Slc39a9-prov protein	Histidine-rich membrane protein KE4 homolog 1 {ECO:0000250|UniProtKB:Q9XUC4} OS=Caenorhabditis briggsae PE=3 SV=2	PREDICTED: zinc transporter ZIP9-like [Bombyx mori]
Silkworm_newGene_3062	0.000598372	-0.533254	down	--	--	--	--	--	PREDICTED: uncharacterized protein LOC101745483 [Bombyx mori]
BGIBMGA007496	0.000839659	-7.56395	down	--	--	Molecular Function: nucleic acid binding (GO:0003676);; Molecular Function: RNA helicase activity (GO:0003724);; Cellular Component: extracellular region (GO:0005576);; Biological Process: apoptotic process (GO:0006915);; Biological Process: germ cell development (GO:0007281);; Molecular Function: JUN kinase binding (GO:0008432);; Biological Process: post-embryonic development (GO:0009791);; Biol…	--	Glycine, alanine and asparagine-rich protein (Precursor) OS=Haliotis asinina (Donkey&apos;s ear abalone) PE=1 SV=1	putative cuticle protein CPG37 [Bombyx mori]
BGIBMGA003468	6.78321e-05	-0.54295	down	--	--	Molecular Function: binding (GO:0005488);; Biological Process: gamete generation (GO:0007276);; Cellular Component: intracellular organelle (GO:0043229);; Biological Process: single-organism cellular process (GO:0044763);;	--	Zinc finger protein on ecdysone puffs GN=Pep OS=Drosophila melanogaster (Fruit fly) PE=1 SV=1	PREDICTED: uncharacterized protein LOC101735936 [Bombyx mori]
BGIBMGA002565	1.50607e-08	-0.822431	down	--	--	--	--	--	PREDICTED: uncharacterized protein LOC101746215 isoform X1 [Bombyx mori]
BGIBMGA014022	0.00374382	-0.674773	down	--	--	Molecular Function: serine-type peptidase activity (GO:0008236);; Molecular Function: hydrolase activity (GO:0016787);;	--	Collagenase (Precursor) OS=Hypoderma lineatum (Early cattle grub) PE=1 SV=3	PREDICTED: collagenase-like [Bombyx mori]
BGIBMGA004366	0.00216563	-0.648775	down	[R]	General function prediction only	Biological Process: learning or memory (GO:0007611);; Biological Process: metabolic process (GO:0008152);; Biological Process: cellular process (GO:0009987);; Molecular Function: enzyme binding (GO:0019899);; Biological Process: response to chemical (GO:0042221);; Cellular Component: cytoplasmic part (GO:0044444);;	K11205|7e-33|aga:AgaP_AGAP012038|AGAP012038-PA	--	PREDICTED: glutamate--cysteine ligase regulatory subunit-like [Bombyx mori]
BGIBMGA013924	2.10906e-19	-1.4074	down	--	--	--	--	Vanin-like protein 3 (Precursor) GN=CG32750 OS=Drosophila melanogaster (Fruit fly) PE=3 SV=1	PREDICTED: vanin-like protein 3-like [Bombyx mori]
BGIBMGA011608	4.95632e-06	-0.671096	down	[G]	Carbohydrate transport and metabolism	Molecular Function: hydrolase activity, hydrolyzing O-glycosyl compounds (GO:0004553);; Cellular Component: extracellular region (GO:0005576);; Biological Process: carbohydrate metabolic process (GO:0005975);; Biological Process: regulation of innate immune response (GO:0045088);;	--	Beta-1,3-glucan-binding protein (Precursor) OS=Bombyx mori (Silk moth) PE=1 SV=1	beta-1,3-glucan-binding protein precursor [Bombyx mori]
BGIBMGA004806	0.00719363	-0.667576	down	--	--	Cellular Component: extracellular region (GO:0005576);; Molecular Function: pigment binding (GO:0031409);;	--	Lopap (Precursor) OS=Lonomia obliqua (Moth) PE=1 SV=2	chlorophyllide A binding protein precursor [Bombyx mori]
BGIBMGA006368	2.45628e-05	-0.588833	down	--	--	--	--	Spore coat protein SP96 GN=cotA OS=Dictyostelium discoideum (Slime mold) PE=4 SV=2	PREDICTED: flocculation protein FLO11-like [Bombyx mori]
BGIBMGA005637	0.00679718	-0.480449	down	--	--	Molecular Function: RNA binding (GO:0003723);; Cellular Component: nucleus (GO:0005634);; Cellular Component: lipid particle (GO:0005811);; Cellular Component: microtubule associated complex (GO:0005875);; Biological Process: protein import into nucleus (GO:0006606);; Biological Process: mitotic nuclear division (GO:0007067);; Biological Process: sperm individualization (GO:0007291);; Biological …	--	Protein penguin GN=pen OS=Drosophila melanogaster (Fruit fly) PE=2 SV=1	PREDICTED: protein penguin-like [Bombyx mori]
BGIBMGA011483	5.92439e-05	-2.95836	down	--	--	Cellular Component: extracellular space (GO:0005615);; Biological Process: GPI anchor release (GO:0006507);; Biological Process: Wnt signaling pathway (GO:0016055);; Molecular Function: deacetylase activity (GO:0019213);; Biological Process: regulation of compound eye pigmentation (GO:0048076);; Biological Process: wing disc dorsal/ventral pattern formation (GO:0048190);;	--	--	PREDICTED: protein notum homolog [Bombyx mori]
BGIBMGA000028	0.000959656	-0.490415	down	--	--	--	--	Rho GTPase-activating protein gacF GN=gacF OS=Dictyostelium discoideum (Slime mold) PE=3 SV=2	PREDICTED: uncharacterized protein LOC101738974 [Bombyx mori]
BGIBMGA005094	0.00037552	-1.25171	down	[V]	Defense mechanisms	Molecular Function: ATP binding (GO:0005524);; Biological Process: ATP catabolic process (GO:0006200);; Cellular Component: integral component of membrane (GO:0016021);; Molecular Function: ATPase activity (GO:0016887);;	--	ABC transporter G family member 1 GN=abcG1 OS=Dictyostelium discoideum (Slime mold) PE=3 SV=1	PREDICTED: ATP-binding cassette sub-family G member 1-like [Bombyx mori]
BGIBMGA012842	0.00189036	-0.574052	down	--	--	Molecular Function: DNA binding (GO:0003677);; Molecular Function: zinc ion binding (GO:0008270);; Molecular Function: oxidoreductase activity (GO:0016491);; Biological Process: primary metabolic process (GO:0044238);; Biological Process: cellular macromolecule metabolic process (GO:0044260);;	K10276|3e-53|aag:AaeL_AAEL008177|hypothetical protein	JmjC domain-containing histone demethylation protein 1 GN=Kdm2 OS=Drosophila melanogaster (Fruit fly) PE=1 SV=2	PREDICTED: jmjC domain-containing histone demethylation protein 1-like [Bombyx mori]
BGIBMGA003326	4.99436e-12	-1.36953	down	--	--	--	--	--	PREDICTED: uncharacterized protein LOC101735309 [Bombyx mori]
BGIBMGA004654	2.69571e-14	-0.953209	down	--	--	Molecular Function: NADPH:quinone reductase activity (GO:0003960);; Molecular Function: [acyl-carrier-protein] S-acetyltransferase activity (GO:0004313);; Molecular Function: [acyl-carrier-protein] S-malonyltransferase activity (GO:0004314);; Molecular Function: 3-oxoacyl-[acyl-carrier-protein] synthase activity (GO:0004315);; Molecular Function: 3-oxoacyl-[acyl-carrier-protein] reductase (NADPH)…	K00665|9e-15|tca:658978|similar to CG3523-PA	--	PREDICTED: fatty acid synthase-like [Bombyx mori]
BGIBMGA000542	0.000342373	-0.499851	down	[R]	General function prediction only	Biological Process: microtubule cytoskeleton organization (GO:0000226);; Biological Process: cytokinesis (GO:0000910);; Biological Process: nematode larval development (GO:0002119);; Molecular Function: protein binding (GO:0005515);; Molecular Function: ATP binding (GO:0005524);; Cellular Component: nucleus (GO:0005634);; Cellular Component: mitochondrion (GO:0005739);; Biological Process: ATP ca…	--	ATPase family AAA domain-containing protein 3 GN=atad-3 OS=Caenorhabditis elegans PE=3 SV=2	PREDICTED: ATPase family AAA domain-containing protein 3-like [Bombyx mori]
BGIBMGA013628	4.93833e-16	-1.86781	down	[GEPR]	--	Cellular Component: integral component of membrane (GO:0016021);; Biological Process: transmembrane transport (GO:0055085);;	--	--	PREDICTED: synaptic vesicle glycoprotein 2A-like [Bombyx mori]
BGIBMGA010611	0.00846172	-0.68822	down	--	--	Biological Process: fatty acid metabolic process (GO:0006631);; Biological Process: fatty acid biosynthetic process (GO:0006633);; Cellular Component: membrane (GO:0016020);; Cellular Component: integral component of membrane (GO:0016021);; Molecular Function: oxidoreductase activity, acting on paired donors, with oxidation of a pair of donors resulting in the reduction of molecular oxygen to two…	K00507|1e-136|tca:656313|similar to CG9743-PA	Acyl-CoA Delta(11) desaturase OS=Choristoneura rosaceana (Oblique banded leafroller) PE=1 SV=1	acyl-CoA desaturase BmorKPAE [Bombyx mori]
BGIBMGA004563	3.23532e-07	-1.03782	down	[GEPR]	--	Cellular Component: plasma membrane (GO:0005886);; Biological Process: carbohydrate transport (GO:0008643);; Biological Process: disaccharide transport (GO:0015766);; Cellular Component: integral component of membrane (GO:0016021);; Molecular Function: substrate-specific transmembrane transporter activity (GO:0022891);; Cellular Component: membrane part (GO:0044425);; Molecular Function: sugar tr…	--	Facilitated trehalose transporter Tret1 {ECO:0000250|UniProtKB:A1Z8N1} OS=Drosophila virilis (Fruit fly) PE=3 SV=2	PREDICTED: facilitated trehalose transporter Tret1-like [Bombyx mori]
BGIBMGA011604	0.00247114	-0.441569	down	--	--	Molecular Function: metal ion binding (GO:0046872);;	--	Zinc finger CCCH domain-containing protein 15 homolog GN=CG8635 OS=Drosophila melanogaster (Fruit fly) PE=1 SV=1	PREDICTED: zinc finger CCCH domain-containing protein 15 homolog isoform X1 [Bombyx mori]
BGIBMGA011598	2.25597e-14	-1.95623	down	--	--	--	--	--	PREDICTED: uncharacterized protein LOC101743598 [Bombyx mori]
BGIBMGA011822	0.00387029	-0.462251	down	[R]	General function prediction only	Biological Process: compound eye morphogenesis (GO:0001745);; Biological Process: developmental process involved in reproduction (GO:0003006);; Molecular Function: catalytic activity (GO:0003824);; Molecular Function: GTPase activity (GO:0003924);; Molecular Function: binding (GO:0005488);; Molecular Function: GTP binding (GO:0005525);; Cellular Component: nucleoplasm (GO:0005654);; Cellular Comp…	K14537|0.0|tca:655860|similar to CG6501-PA	Guanine nucleotide-binding protein-like 3 homolog GN=gnl3 OS=Dictyostelium discoideum (Slime mold) PE=3 SV=1	PREDICTED: nucleolar GTP-binding protein 2-like [Bombyx mori]
BGIBMGA001194	0.00421642	-0.424143	down	[J]	Translation, ribosomal structure and biogenesis	Biological Process: nematode larval development (GO:0002119);; Biological Process: system process (GO:0003008);; Molecular Function: glutamine-tRNA ligase activity (GO:0004819);; Molecular Function: ATP binding (GO:0005524);; Cellular Component: cytoplasm (GO:0005737);; Cellular Component: microtubule associated complex (GO:0005875);; Biological Process: glutaminyl-tRNA aminoacylation (GO:0006425…	--	MAP kinase-activating death domain protein GN=rab3-GEF OS=Drosophila melanogaster (Fruit fly) PE=2 SV=2	hypothetical protein KGM_05261 [Danaus plexippus]
BGIBMGA007545	3.08885e-09	-0.904866	down	[I]	Lipid transport and metabolism	Molecular Function: carboxylic ester hydrolase activity (GO:0052689);;	--	Venom carboxylesterase-6 (Precursor) OS=Apis mellifera (Honeybee) PE=2 SV=1	PREDICTED: esterase FE4-like [Bombyx mori]
BGIBMGA000829	1.44889e-11	-0.84195	down	--	--	Molecular Function: nucleic acid binding (GO:0003676);; Molecular Function: binding (GO:0005488);; Cellular Component: nucleus (GO:0005634);; Biological Process: response to stress (GO:0006950);; Biological Process: cellular macromolecule metabolic process (GO:0044260);; Biological Process: single-organism cellular process (GO:0044763);; Biological Process: nucleic acid metabolic process (GO:0090…	K12830|0.0|nvi:100117134|Sf3b3, NV14176	Probable splicing factor 3B subunit 3 GN=sf3b3 OS=Dictyostelium discoideum (Slime mold) PE=3 SV=1	PREDICTED: splicing factor 3B subunit 3-like isoform X1 [Bombyx mori]
BGIBMGA000119	2.54886e-05	-0.615619	down	[H]	Coenzyme transport and metabolism	Molecular Function: hydroxymethylbilane synthase activity (GO:0004418);; Biological Process: peptidyl-pyrromethane cofactor linkage (GO:0018160);; Biological Process: tetrapyrrole biosynthetic process (GO:0033014);;	K01749|1e-119|tca:658398|similar to CG9165-PA	Porphobilinogen deaminase GN=hemC OS=Dictyostelium discoideum (Slime mold) PE=3 SV=1	PREDICTED: porphobilinogen deaminase-like [Bombyx mori]
BGIBMGA011231	5.84466e-05	-0.695332	down	[G]	Carbohydrate transport and metabolism	Molecular Function: transporter activity (GO:0005215);; Cellular Component: integral component of membrane (GO:0016021);; Biological Process: transmembrane transport (GO:0055085);;	K13783|0.0|tca:656522|similar to conserved hypothetical protein	--	PREDICTED: sugar phosphate exchanger 2-like [Bombyx mori]
BGIBMGA003704	0.000622982	-0.481712	down	--	--	Molecular Function: sequence-specific DNA binding transcription factor activity (GO:0003700);; Cellular Component: nucleus (GO:0005634);; Biological Process: regulation of transcription, DNA-templated (GO:0006355);; Biological Process: response to stress (GO:0006950);; Molecular Function: sequence-specific DNA binding (GO:0043565);;	K09418|2e-36|aag:AaeL_AAEL010319|heat shock transcription factor (hsf)	Heat shock factor protein GN=Hsf OS=Drosophila melanogaster (Fruit fly) PE=1 SV=1	heat shock factor-c [Bombyx mori]
BGIBMGA009227	0.00453624	-0.945185	down	--	--	--	--	--	unknown unsecreted protein [Papilio polytes]
BGIBMGA013756	5.97303e-12	-1.52854	down	--	--	Biological Process: carbohydrate metabolic process (GO:0005975);; Molecular Function: hydrolase activity, acting on glycosyl bonds (GO:0016798);; Molecular Function: hydrolase activity, acting on carbon-nitrogen (but not peptide) bonds (GO:0016810);;	--	--	PREDICTED: uncharacterized protein LOC101735686 [Bombyx mori]
BGIBMGA009809	0.00031889	-1.43053	down	--	--	Molecular Function: binding (GO:0005488);; Biological Process: regulation of transcription, DNA-templated (GO:0006355);; Biological Process: cell cycle (GO:0007049);; Biological Process: anatomical structure morphogenesis (GO:0009653);; Biological Process: cell differentiation (GO:0030154);; Biological Process: developmental process (GO:0032502);; Biological Process: single-multicellular organism…	--	Location of vulva defective 1 (Precursor) GN=lov-1 OS=Caenorhabditis elegans PE=1 SV=4	PREDICTED: mucin-2-like [Bombyx mori]
BGIBMGA000516	1.10189e-05	-0.589588	down	--	--	Molecular Function: nucleotide binding (GO:0000166);; Molecular Function: RNA binding (GO:0003723);;	--	--	PREDICTED: insulin-like growth factor 2 mRNA-binding protein 1-like isoform X1 [Bombyx mori]
BGIBMGA001337	0.00106984	-0.510466	down	--	--	Biological Process: metabolic process (GO:0008152);; Molecular Function: transferase activity, transferring hexosyl groups (GO:0016758);;	--	--	UDP-glycosyltransferase UGT41A1 precursor [Bombyx mori]
BGIBMGA011531	0.000915198	-1.62606	down	--	--	Biological Process: lipid metabolic process (GO:0006629);; Molecular Function: phosphoric diester hydrolase activity (GO:0008081);;	--	Variant-surface-glycoprotein phospholipase C OS=Trypanosoma cruzi PE=3 SV=1	PREDICTED: uncharacterized protein LOC101743953 [Bombyx mori]
BGIBMGA012994	0.000308159	-0.514128	down	--	--	Molecular Function: hydrolase activity (GO:0016787);; Molecular Function: hydrolase activity, acting on carbon-nitrogen (but not peptide) bonds (GO:0016810);;	--	Vanin-like protein 2 (Precursor) GN=CG32751 OS=Drosophila melanogaster (Fruit fly) PE=3 SV=1	PREDICTED: vanin-like protein 2-like [Bombyx mori]
BGIBMGA014298	3.094e-07	-1.062	down	--	--	--	--	--	PREDICTED: uncharacterized protein LOC101744440 [Bombyx mori]
BGIBMGA001830	0.00415425	-0.422586	down	[L]	Replication, recombination and repair	--	--	RNA exonuclease 4 GN=rexo4 OS=Dictyostelium discoideum (Slime mold) PE=3 SV=1	PREDICTED: RNA exonuclease 4-like [Bombyx mori]
BGIBMGA002309	7.08745e-06	-0.618386	down	[O]	Posttranslational modification, protein turnover, chaperones	Molecular Function: nucleic acid binding (GO:0003676);; Cellular Component: nucleolus (GO:0005730);; Biological Process: single-organism cellular process (GO:0044763);;	K11278|2e-64|aag:AaeL_AAEL003750|hypothetical protein	Nucleoplasmin-like protein GN=Nlp OS=Drosophila melanogaster (Fruit fly) PE=1 SV=1	nucleoplasmin isoform 2 [Bombyx mori]
BGIBMGA000618	0.000839659	-0.4977	down	[O]	Posttranslational modification, protein turnover, chaperones	Molecular Function: calcium ion binding (GO:0005509);; Biological Process: protein folding (GO:0006457);;	K09577|1e-15|tca:659512|similar to CG9847-PA, isoform A	FK506-binding protein 2 (Precursor) GN=fkbp2 OS=Dictyostelium discoideum (Slime mold) PE=3 SV=1	FK506-binding protein precursor [Bombyx mori]
BGIBMGA000298	0.00174518	-0.542509	down	--	--	Cellular Component: extracellular region (GO:0005576);; Biological Process: chitin metabolic process (GO:0006030);; Molecular Function: chitin binding (GO:0008061);;	--	--	PREDICTED: flocculation protein FLO11-like [Bombyx mori]
BGIBMGA011609	7.99931e-10	-0.881445	down	[G]	Carbohydrate transport and metabolism	Molecular Function: hydrolase activity, hydrolyzing O-glycosyl compounds (GO:0004553);; Cellular Component: extracellular region (GO:0005576);; Biological Process: carbohydrate metabolic process (GO:0005975);; Biological Process: regulation of innate immune response (GO:0045088);;	--	Beta-1,3-glucan-binding protein (Precursor; Fragment) OS=Hyphantria cunea (Fall webworm moth) PE=2 SV=1	beta-1,3-glucan recognition protein 2 precursor [Bombyx mori]
BGIBMGA010930	1.29824e-06	-0.945219	down	--	--	Cellular Component: nucleolus (GO:0005730);; Biological Process: rRNA processing (GO:0006364);;	--	Probable rRNA-processing protein EBP2 homolog GN=CG1542 OS=Drosophila melanogaster (Fruit fly) PE=2 SV=1	rRNA processing protein Ebp2 [Bombyx mori]
BGIBMGA004612	6.25646e-10	-0.904035	down	[O]	Posttranslational modification, protein turnover, chaperones	Molecular Function: ATP binding (GO:0005524);; Cellular Component: polytene chromosome interband (GO:0005705);; Cellular Component: lipid particle (GO:0005811);; Cellular Component: centrosome (GO:0005813);; Biological Process: ATP catabolic process (GO:0006200);; Biological Process: protein folding (GO:0006457);; Biological Process: protein phosphorylation (GO:0006468);; Biological Process: apop…	K04079|0.0|tca:656270|heat shock protein 90	Heat shock protein 83 GN=Hsp83 OS=Bombyx mori (Silk moth) PE=1 SV=1	90-kDa heat shock protein [Bombyx mori]
BGIBMGA003327	2.85005e-07	-0.899723	down	--	--	--	--	--	PREDICTED: uncharacterized protein LOC101747020 isoform X1 [Bombyx mori]
Silkworm_newGene_3063	5.32009e-13	-0.893973	down	[U]	Intracellular trafficking, secretion, and vesicular transport	Molecular Function: sequence-specific DNA binding transcription factor activity (GO:0003700);; Cellular Component: nucleus (GO:0005634);; Biological Process: regulation of transcription, DNA-templated (GO:0006355);; Cellular Component: integral component of membrane (GO:0016021);; Molecular Function: sequence-specific DNA binding (GO:0043565);;	--	Ceramide synthase hyl-1 GN=hyl-1 OS=Caenorhabditis elegans PE=1 SV=1	PREDICTED: ceramide synthase 6-like isoform X1 [Bombyx mori]
Silkworm_newGene_3233	0.00332061	-0.439919	down	--	--	--	--	--	olfactory receptor [Bombyx mori]
BGIBMGA008492	0.00012096	-0.551323	down	--	--	--	--	--	PREDICTED: uncharacterized protein LOC101746574 [Bombyx mori]
BGIBMGA011109	5.17727e-05	-0.615394	down	--	--	--	K06497|3e-32|aga:AgaP_AGAP007209|AGAP007209-PB	23 kDa integral membrane protein OS=Schistosoma mansoni (Blood fluke) PE=2 SV=1	PREDICTED: leukocyte surface antigen CD53-like isoform X5 [Bombyx mori]
BGIBMGA000154	0.000515493	-0.566421	down	--	--	--	K14546|3e-61|aag:AaeL_AAEL003949|hypothetical protein	--	PREDICTED: WD repeat-containing protein 43-like [Bombyx mori]
BGIBMGA007870	0.00990013	-0.748983	down	--	--	Molecular Function: nucleotide binding (GO:0000166);; Molecular Function: nucleic acid binding (GO:0003676);; Molecular Function: helicase activity (GO:0004386);;	--	Probable ATP-dependent RNA helicase CG8611 GN=CG8611 OS=Drosophila melanogaster (Fruit fly) PE=1 SV=1	PREDICTED: probable ATP-dependent RNA helicase CG8611-like [Bombyx mori]
BGIBMGA013612	0.00318691	-0.46255	down	--	--	Biological Process: lipid metabolic process (GO:0006629);; Biological Process: transport (GO:0006810);; Biological Process: lipid storage (GO:0019915);; Cellular Component: intracellular part (GO:0044424);; Biological Process: single-organism process (GO:0044699);; Biological Process: regulation of biological process (GO:0050789);;	--	Lipid storage droplets surface-binding protein 2 OS=Drosophila melanogaster (Fruit fly) PE=1 SV=1	lipid storage droplet 2-like [Bombyx mori]
BGIBMGA002611	0.00479203	-0.424285	down	[R]	General function prediction only	Cellular Component: polytene chromosome interband (GO:0005705);; Biological Process: negative regulation of cell proliferation (GO:0008285);; Molecular Function: histone demethylase activity (GO:0032452);; Cellular Component: transcriptionally active chromatin (GO:0035327);; Biological Process: wound healing (GO:0042060);; Cellular Component: MLL3/4 complex (GO:0044666);; Biological Process: sex …	K11447|0.0|aga:AgaP_AGAP008509|AGAP008509-PA	General transcriptional corepressor trfA GN=trfA OS=Dictyostelium discoideum (Slime mold) PE=2 SV=1	PREDICTED: lysine-specific demethylase 6A-like [Bombyx mori]
BGIBMGA004485	0.00042192	-0.511631	down	--	--	--	--	--	PREDICTED: facilitated trehalose transporter Tret1-like [Bombyx mori]
BGIBMGA005013	0.000183825	-0.567998	down	--	--	Cellular Component: cytoplasm (GO:0005737);; Biological Process: gene expression (GO:0010467);; Cellular Component: membrane (GO:0016020);; Molecular Function: hydrolase activity, acting on glycosyl bonds (GO:0016798);; Biological Process: cellular macromolecule biosynthetic process (GO:0034645);; Biological Process: primary metabolic process (GO:0044238);; Biological Process: single-organism cel…	--	Uncharacterized protein DDB_G0271670 (Precursor) GN=DDB_G0271670 OS=Dictyostelium discoideum (Slime mold) PE=3 SV=1	Low complexity protein with large Glu repeat [Cryptosporidium parvum Iowa II]
BGIBMGA012890	0.00808132	-0.704608	down	--	--	Molecular Function: transporter activity (GO:0005215);; Cellular Component: cytoplasm (GO:0005737);; Biological Process: transport (GO:0006810);; Molecular Function: lipid binding (GO:0008289);;	--	Fatty acid-binding protein 1 GN=MFB1 OS=Manduca sexta (Tobacco hawkmoth) PE=2 SV=1	PREDICTED: fatty acid-binding protein 1-like [Bombyx mori]
BGIBMGA013797	1.76501e-08	-0.750157	down	--	--	Molecular Function: serine-type endopeptidase activity (GO:0004252);; Cellular Component: extracellular region (GO:0005576);; Biological Process: proteolysis (GO:0006508);; Biological Process: maternal specification of dorsal/ventral axis, oocyte, germ-line encoded (GO:0007311);; Biological Process: Toll signaling pathway (GO:0008063);; Molecular Function: peptidase activity (GO:0008233);; Biolog…	--	Serine protease easter (Precursor) GN=ea OS=Drosophila melanogaster (Fruit fly) PE=1 SV=3	PREDICTED: serine protease easter-like [Bombyx mori]
BGIBMGA000896	0.0036951	-0.726445	down	[P]	Inorganic ion transport and metabolism	Biological Process: single-organism transport (GO:0044765);;	--	Probable zinc transporter protein DDB_G0282067 GN=DDB_G0282067 OS=Dictyostelium discoideum (Slime mold) PE=2 SV=1	PREDICTED: zinc transporter 8-like [Bombyx mori]
Silkworm_newGene_1106	3.41253e-11	-1.08278	down	--	--	--	--	--	PREDICTED: uncharacterized protein LOC101739301 [Bombyx mori]
BGIBMGA004955	2.18906e-06	-1.51791	down	[O]	Posttranslational modification, protein turnover, chaperones	Molecular Function: serine-type endopeptidase inhibitor activity (GO:0004867);; Biological Process: single-organism transport (GO:0044765);;	K14709|3e-44|tca:663561|similar to CG6898-PA	Serine protease inhibitor {ECO:0000312|EMBL:AAT35220.1} (Precursor) OS=Cyanea capillata (Lion&apos;s mane jellyfish) PE=1 SV=1	serine protease inhibitor 13 precursor [Bombyx mori]
BGIBMGA006841	3.79448e-05	-0.566179	down	--	--	Molecular Function: RNA binding (GO:0003723);; Biological Process: RNA localization (GO:0006403);; Biological Process: organelle organization (GO:0006996);; Biological Process: ovarian follicle cell migration (GO:0007297);; Biological Process: dorsal/ventral axis specification, ovarian follicular epithelium (GO:0008069);; Molecular Function: kinase activity (GO:0016301);; Biological Process: phos…	--	KH domain-containing protein C56G2.1 GN=C56G2.1/C56G2.2 OS=Caenorhabditis elegans PE=3 SV=2	PREDICTED: A-kinase anchor protein 1, mitochondrial-like isoform X1 [Bombyx mori]
BGIBMGA003325	0.00315074	-4.31949	down	--	--	--	--	--	PREDICTED: uncharacterized protein LOC101735451 [Bombyx mori]
BGIBMGA005240	9.13015e-05	-0.842442	down	[G]	Carbohydrate transport and metabolism	Molecular Function: alpha-amylase activity (GO:0004556);; Biological Process: carbohydrate metabolic process (GO:0005975);; Biological Process: metabolic process (GO:0008152);; Molecular Function: hydrolase activity, acting on glycosyl bonds (GO:0016798);; Molecular Function: cation binding (GO:0043169);;	K01176|0.0|dan:Dana_GF18844|Dana_AmyPsi	Alpha-amylase 1 (Precursor) GN=Amy35 OS=Drosophila ananassae (Fruit fly) PE=3 SV=3	alpha-amylase precursor [Bombyx mori]
BGIBMGA001265	0.00307988	-0.442092	down	[J]	Translation, ribosomal structure and biogenesis	Molecular Function: GTPase activity (GO:0003924);; Molecular Function: GTP binding (GO:0005525);; Biological Process: GTP catabolic process (GO:0006184);; Biological Process: cellular process (GO:0009987);;	K03243|0.0|tca:662115|similar to CG10840-PB	Eukaryotic translation initiation factor 5B GN=eif5b OS=Dictyostelium discoideum (Slime mold) PE=3 SV=1	PREDICTED: eukaryotic translation initiation factor 5B-like isoform X1 [Bombyx mori]
BGIBMGA007899	0.00503699	-0.792023	down	--	--	Molecular Function: catalytic activity (GO:0003824);; Cellular Component: extracellular region (GO:0005576);; Biological Process: chitin metabolic process (GO:0006030);; Molecular Function: chitin binding (GO:0008061);; Biological Process: single-organism process (GO:0044699);; Biological Process: organic substance metabolic process (GO:0071704);;	--	Uncharacterized protein DDB_G0280205 GN=DDB_G0280205 OS=Dictyostelium discoideum (Slime mold) PE=4 SV=2	PREDICTED: probable chitinase 3-like [Bombyx mori]
BGIBMGA005012	0.000530578	-0.985279	down	--	--	Biological Process: reproduction (GO:0000003);; Biological Process: multicellular organismal development (GO:0007275);; Biological Process: single-organism developmental process (GO:0044767);; Biological Process: anatomical structure development (GO:0048856);;	--	Uncharacterized protein DDB_G0290685 GN=DDB_G0290685 OS=Dictyostelium discoideum (Slime mold) PE=2 SV=2	PREDICTED: ice-structuring glycoprotein-like [Bombyx mori]
BGIBMGA001949	0.000410555	-0.590687	down	--	--	Cellular Component: nucleus (GO:0005634);; Biological Process: regulation of cell cycle (GO:0051726);;	K04681|1e-146|bfo:BRAFLDRAFT_218889|hypothetical protein	Retinoblastoma family protein GN=Rbf OS=Drosophila melanogaster (Fruit fly) PE=1 SV=2	PREDICTED: retinoblastoma-like protein 2-like isoform X2 [Bombyx mori]
BGIBMGA006870	5.71564e-20	-1.11687	down	--	--	--	--	--	PREDICTED: uncharacterized protein LOC101746893 [Bombyx mori]
BGIBMGA013646	0.000235389	-1.1045	down	[C]	Energy production and conversion	Molecular Function: oxidoreductase activity (GO:0016491);; Biological Process: oxidation-reduction process (GO:0055114);;	--	Uncharacterized protein C02C2.5 GN=C02C2.5 OS=Caenorhabditis elegans PE=3 SV=2	PREDICTED: iodotyrosine dehalogenase 1-like [Bombyx mori]
BGIBMGA007915	7.20511e-05	-2.56344	down	--	--	Molecular Function: metalloendopeptidase activity (GO:0004222);; Cellular Component: cytoplasm (GO:0005737);; Biological Process: proteolysis (GO:0006508);; Molecular Function: zinc ion binding (GO:0008270);; Biological Process: single-organism process (GO:0044699);; Molecular Function: peptidase activity, acting on L-amino acid peptides (GO:0070011);;	--	Zinc metalloproteinase nas-4 (Precursor) GN=nas-4 OS=Caenorhabditis elegans PE=2 SV=4	hatching enzyme-like protein precursor [Bombyx mori]
BGIBMGA009342	0.00197319	-0.480876	down	--	--	Molecular Function: transferase activity (GO:0016740);;	K05286|1e-143|dan:Dana_GF24224|GF24224 gene product from transcript GF24224-RA	GPI mannosyltransferase 3 GN=CG12006 OS=Drosophila melanogaster (Fruit fly) PE=2 SV=2	PREDICTED: LOW QUALITY PROTEIN: GPI mannosyltransferase 3-like [Bombyx mori]
Silkworm_newGene_1845	0.00316083	-4.34632	down	--	--	--	--	--	PREDICTED: uncharacterized protein LOC101747025 [Bombyx mori]
BGIBMGA000473	0.000159891	-0.52074	down	--	--	Molecular Function: nucleic acid binding (GO:0003676);; Molecular Function: nuclease activity (GO:0004518);; Molecular Function: exonuclease activity (GO:0004527);; Cellular Component: intracellular (GO:0005622);; Biological Process: cellular macromolecule metabolic process (GO:0044260);; Biological Process: nucleic acid metabolic process (GO:0090304);;	K12618|0.0|nvi:100119339|NV10050	5&apos;-3&apos; exoribonuclease 2 homolog GN=Rat1 OS=Drosophila melanogaster (Fruit fly) PE=1 SV=2	PREDICTED: 5&apos;-3&apos; exoribonuclease 1-like [Bombyx mori]
BGIBMGA013758	1.01235e-05	-2.61151	down	--	--	Biological Process: carbohydrate metabolic process (GO:0005975);; Molecular Function: hydrolase activity, acting on carbon-nitrogen (but not peptide) bonds (GO:0016810);; Molecular Function: pullulanase activity (GO:0051060);;	--	--	PREDICTED: uncharacterized protein LOC101735545 [Bombyx mori]
BGIBMGA007733	0.00202066	-4.95763	down	--	--	--	--	Mite allergen Der f 7 (Precursor) GN=DERF7 OS=Dermatophagoides farinae (American house dust mite) PE=1 SV=1	PREDICTED: uncharacterized protein LOC101746909 [Bombyx mori]
BGIBMGA007517	0.000223696	-0.859748	down	[M]	Cell wall/membrane/envelope biogenesis	Molecular Function: glutamine-fructose-6-phosphate transaminase (isomerizing) activity (GO:0004360);; Biological Process: carbohydrate biosynthetic process (GO:0016051);; Molecular Function: carbohydrate binding (GO:0030246);;	K00820|0.0|tca:655349|similar to CG12449-PD.3	Amidophosphoribosyltransferase (Precursor) GN=Prat OS=Drosophila melanogaster (Fruit fly) PE=1 SV=2	PREDICTED: glutamine--fructose-6-phosphate aminotransferase [isomerizing] 1-like [Bombyx mori]
BGIBMGA000637	2.84013e-20	-1.52181	down	--	--	Molecular Function: RNA polymerase II distal enhancer sequence-specific DNA binding transcription factor activity (GO:0003705);; Cellular Component: nucleus (GO:0005634);; Biological Process: DNA-templated transcription, initiation (GO:0006352);; Biological Process: imaginal disc-derived wing vein specification (GO:0007474);; Biological Process: notum cell fate specification (GO:0035310);; Biolog…	--	Homeobox protein araucan GN=ara OS=Drosophila melanogaster (Fruit fly) PE=1 SV=2	PREDICTED: homeobox protein araucan-like [Bombyx mori]
BGIBMGA004289	0.000977216	-0.697699	down	--	--	--	--	--	uncharacterized protein LOC100216500 precursor [Bombyx mori]
BGIBMGA006627	2.10958e-05	-0.707805	down	--	--	Molecular Function: translation initiation factor activity (GO:0003743);; Biological Process: translational initiation (GO:0006413);;	--	Uncharacterized protein C36E8.1 GN=C36E8.1 OS=Caenorhabditis elegans PE=3 SV=1	PREDICTED: RNA polymerase I-specific transcription initiation factor RRN3-like isoform X1 [Bombyx mori]
BGIBMGA012069	0.00374382	-0.529365	down	[TD]	--	Molecular Function: protein serine/threonine kinase activity (GO:0004674);; Molecular Function: ATP binding (GO:0005524);; Biological Process: phosphorylation (GO:0016310);; Biological Process: neurogenesis (GO:0022008);;	K07178|0.0|dmo:Dmoj_GI11584|GI11584 gene product from transcript GI11584-RA	Serine/threonine-protein kinase rio1 GN=rio1 OS=Dictyostelium discoideum (Slime mold) PE=3 SV=1	PREDICTED: serine/threonine-protein kinase RIO1-like isoform X2 [Bombyx mori]
BGIBMGA004286	0.00287713	-0.611049	down	--	--	--	--	--	PREDICTED: uncharacterized protein LOC101739447 [Bombyx mori]
BGIBMGA003137	0.000915198	-0.474774	down	--	--	--	--	--	PREDICTED: monocarboxylate transporter 5-like [Bombyx mori]
BGIBMGA005250	0.000218697	-0.58119	down	[R]	General function prediction only	Molecular Function: GTP binding (GO:0005525);;	--	GTP-binding protein 128up GN=128up OS=Drosophila melanogaster (Fruit fly) PE=2 SV=2	hypothetical protein, partial [Papilio xuthus]
BGIBMGA001480	0.00392042	-2.79187	down	--	--	Molecular Function: protein binding (GO:0005515);; Cellular Component: extracellular region (GO:0005576);; Cellular Component: cilium (GO:0005929);; Biological Process: chitin metabolic process (GO:0006030);; Molecular Function: chitin binding (GO:0008061);; Biological Process: response to hermaphrodite contact (GO:0034606);; Biological Process: vulval location (GO:0034608);; Biological Process: …	--	Threonine-rich protein {ECO:0000303|PubMed:23765379} (Precursor; Fragment) OS=Acropora millepora (Staghorn coral) PE=1 SV=1	insect intestinal mucin precursor [Bombyx mori]
BGIBMGA012702	8.20449e-06	-0.643517	down	--	--	Cellular Component: integral component of membrane (GO:0016021);; Biological Process: positive regulation of growth rate (GO:0040010);; Biological Process: single-multicellular organism process (GO:0044707);;	--	Putative fatty acid elongation protein 3 GN=elo-3 OS=Caenorhabditis elegans PE=1 SV=2	PREDICTED: elongation of very long chain fatty acids protein 6-like [Bombyx mori]
BGIBMGA000353	0.000583648	-6.18565	down	[G]	Carbohydrate transport and metabolism	Molecular Function: (1->3)-beta-D-glucan binding (GO:0001872);; Molecular Function: hydrolase activity, hydrolyzing O-glycosyl compounds (GO:0004553);; Biological Process: carbohydrate metabolic process (GO:0005975);; Biological Process: innate immune response (GO:0045087);;	--	Beta-1,3-glucan-binding protein {ECO:0000312|EMBL:AAM21213.1} (Precursor) OS=Penaeus monodon (Giant tiger prawn) PE=2 SV=1	beta-1,3-glucan recognition protein 4 precursor [Bombyx mori]
BGIBMGA000029	2.22496e-05	-0.975414	down	[J]	Translation, ribosomal structure and biogenesis	Biological Process: reproduction (GO:0000003);; Biological Process: nematode larval development (GO:0002119);; Molecular Function: RNA binding (GO:0003723);; Cellular Component: spliceosomal complex (GO:0005681);; Cellular Component: nucleolus (GO:0005730);; Cellular Component: small nucleolar ribonucleoprotein complex (GO:0005732);; Biological Process: receptor-mediated endocytosis (GO:0006898);…	K11129|2e-64|ame:552781|NHP2	H/ACA ribonucleoprotein complex subunit 2-like protein GN=NHP2 OS=Drosophila melanogaster (Fruit fly) PE=1 SV=1	nucleolar protein family A member 2 [Bombyx mori]
BGIBMGA001506	0.000832501	-0.501809	down	--	--	Cellular Component: extracellular region (GO:0005576);; Biological Process: lipid metabolic process (GO:0006629);; Molecular Function: hydrolase activity (GO:0016787);; Biological Process: multicellular organismal process (GO:0032501);; Biological Process: developmental process (GO:0032502);; Biological Process: single-organism cellular process (GO:0044763);;	--	Phospholipase A1 2 (Precursor; Fragment) OS=Polistes dominula (European paper wasp) PE=2 SV=1	PREDICTED: pancreatic lipase-related protein 2-like [Bombyx mori]
BGIBMGA006689	9.54052e-05	-0.894495	down	[I]	Lipid transport and metabolism	Molecular Function: acyl-CoA oxidase activity (GO:0003997);; Biological Process: fatty acid metabolic process (GO:0006631);; Biological Process: oxidation-reduction process (GO:0055114);;	K00232|0.0|tca:660385|similar to CG17544-PA, isoform A	Probable peroxisomal acyl-coenzyme A oxidase GN=C48B4.1 OS=Caenorhabditis elegans PE=3 SV=1	PREDICTED: peroxisomal acyl-coenzyme A oxidase 3-like [Bombyx mori]
BGIBMGA012502	0.00318293	-0.796475	down	[ER]	--	--	K14388|4e-95|tca:662639|similar to sodium/solute symporter	Putative sodium-dependent multivitamin transporter GN=CG32669 OS=Drosophila melanogaster (Fruit fly) PE=2 SV=1	PREDICTED: LOW QUALITY PROTEIN: putative sodium-dependent multivitamin transporter-like [Bombyx mori]
BGIBMGA000449	0.00260992	-1.03217	down	--	--	Molecular Function: sequence-specific DNA binding transcription factor activity (GO:0003700);; Biological Process: regulation of transcription, DNA-templated (GO:0006355);; Molecular Function: zinc ion binding (GO:0008270);; Molecular Function: sequence-specific DNA binding (GO:0043565);;	K09182|5e-28|tca:660745|Grn	GATA-binding factor C GN=grn OS=Drosophila melanogaster (Fruit fly) PE=2 SV=1	PREDICTED: GATA-binding factor C-like [Bombyx mori]
BGIBMGA009641	2.85032e-06	-1.41065	down	--	--	--	--	Endochitinase (Precursor) OS=Manduca sexta (Tobacco hawkmoth) PE=2 SV=1	PREDICTED: uncharacterized protein LOC101740522 isoform X1 [Bombyx mori]
BGIBMGA006120	1.10283e-06	-0.801953	down	[R]	General function prediction only	Biological Process: negative regulation of transcription from RNA polymerase II promoter (GO:0000122);; Molecular Function: nucleic acid binding (GO:0003676);; Molecular Function: RNA polymerase II distal enhancer sequence-specific DNA binding transcription factor activity (GO:0003705);; Cellular Component: nucleus (GO:0005634);; Cellular Component: cytoplasm (GO:0005737);; Biological Process: ge…	K13943|6e-72|tca:660041|similar to cabut	Transcription factor btd GN=btd OS=Drosophila melanogaster (Fruit fly) PE=2 SV=1	PREDICTED: Krueppel-like factor 10-like [Bombyx mori]
BGIBMGA006881	0.000559256	-0.611722	down	[RTKL]	--	Molecular Function: nucleotide binding (GO:0000166);; Biological Process: regulation of protein phosphorylation (GO:0001932);; Biological Process: morphogenesis of an epithelium (GO:0002009);; Molecular Function: protein serine/threonine kinase activity (GO:0004674);; Molecular Function: cAMP-dependent protein kinase activity (GO:0004691);; Molecular Function: protein binding (GO:0005515);; Molec…	K07376|0.0|aag:AaeL_AAEL013214|cgmp-dependent protein kinase	cGMP-dependent protein kinase, isozyme 1 GN=Pkg21D OS=Drosophila melanogaster (Fruit fly) PE=1 SV=2	PREDICTED: cGMP-dependent protein kinase, isozyme 1-like [Bombyx mori]
BGIBMGA007731	0.000622964	-0.482459	down	--	--	Biological Process: gene expression (GO:0010467);; Biological Process: RNA metabolic process (GO:0016070);; Cellular Component: nuclear lumen (GO:0031981);; Cellular Component: macromolecular complex (GO:0032991);; Cellular Component: intracellular non-membrane-bounded organelle (GO:0043232);; Cellular Component: extracellular region part (GO:0044421);; Biological Process: single-organism cellula…	--	Myosin heavy chain IB GN=MIB OS=Acanthamoeba castellanii (Amoeba) PE=1 SV=2	PREDICTED: collagen alpha-1(III) chain-like [Bombyx mori]
Silkworm_newGene_4123	2.07569e-06	-1.27946	down	--	--	Molecular Function: binding (GO:0005488);; Biological Process: single-multicellular organism process (GO:0044707);; Biological Process: single-organism cellular process (GO:0044763);; Biological Process: male mating behavior (GO:0060179);;	--	Location of vulva defective 1 (Precursor) GN=lov-1 OS=Caenorhabditis elegans PE=1 SV=4	PREDICTED: mucin-2-like [Bombyx mori]
BGIBMGA004435	3.54884e-08	-1.21084	down	--	--	--	--	--	PREDICTED: facilitated trehalose transporter Tret1-like isoform X2 [Bombyx mori]
BGIBMGA012864	4.36203e-11	-1.11782	down	--	--	Biological Process: peptidoglycan metabolic process (GO:0000270);; Molecular Function: protein binding (GO:0005515);; Cellular Component: extracellular region (GO:0005576);; Cellular Component: integral component of plasma membrane (GO:0005887);; Biological Process: positive regulation of biosynthetic process of antibacterial peptides active against Gram-positive bacteria (GO:0006965);; Biologica…	K01446|2e-18|tca:658050|PGRP	Peptidoglycan-recognition protein LB (Precursor) GN=PGRP-LB OS=Drosophila melanogaster (Fruit fly) PE=1 SV=1	peptidoglycan recognition protein precursor [Bombyx mori]
Silkworm_newGene_1290	6.25646e-10	-1.55894	down	--	--	Cellular Component: membrane (GO:0016020);; Biological Process: metal ion transport (GO:0030001);; Molecular Function: metal ion transmembrane transporter activity (GO:0046873);; Biological Process: transmembrane transport (GO:0055085);;	K14709|1e-30|nvi:100124257|NV10551	Protein zntD GN=zntD OS=Dictyostelium discoideum (Slime mold) PE=2 SV=1	zinc/iron transporter [Danaus plexippus]
Silkworm_newGene_4242	5.84466e-05	-2.78016	down	--	--	Molecular Function: catalytic activity (GO:0003824);; Cellular Component: extracellular region (GO:0005576);; Biological Process: lipid metabolic process (GO:0006629);; Molecular Function: lipase activity (GO:0016298);;	--	Phospholipase A1 2 (Precursor) OS=Vespa affinis (Lesser banded hornet) PE=1 SV=1	PREDICTED: lipoprotein lipase-like, partial [Bombyx mori]
BGIBMGA004992	0.000622964	-0.495045	down	[G]	Carbohydrate transport and metabolism	--	--	Protein TsetseEP (Precursor) OS=Glossina palpalis palpalis (Riverine tsetse fly) PE=3 SV=1	PREDICTED: adipocyte plasma membrane-associated protein-like [Bombyx mori]
BGIBMGA005289	0.00647196	-0.426842	down	--	--	Biological Process: negative regulation of transcription from RNA polymerase II promoter (GO:0000122);; Cellular Component: nuclear chromatin (GO:0000790);; Biological Process: cytokinesis (GO:0000910);; Biological Process: nematode larval development (GO:0002119);; Molecular Function: AT DNA binding (GO:0003680);; Biological Process: chromatin organization (GO:0006325);; Biological Process: axon…	--	High mobility group protein D GN=HmgD OS=Drosophila melanogaster (Fruit fly) PE=1 SV=1	mobility group protein 1B [Bombyx mori]
Silkworm_newGene_195	0.00811607	-0.785468	down	--	--	Molecular Function: binding (GO:0005488);;	--	--	putative dsRNase [Spodoptera littoralis]
BGIBMGA000425	0.00735013	-0.421469	down	[I]	Lipid transport and metabolism	Biological Process: metabolic process (GO:0008152);; Molecular Function: transferase activity, transferring acyl groups (GO:0016746);;	K13523|1e-142|nvi:100123561|NV12833	--	PREDICTED: 1-acyl-sn-glycerol-3-phosphate acyltransferase gamma-like isoform X1 [Bombyx mori]
BGIBMGA005951	0.00211801	-0.565508	down	--	--	--	--	--	hypothetical protein KGM_02057 [Danaus plexippus]
BGIBMGA002677	0.00023696	-2.05265	down	--	--	--	--	--	PREDICTED: uncharacterized protein LOC101737970 [Bombyx mori]
BGIBMGA013782	0.00104778	-0.681247	down	--	--	--	--	Probable salivary secreted peptide (Precursor) OS=Bombus ignitus (Bumblebee) PE=2 SV=1	PREDICTED: uncharacterized protein LOC101746461 [Bombyx mori]
BGIBMGA009933	2.10958e-05	-0.572159	down	--	--	Molecular Function: binding (GO:0005488);; Cellular Component: intracellular part (GO:0044424);; Biological Process: response to stimulus (GO:0050896);;	--	Sericin 1 (Precursor) GN=ser1 OS=Bombyx mori (Silk moth) PE=1 SV=2	PREDICTED: perilipin-4-like isoform X2 [Bombyx mori]
BGIBMGA009102	4.27624e-06	-0.929746	down	--	--	--	--	--	PREDICTED: uncharacterized protein LOC101740269 [Bombyx mori]
BGIBMGA009978	6.25646e-10	-0.7818	down	[R]	General function prediction only	Biological Process: nematode larval development (GO:0002119);; Cellular Component: nucleolus (GO:0005730);; Biological Process: RNA processing (GO:0006396);; Biological Process: gonad development (GO:0008406);; Biological Process: embryo development ending in birth or egg hatching (GO:0009792);; Cellular Component: Cajal body (GO:0015030);; Biological Process: cell migration (GO:0016477);; Cellul…	--	Transcriptional regulator ATRX homolog GN=xnp-1 OS=Caenorhabditis elegans PE=1 SV=1	PREDICTED: nucleolin 2-like [Bombyx mori]
BGIBMGA004090	1.05803e-05	-0.690293	down	--	--	Molecular Function: nucleotide binding (GO:0000166);; Biological Process: metabolic process (GO:0008152);; Biological Process: cellular process (GO:0009987);; Molecular Function: nucleoside-triphosphatase activity (GO:0017111);;	K14572|0.0|dan:Dana_GF11804|GF11804 gene product from transcript GF11804-RA	Midasin GN=mdn1 OS=Dictyostelium discoideum (Slime mold) PE=3 SV=2	PREDICTED: LOW QUALITY PROTEIN: midasin-like [Bombyx mori]
BGIBMGA009278	2.40668e-05	-0.57674	down	--	--	--	--	--	hypothetical protein KGM_12872 [Danaus plexippus]
BGIBMGA009664	0.00235469	-0.57405	down	--	--	Molecular Function: protein binding (GO:0005515);; Biological Process: single-organism cellular process (GO:0044763);; Biological Process: single-organism developmental process (GO:0044767);; Biological Process: organ development (GO:0048513);; Biological Process: regulation of cellular process (GO:0050794);;	--	Cyclin-T GN=CycT OS=Drosophila melanogaster (Fruit fly) PE=1 SV=2	PREDICTED: cyclin-T-like [Bombyx mori]
BGIBMGA006315	0.00103925	-0.585713	down	--	--	--	--	--	PREDICTED: uncharacterized protein LOC101740768 [Bombyx mori]
BGIBMGA001865	2.0931e-08	-0.914077	down	[M]	Cell wall/membrane/envelope biogenesis	Molecular Function: UDP-glucose 4-epimerase activity (GO:0003978);; Biological Process: galactose metabolic process (GO:0006012);; Biological Process: cellular metabolic process (GO:0044237);; Molecular Function: coenzyme binding (GO:0050662);;	K01784|1e-120|cqu:CpipJ_CPIJ001579|UDP-glucose 4-epimerase	UDP-glucose 4-epimerase {ECO:0000303|PubMed:20519568, ECO:0000303|PubMed:22654673} GN=Gale OS=Drosophila melanogaster (Fruit fly) PE=1 SV=1	PREDICTED: UDP-glucose 4-epimerase-like [Bombyx mori]
Silkworm_newGene_2212	0.000668903	-0.545333	down	--	--	Molecular Function: RNA binding (GO:0003723);; Molecular Function: RNA-directed DNA polymerase activity (GO:0003964);; Molecular Function: endonuclease activity (GO:0004519);; Biological Process: RNA-dependent DNA replication (GO:0006278);; Biological Process: multicellular organismal process (GO:0032501);; Biological Process: single-organism cellular process (GO:0044763);; Biological Process: re…	--	Salivary glue protein Sgs-3 (Precursor) GN=Sgs3 OS=Drosophila melanogaster (Fruit fly) PE=2 SV=1	PREDICTED: mucin-5AC-like [Bombyx mori]
BGIBMGA001504	0.000706141	-1.20163	down	--	--	Biological Process: single-organism process (GO:0044699);;	--	Chondroitin proteoglycan 2 (Precursor) GN=cpg-2 OS=Caenorhabditis briggsae PE=3 SV=2	PREDICTED: chondroitin proteoglycan 2-like, partial [Bombyx mori]
BGIBMGA008688	0.00229726	-0.474289	down	--	--	--	--	--	PREDICTED: cyclin-J-like [Bombyx mori]
BGIBMGA002634	4.51424e-09	-0.759415	down	[GEPR]	--	Molecular Function: trehalose transmembrane transporter activity (GO:0015574);; Biological Process: lactose transport (GO:0015767);; Biological Process: maltose transport (GO:0015768);; Biological Process: sucrose transport (GO:0015770);; Biological Process: trehalose transport (GO:0015771);; Cellular Component: integral component of membrane (GO:0016021);; Molecular Function: substrate-specific …	--	Facilitated trehalose transporter Tret1 {ECO:0000303|PubMed:20035867} OS=Apis mellifera ligustica (Common honeybee) PE=1 SV=1	PREDICTED: facilitated trehalose transporter Tret1-like [Bombyx mori]
BGIBMGA009960	0.000135815	-0.643755	down	--	--	Biological Process: conditioned taste aversion (GO:0001661);; Molecular Function: 3',5'-cyclic-AMP phosphodiesterase activity (GO:0004115);; Biological Process: synaptic transmission (GO:0007268);; Biological Process: short-term memory (GO:0007614);; Biological Process: courtship behavior (GO:0007619);; Biological Process: olfactory learning (GO:0008355);; Biological Process: cyclic nucleotide me…	--	cAMP-specific 3&apos;,5&apos;-cyclic phosphodiesterase GN=dnc OS=Drosophila melanogaster (Fruit fly) PE=1 SV=4	PREDICTED: cAMP-specific 3&apos;,5&apos;-cyclic phosphodiesterase, isoform I-like [Bombyx mori]
BGIBMGA011491	0.00266983	-0.455517	down	[IQR]	--	Biological Process: fatty acid metabolic process (GO:0006631);; Biological Process: multicellular organismal development (GO:0007275);; Biological Process: steroid metabolic process (GO:0008202);; Biological Process: lipid biosynthetic process (GO:0008610);; Molecular Function: steroid dehydrogenase activity, acting on the CH-OH group of donors, NAD or NADP as acceptor (GO:0033764);; Biological P…	K04708|5e-97|ame:408892|similar to follicular lymphoma variant translocation 1	3-ketodihydrosphingosine reductase (Precursor) GN=ksrA-2 OS=Dictyostelium discoideum (Slime mold) PE=3 SV=1	PREDICTED: 3-ketodihydrosphingosine reductase-like [Bombyx mori]
BGIBMGA007269	0.00500759	-0.420662	down	--	--	--	--	--	PREDICTED: uncharacterized protein LOC101746561 [Bombyx mori]
BGIBMGA013757	3.2622e-05	-2.6777	down	--	--	Biological Process: carbohydrate metabolic process (GO:0005975);; Molecular Function: hydrolase activity, acting on glycosyl bonds (GO:0016798);; Molecular Function: hydrolase activity, acting on carbon-nitrogen (but not peptide) bonds (GO:0016810);;	--	--	PREDICTED: uncharacterized protein LOC101739350 [Bombyx mori]
BGIBMGA000307	0.00235621	-0.64949	down	--	--	Molecular Function: metallocarboxypeptidase activity (GO:0004181);; Biological Process: proteolysis (GO:0006508);; Molecular Function: zinc ion binding (GO:0008270);;	K01294|0.0|tca:661126|similar to Carboxypeptidase E precursor (CPE) (Carboxypeptidase H) (CPH) (Enkephalin convertase) (Prohormone-processing carboxypeptidase)	Carboxypeptidase D (Precursor) GN=svr OS=Drosophila melanogaster (Fruit fly) PE=1 SV=2	PREDICTED: carboxypeptidase E-like [Bombyx mori]
Silkworm_newGene_211	3.5072e-07	-0.79279	down	--	--	Biological Process: cold acclimation (GO:0009631);;	--	--	PREDICTED: lipopolysaccharide-induced tumor necrosis factor-alpha factor homolog isoform X2 [Bombyx mori]
BGIBMGA000074	2.44594e-14	-0.939007	down	[J]	Translation, ribosomal structure and biogenesis	Cellular Component: dense fibrillar component (GO:0001651);; Biological Process: nematode larval development (GO:0002119);; Molecular Function: mRNA binding (GO:0003729);; Cellular Component: extracellular region (GO:0005576);; Cellular Component: small nucleolar ribonucleoprotein complex (GO:0005732);; Biological Process: rRNA processing (GO:0006364);; Biological Process: tRNA processing (GO:000…	K14563|0.0|dmo:Dmoj_GI18675|GI18675 gene product from transcript GI18675-RA	rRNA 2&apos;-O-methyltransferase fibrillarin OS=Drosophila erecta (Fruit fly) PE=3 SV=1	PREDICTED: rRNA 2&apos;-O-methyltransferase fibrillarin-like [Bombyx mori]
BGIBMGA010739	7.67375e-10	-0.819079	down	[J]	Translation, ribosomal structure and biogenesis	Biological Process: nematode larval development (GO:0002119);; Biological Process: embryo development ending in birth or egg hatching (GO:0009792);; Biological Process: positive regulation of growth rate (GO:0040010);; Biological Process: positive regulation of multicellular organism growth (GO:0040018);; Biological Process: hermaphrodite genitalia development (GO:0040035);;	K14564|0.0|nvi:100120066|NV17016	Uncharacterized NOP5 family protein K07C5.4 GN=K07C5.4 OS=Caenorhabditis elegans PE=3 SV=1	PREDICTED: nucleolar protein 56-like [Bombyx mori]
BGIBMGA007546	2.40668e-05	-0.900024	down	[I]	Lipid transport and metabolism	Molecular Function: carboxylic ester hydrolase activity (GO:0052689);;	--	Esterase FE4 (Precursor) OS=Myzus persicae (Green peach aphid) PE=1 SV=1	PREDICTED: esterase FE4-like [Bombyx mori]
BGIBMGA006081	2.10434e-07	-0.685077	down	[I]	Lipid transport and metabolism	Molecular Function: acetylcholinesterase activity (GO:0003990);; Cellular Component: extracellular region (GO:0005576);; Biological Process: acetylcholine catabolic process (GO:0006581);; Cellular Component: membrane (GO:0016020);; Molecular Function: hydrolase activity (GO:0016787);; Biological Process: regulation of locomotion (GO:0040012);; Molecular Function: identical protein binding (GO:004…	--	Juvenile hormone esterase (Precursor) OS=Heliothis virescens (Tobacco budworm moth) PE=1 SV=2	antennal esterase precursor [Bombyx mori]
BGIBMGA000328	0.00603582	-0.537451	down	--	--	Molecular Function: structural constituent of chitin-based larval cuticle (GO:0008010);; Biological Process: larval chitin-based cuticle development (GO:0008363);; Cellular Component: extracellular matrix (GO:0031012);; Molecular Function: structural constituent of cuticle (GO:0042302);;	--	Larval cuticle protein LCP-17 (Precursor) GN=LCP17 OS=Bombyx mori (Silk moth) PE=2 SV=1	cuticular protein RR-1 motif 42 precursor [Bombyx mori]
BGIBMGA000664	0.000183825	-0.552989	down	--	--	--	--	Transmembrane protein 208 homolog GN=tmem208 OS=Dictyostelium discoideum (Slime mold) PE=3 SV=1	uncharacterized protein LOC692928 [Bombyx mori]
BGIBMGA007111	0.00332061	-0.430154	down	[F]	Nucleotide transport and metabolism	Molecular Function: dihydroorotate dehydrogenase activity (GO:0004152);; Molecular Function: dihydroorotate oxidase activity (GO:0004158);; Cellular Component: cytoplasm (GO:0005737);; Biological Process: 'de novo' pyrimidine nucleobase biosynthetic process (GO:0006207);; Biological Process: uracil catabolic process (GO:0006212);; Biological Process: thymidine catabolic process (GO:0006214);; Bio…	K00207|0.0|aag:AaeL_AAEL014199|dihydropyrimidine dehydrogenase	Dihydropyrimidine dehydrogenase [NADP(+)] GN=dpyd-1 OS=Caenorhabditis elegans PE=3 SV=2	PREDICTED: dihydropyrimidine dehydrogenase [NADP(+)]-like isoform X1 [Bombyx mori]
BGIBMGA007291	1.19009e-05	-0.588128	down	--	--	Biological Process: phosphatidylinositol dephosphorylation (GO:0046856);;	K01099|1e-149|aag:AaeL_AAEL001367|type iv inositol 5-phosphatase	Inositol polyphosphate 5-phosphatase GN=cil-1 OS=Caenorhabditis elegans PE=1 SV=1	PREDICTED: 72 kDa inositol polyphosphate 5-phosphatase-like [Bombyx mori]
BGIBMGA006085	1.08364e-05	-0.773525	down	[J]	Translation, ribosomal structure and biogenesis	Biological Process: nematode larval development (GO:0002119);; Cellular Component: nucleolus (GO:0005730);; Biological Process: rRNA processing (GO:0006364);; Biological Process: embryo development ending in birth or egg hatching (GO:0009792);; Biological Process: positive regulation of growth rate (GO:0040010);; Biological Process: positive regulation of multicellular organism growth (GO:0040018…	K14565|0.0|tca:662214|similar to CG10206-PA	Nucleolar protein 58 GN=nop58 OS=Dictyostelium discoideum (Slime mold) PE=3 SV=1	PREDICTED: nucleolar protein 58-like isoform X1 [Bombyx mori]
BGIBMGA011607	6.59798e-05	-1.5203	down	[G]	Carbohydrate transport and metabolism	Molecular Function: hydrolase activity, hydrolyzing O-glycosyl compounds (GO:0004553);; Cellular Component: extracellular region (GO:0005576);; Biological Process: carbohydrate metabolic process (GO:0005975);; Biological Process: regulation of innate immune response (GO:0045088);;	--	Beta-1,3-glucan-binding protein (Precursor) OS=Plodia interpunctella (Indianmeal moth) PE=1 SV=1	beta-1,3-glucan recognition protein 3 precursor [Bombyx mori]
BGIBMGA003151	5.33452e-08	-0.699513	down	[L]	Replication, recombination and repair	Biological Process: morphogenesis of an epithelium (GO:0002009);; Biological Process: nematode larval development (GO:0002119);; Molecular Function: DNA topoisomerase activity (GO:0003916);; Molecular Function: DNA topoisomerase type I activity (GO:0003917);; Cellular Component: nucleolus (GO:0005730);; Biological Process: DNA metabolic process (GO:0006259);; Biological Process: receptor-mediated…	K03163|0.0|tca:659830|similar to DNA topoisomerase I	DNA topoisomerase 1 GN=Top1 OS=Drosophila melanogaster (Fruit fly) PE=1 SV=1	PREDICTED: LOW QUALITY PROTEIN: DNA topoisomerase 1-like [Bombyx mori]
BGIBMGA010400	4.21191e-07	-2.53923	down	--	--	Cellular Component: extracellular region (GO:0005576);; Biological Process: lipid metabolic process (GO:0006629);; Molecular Function: hydrolase activity (GO:0016787);; Cellular Component: intracellular part (GO:0044424);;	--	Phospholipase A1 2 (Precursor) OS=Vespa affinis (Lesser banded hornet) PE=1 SV=1	triacylglycerol lipase precursor [Bombyx mori]
BGIBMGA012195	0.00228803	-0.449165	down	--	--	Molecular Function: RNA binding (GO:0003723);; Molecular Function: adenosine deaminase activity (GO:0004000);; Biological Process: RNA processing (GO:0006396);; Biological Process: response to stress (GO:0006950);; Biological Process: circadian rhythm (GO:0007623);; Biological Process: locomotory behavior (GO:0007626);; Biological Process: RNA modification (GO:0009451);; Biological Process: respo…	K13194|1e-111|mcc:722016|ADARB1	Double-stranded RNA-specific editase Adar OS=Drosophila melanogaster (Fruit fly) PE=1 SV=2	PREDICTED: LOW QUALITY PROTEIN: double-stranded RNA-specific editase 1 [Bombyx mori]
BGIBMGA010988	0.000831147	-0.554249	down	[I]	Lipid transport and metabolism	Cellular Component: cell (GO:0005623);; Biological Process: synaptic transmission (GO:0007268);; Molecular Function: hydrolase activity (GO:0016787);; Biological Process: cellular metabolic process (GO:0044237);; Molecular Function: carboxylic ester hydrolase activity (GO:0052689);; Biological Process: biological regulation (GO:0065007);;	--	Esterase FE4 (Precursor) OS=Myzus persicae (Green peach aphid) PE=1 SV=1	PREDICTED: LOW QUALITY PROTEIN: liver carboxylesterase-like [Bombyx mori]
BGIBMGA012045	1.74937e-07	-0.732375	down	[K]	Transcription	Biological Process: reproduction (GO:0000003);; Molecular Function: nucleic acid binding (GO:0003676);; Molecular Function: protein binding (GO:0005515);; Cellular Component: nucleus (GO:0005634);; Biological Process: RNA processing (GO:0006396);; Biological Process: receptor-mediated endocytosis (GO:0006898);; Biological Process: apoptotic process (GO:0006915);; Biological Process: embryo develo…	K11098|2e-52|ame:725880|DebB	Small nuclear ribonucleoprotein F GN=SmF OS=Drosophila melanogaster (Fruit fly) PE=1 SV=2	small nuclear ribonucleoprotein protein F [Bombyx mori]
Silkworm_newGene_724	0.00647373	-0.448277	down	--	--	--	--	Selenoprotein M {ECO:0000312|EMBL:ADU25500.1} (Precursor) OS=Eriocheir sinensis (Chinese mitten crab) PE=2 SV=1	PREDICTED: selenoprotein M-like [Bombyx mori]
BGIBMGA001507	8.12159e-19	-1.26248	down	--	--	Molecular Function: catalytic activity (GO:0003824);; Cellular Component: extracellular region (GO:0005576);; Biological Process: lipid metabolic process (GO:0006629);; Molecular Function: hydrolase activity (GO:0016787);; Biological Process: multicellular organismal process (GO:0032501);; Biological Process: developmental process (GO:0032502);; Biological Process: single-organism cellular proces…	--	Probable phospholipase A1 magnifin (Precursor) OS=Vespa magnifica (Hornet) PE=1 SV=1	PREDICTED: pancreatic triacylglycerol lipase-like [Bombyx mori]
BGIBMGA012791	0.00106984	-0.575212	down	--	--	Molecular Function: peptidase activity (GO:0008233);;	--	Collagenase (Precursor) OS=Hypoderma lineatum (Early cattle grub) PE=1 SV=3	PREDICTED: collagenase-like [Bombyx mori]
BGIBMGA014116	0.00319791	-0.652157	down	[G]	Carbohydrate transport and metabolism	Molecular Function: beta-N-acetylhexosaminidase activity (GO:0004563);; Biological Process: carbohydrate metabolic process (GO:0005975);; Biological Process: macromolecule catabolic process (GO:0009057);; Cellular Component: intracellular membrane-bounded organelle (GO:0043231);; Cellular Component: cytoplasmic part (GO:0044444);; Biological Process: carbohydrate derivative metabolic process (GO:…	K12373|1e-171|cqu:CpipJ_CPIJ016910|beta-hexosaminidase b	Beta-hexosaminidase A (Precursor) OS=Caenorhabditis briggsae PE=3 SV=2	beta-N-acetylglucosaminidase 2 precursor [Bombyx mori]
BGIBMGA000065	2.97378e-09	-1.40456	down	[E]	Amino acid transport and metabolism	Molecular Function: carbon-oxygen lyase activity (GO:0016835);; Biological Process: cysteine biosynthetic process (GO:0019344);;	K01697|1e-116|nve:NEMVE_v1g204029|hypothetical protein	Cystathionine beta-synthase GN=cysB OS=Dictyostelium discoideum (Slime mold) PE=2 SV=2	PREDICTED: cystathionine beta-synthase-like isoform X2 [Bombyx mori]
BGIBMGA007844	0.00202066	-0.552028	down	--	--	Biological Process: organelle organization (GO:0006996);; Biological Process: neurogenesis (GO:0022008);; Biological Process: growth (GO:0040007);; Cellular Component: intracellular non-membrane-bounded organelle (GO:0043232);; Biological Process: cellular component biogenesis (GO:0044085);; Molecular Function: organic cyclic compound binding (GO:0097159);; Molecular Function: heterocyclic compou…	--	Surfeit locus protein 6 homolog GN=Surf6 OS=Drosophila melanogaster (Fruit fly) PE=1 SV=1	PREDICTED: surfeit locus protein 6 homolog [Bombyx mori]
BGIBMGA003833	8.25602e-05	-0.60683	down	[J]	Translation, ribosomal structure and biogenesis	Biological Process: pseudouridine synthesis (GO:0001522);; Biological Process: nematode larval development (GO:0002119);; Molecular Function: RNA binding (GO:0003723);; Molecular Function: pseudouridylate synthase activity (GO:0004730);; Cellular Component: nucleolus (GO:0005730);; Biological Process: rRNA processing (GO:0006364);; Biological Process: germ cell development (GO:0007281);; Molecula…	K11131|0.0|cqu:CpipJ_CPIJ006466|H/ACA ribonucleoprotein complex subunit 4	H/ACA ribonucleoprotein complex subunit 4 GN=Nop60B OS=Drosophila melanogaster (Fruit fly) PE=1 SV=1	PREDICTED: H/ACA ribonucleoprotein complex subunit 4-like [Bombyx mori]
Silkworm_newGene_3326	1.02885e-05	-0.858286	down	--	--	Molecular Function: serine-type peptidase activity (GO:0008236);; Molecular Function: hydrolase activity (GO:0016787);; Biological Process: single-multicellular organism process (GO:0044707);;	--	Collagenase (Precursor) OS=Hypoderma lineatum (Early cattle grub) PE=1 SV=3	PREDICTED: collagenase-like [Bombyx mori]
BGIBMGA005658	0.00971696	-0.969482	down	--	--	Cellular Component: extracellular region (GO:0005576);; Biological Process: defense response to bacterium (GO:0042742);; Biological Process: innate immune response (GO:0045087);;	--	Gloverin OS=Hyalophora cecropia (Cecropia moth) PE=1 SV=2	gloverin 2 precursor [Bombyx mori]

## Sheet: BC9+_vs_BC9-
Genes that were differentially expressed in BC9+ vs. BC9-
#ID	FDR	log2FC	regulated	COG_class	COG_class_annotation	GO_annotation	KEGG_annotation	Swissprot_annotation	nr_annotation
BGIBMGA004064	0.00351259	0.470049	up	[J]	Translation, ribosomal structure and biogenesis	Molecular Function: nucleotide binding (GO:0000166);; Molecular Function: ATP binding (GO:0005524);; Cellular Component: mitochondrion (GO:0005739);; Biological Process: translation (GO:0006412);; Molecular Function: transferase activity (GO:0016740);; Molecular Function: carbon-nitrogen ligase activity, with glutamine as amido-N-donor (GO:0016884);; Cellular Component: glutamyl-tRNA(Gln) amidotr…	--	Glutamyl-tRNA(Gln) amidotransferase subunit B, mitochondrial {ECO:0000255|HAMAP-Rule:MF_03147} (Precursor) GN=AAEL009908 OS=Aedes aegypti (Yellowfever mosquito) PE=3 SV=1	glutamyl-tRNA amidotransferase subunit B [Bombyx mori]
BGIBMGA003130	1.38962e-05	1.06111	up	--	--	--	--	--	PREDICTED: alpha-tocopherol transfer protein-like [Bombyx mori]
BGIBMGA007568	0.000268665	0.799708	up	[P]	Inorganic ion transport and metabolism	Cellular Component: endoplasmic reticulum (GO:0005783);; Cellular Component: Golgi stack (GO:0005795);; Biological Process: pattern specification process (GO:0007389);; Biological Process: motor neuron axon guidance (GO:0008045);; Biological Process: metabolic process (GO:0008152);; Molecular Function: N-acetylglucosamine-6-sulfatase activity (GO:0008449);; Molecular Function: sulfuric ester hydr…	--	Extracellular sulfatase SULF-1 homolog (Precursor) GN=Sulf1 OS=Drosophila melanogaster (Fruit fly) PE=1 SV=1	PREDICTED: extracellular sulfatase SULF-1 homolog [Bombyx mori]
BGIBMGA001202	0.00487872	0.480842	up	--	--	Cellular Component: nucleus (GO:0005634);; Biological Process: skeletal muscle tissue development (GO:0007519);; Molecular Function: zinc ion binding (GO:0008270);; Molecular Function: structural constituent of muscle (GO:0008307);; Cellular Component: actin cytoskeleton (GO:0015629);; Biological Process: regulation of striated muscle tissue development (GO:0016202);; Cellular Component: Z disc (…	--	Muscle LIM protein Mlp84B GN=Mlp84B OS=Drosophila melanogaster (Fruit fly) PE=1 SV=1	muscle LIM protein isoform 1 [Danaus plexippus]
BGIBMGA011539	2.48029e-09	0.781516	up	--	--	--	--	--	PREDICTED: uncharacterized protein LOC101746356 [Bombyx mori]
BGIBMGA004529	0.000495401	1.30284	up	--	--	--	--	--	PREDICTED: solute carrier family 41 member 1-like [Bombyx mori]
BGIBMGA001358	0.00363879	Inf	up	--	--	Molecular Function: catalytic activity (GO:0003824);; Cellular Component: extracellular region (GO:0005576);; Biological Process: single-organism process (GO:0044699);;	--	Merozoite surface protein CMZ-8 (Fragment) OS=Eimeria acervulina (Coccidian parasite) PE=2 SV=1	PREDICTED: glycine-rich cell wall structural protein 1.0-like isoform X2 [Bombyx mori]
BGIBMGA004397	6.52284e-07	2.39005	up	--	--	Cellular Component: extracellular space (GO:0005615);;	--	Low molecular mass 30 kDa lipoprotein 19G1 (Precursor) GN=19G1 OS=Bombyx mori (Silk moth) PE=1 SV=1	low molecular mass 30 kDa lipoprotein 19G1-like precursor [Bombyx mori]
BGIBMGA005111	0.000520752	6.99445	up	--	--	Molecular Function: helicase activity (GO:0004386);; Molecular Function: protein binding (GO:0005515);; Cellular Component: cell part (GO:0044464);; Biological Process: single-organism cellular process (GO:0044763);; Biological Process: multi-organism process (GO:0051704);;	--	Fibroin heavy chain (Precursor) GN=FIBH OS=Bombyx mori (Silk moth) PE=1 SV=4	silk fibroin heavy chain, partial [Bombyx mori]
BGIBMGA004893	0.000581595	0.510745	up	--	--	--	--	Salivary glue protein Sgs-3 (Precursor) GN=Sgs3 OS=Drosophila simulans (Fruit fly) PE=2 SV=2	hypothetical protein KGM_11060 [Danaus plexippus]
Silkworm_newGene_1651	3.2634e-06	0.648016	up	[G]	Carbohydrate transport and metabolism	Molecular Function: transporter activity (GO:0005215);; Biological Process: cellular process (GO:0009987);; Cellular Component: nuclear lumen (GO:0031981);; Biological Process: single-organism process (GO:0044699);;	--	Aquaporin AQPAn.G GN=AGAP008842 OS=Anopheles gambiae (African malaria mosquito) PE=3 SV=4	PREDICTED: lens fiber major intrinsic protein-like [Bombyx mori]
BGIBMGA014214	0.000776513	0.501007	up	--	--	Molecular Function: actin binding (GO:0003779);; Cellular Component: intracellular (GO:0005622);;	--	Coactosin GN=coaA OS=Dictyostelium discoideum (Slime mold) PE=1 SV=1	cyclic AMP-regulated protein [Danaus plexippus]
Silkworm_newGene_3043	0.00556697	0.553399	up	--	--	Molecular Function: RNA binding (GO:0003723);; Molecular Function: RNA-directed DNA polymerase activity (GO:0003964);; Molecular Function: endonuclease activity (GO:0004519);; Cellular Component: cytoplasm (GO:0005737);; Biological Process: RNA-dependent DNA replication (GO:0006278);; Molecular Function: lipid binding (GO:0008289);; Biological Process: localization (GO:0051179);;	--	Fatty acid-binding protein homolog 6 GN=lbp-6 OS=Caenorhabditis elegans PE=1 SV=1	hypothetical protein KGM_15524 [Danaus plexippus]
BGIBMGA007487	0.00109382	0.542877	up	--	--	Biological Process: mitochondrial transport (GO:0006839);; Cellular Component: integral component of membrane (GO:0016021);; Molecular Function: transmembrane transporter activity (GO:0022857);; Cellular Component: mitochondrial membrane (GO:0031966);; Cellular Component: cytoplasmic part (GO:0044444);; Biological Process: single-organism cellular process (GO:0044763);; Biological Process: transm…	--	Mitochondrial substrate carrier family protein W GN=mcfW OS=Dictyostelium discoideum (Slime mold) PE=3 SV=1	PREDICTED: solute carrier family 25 member 33-like [Bombyx mori]
BGIBMGA014126	0.00343774	0.524199	up	[S]	Function unknown	Biological Process: morphogenesis of an epithelium (GO:0002009);; Molecular Function: binding (GO:0005488);; Cellular Component: cytoplasm (GO:0005737);; Biological Process: receptor-mediated endocytosis (GO:0006898);; Biological Process: apoptotic process (GO:0006915);; Biological Process: gamete generation (GO:0007276);; Molecular Function: zinc ion binding (GO:0008270);; Biological Process: de…	K12035|0.0|tca:656122|similar to CG15105-PA, isoform A	RING finger protein nhl-1 GN=nhl-1 OS=Caenorhabditis elegans PE=1 SV=2	PREDICTED: RING finger protein nhl-1-like isoform X1 [Bombyx mori]
BGIBMGA000596	5.33103e-06	0.829257	up	[C]	Energy production and conversion	Biological Process: reproduction (GO:0000003);; Cellular Component: vacuolar proton-transporting V-type ATPase, V1 domain (GO:0000221);; Biological Process: nematode larval development (GO:0002119);; Biological Process: embryo development ending in birth or egg hatching (GO:0009792);; Biological Process: ATP hydrolysis coupled proton transport (GO:0015991);; Biological Process: molting cycle, col…	K02144|0.0|nvi:100121857|VhaSFD, NV13458	V-type proton ATPase subunit H OS=Manduca sexta (Tobacco hawkmoth) PE=2 SV=1	vacuolar ATP synthase subunit H [Bombyx mori]
BGIBMGA005781	3.84813e-06	2.72104	up	--	--	Biological Process: response to stress (GO:0006950);;	--	--	heat shock protein 25.4 precursor [Bombyx mori]
BGIBMGA009393	0.00312826	10.4521	up	--	--	Cellular Component: extracellular region (GO:0005576);;	--	Fibroin light chain, short form (Precursor) GN=FIBL OS=Bombyx mori (Silk moth) PE=1 SV=1	RecName: Full=Fibroin light chain; Short=Fib-L; AltName: Full=L-fibroin; Contains: RecName: Full=Fibroin light chain, short form; Flags: Precursor [Bombyx mori]
BGIBMGA009218	0.000141514	0.553958	up	--	--	--	--	--	PREDICTED: uncharacterized protein LOC101743157 [Bombyx mori]
BGIBMGA013945	0.000109578	0.706522	up	[Z]	Cytoskeleton	Biological Process: cytokinesis (GO:0000910);; Molecular Function: structural constituent of cytoskeleton (GO:0005200);; Molecular Function: ATP binding (GO:0005524);; Cellular Component: cytoplasm (GO:0005737);; Cellular Component: lipid particle (GO:0005811);; Cellular Component: cytoskeleton (GO:0005856);; Cellular Component: microtubule associated complex (GO:0005875);; Cellular Component: ac…	K05692|0.0|cqu:CpipJ_CPIJ016462|actin 1	Actin, muscle (Precursor) OS=Manduca sexta (Tobacco hawkmoth) PE=2 SV=1	actin [Aedes aegypti]
BGIBMGA007377	0.000312636	0.989953	up	--	--	Molecular Function: catalytic activity (GO:0003824);; Molecular Function: peptidase activity (GO:0008233);;	--	Collagenase (Precursor) OS=Hypoderma lineatum (Early cattle grub) PE=1 SV=3	PREDICTED: collagenase-like [Bombyx mori]
BGIBMGA011477	0.00016639	0.613284	up	[G]	Carbohydrate transport and metabolism	Biological Process: cellular glucose homeostasis (GO:0001678);; Molecular Function: glucokinase activity (GO:0004340);; Molecular Function: hexokinase activity (GO:0004396);; Molecular Function: ATP binding (GO:0005524);; Cellular Component: cytosol (GO:0005829);; Biological Process: carbohydrate metabolic process (GO:0005975);; Biological Process: glycolytic process (GO:0006096);; Molecular Func…	K00844|0.0|aag:AaeL_AAEL009387|hexokinase	Hexokinase type 2 GN=Hex-t2 OS=Drosophila melanogaster (Fruit fly) PE=2 SV=4	PREDICTED: hexokinase type 2-like isoform X2 [Bombyx mori]
BGIBMGA013958	0.00552367	0.678757	up	--	--	Molecular Function: serine-type endopeptidase inhibitor activity (GO:0004867);;	--	Serine protease inhibitor {ECO:0000312|EMBL:AAT35220.1} (Precursor) OS=Cyanea capillata (Lion&apos;s mane jellyfish) PE=1 SV=1	serine protease inhibitor 14 precursor [Bombyx mori]
BGIBMGA005673	1.02941e-06	1.0013	up	[R]	General function prediction only	Biological Process: lipid metabolic process (GO:0006629);; Molecular Function: hydrolase activity, acting on ester bonds (GO:0016788);; Biological Process: neuron projection morphogenesis (GO:0048812);;	--	Lipase 1 (Precursor) GN=Lip1 OS=Drosophila melanogaster (Fruit fly) PE=2 SV=2	PREDICTED: lipase 1-like [Bombyx mori]
BGIBMGA004965	0.00258657	Inf	up	[GC]	--	Biological Process: metabolic process (GO:0008152);; Molecular Function: transferase activity, transferring hexosyl groups (GO:0016758);;	--	Putative UDP-glucuronosyltransferase ugt-58 (Precursor) GN=ugt-58 OS=Caenorhabditis elegans PE=3 SV=2	uridine diphosphate glucosyltransferase precursor [Bombyx mori]
BGIBMGA013272	0.00109382	0.511213	up	--	--	--	--	--	PREDICTED: alpha-tocopherol transfer protein-like [Bombyx mori]
BGIBMGA005724	1.68801e-05	0.63235	up	--	--	Cellular Component: extracellular region (GO:0005576);; Biological Process: synaptic transmission (GO:0007268);; Biological Process: muscle organ development (GO:0007517);; Molecular Function: growth factor activity (GO:0008083);; Biological Process: post-embryonic development (GO:0009791);; Biological Process: organ morphogenesis (GO:0009887);; Biological Process: tissue development (GO:0009888)…	K05497|4e-63|tgu:100230965|myostatin	Univin (Precursor) OS=Strongylocentrotus purpuratus (Purple sea urchin) PE=2 SV=2	PREDICTED: growth/differentiation factor 8-like [Bombyx mori]
BGIBMGA001201	0.00053074	0.511697	up	[Z]	Cytoskeleton	--	--	Muscle-specific protein 20 GN=Mp20 OS=Drosophila melanogaster (Fruit fly) PE=2 SV=2	muscular protein 20 [Bombyx mori]
BGIBMGA013267	0.000159743	0.557357	up	[R]	General function prediction only	--	--	Phosphatidylethanolamine-binding protein homolog F40A3.3 GN=F40A3.3 OS=Caenorhabditis elegans PE=3 SV=1	PREDICTED: phosphatidylethanolamine-binding protein homolog F40A3.3-like isoform X1 [Bombyx mori]
BGIBMGA009837	5.08954e-05	0.61197	up	--	--	Cellular Component: mitochondrion (GO:0005739);; Biological Process: transport (GO:0006810);; Cellular Component: integral component of membrane (GO:0016021);;	--	Protein real-time OS=Aedes aegypti (Yellowfever mosquito) PE=3 SV=1	PREDICTED: protein real-time-like isoform X1 [Bombyx mori]
BGIBMGA003739	1.56191e-18	1.33724	up	[GEPR]	--	Molecular Function: fructose transmembrane transporter activity (GO:0005353);; Molecular Function: glucose transmembrane transporter activity (GO:0005355);; Molecular Function: trehalose transmembrane transporter activity (GO:0015574);; Biological Process: lactose transport (GO:0015767);; Biological Process: maltose transport (GO:0015768);; Biological Process: sucrose transport (GO:0015770);; Bio…	K14258|0.0|aag:AaeL_AAEL000567|sugar transporter	Facilitated trehalose transporter Tret1 {ECO:0000303|PubMed:20035867} OS=Bombyx mori (Silk moth) PE=1 SV=1	facilitated trehalose transporter Tret1 [Bombyx mori]
Silkworm_newGene_1064	2.47738e-06	0.800901	up	--	--	Biological Process: single-organism process (GO:0044699);; Biological Process: regulation of biological process (GO:0050789);;	--	Protease inhibitor SGPI-2 (Precursor) OS=Schistocerca gregaria (Desert locust) PE=1 SV=1	PREDICTED: SCO-spondin-like, partial [Bombyx mori]
BGIBMGA006758	0.00613647	0.439753	up	--	--	--	--	--	hypothetical protein KGM_22484 [Danaus plexippus]
Silkworm_newGene_2097	0.000113243	0.915095	up	--	--	Molecular Function: serine-type endopeptidase activity (GO:0004252);; Biological Process: proteolysis (GO:0006508);; Molecular Function: hydrolase activity (GO:0016787);; Biological Process: single-multicellular organism process (GO:0044707);;	--	Chymotrypsin BI (Precursor) OS=Litopenaeus vannamei (Whiteleg shrimp) PE=1 SV=1	PREDICTED: uncharacterized protein LOC101738048 [Bombyx mori]
BGIBMGA006693	0.00144819	1.76355	up	[R]	General function prediction only	Molecular Function: nucleic acid binding (GO:0003676);; Cellular Component: extracellular region (GO:0005576);; Biological Process: cell adhesion (GO:0007155);; Biological Process: metabolic process (GO:0008152);; Molecular Function: zinc ion binding (GO:0008270);; Cellular Component: membrane (GO:0016020);; Biological Process: defense response to bacterium (GO:0042742);; Cellular Component: cell…	--	Hemocytin (Precursor) OS=Bombyx mori (Silk moth) PE=2 SV=1	hypothetical protein KGM_00373 [Danaus plexippus]
BGIBMGA010338	2.65698e-06	0.740575	up	[E]	Amino acid transport and metabolism	Molecular Function: oxidoreductase activity (GO:0016491);; Biological Process: oxidation-reduction process (GO:0055114);;	K14157|0.0|dsi:Dsim_GD22468|GD22468 gene product from transcript GD22468-RA	Probable saccharopine dehydrogenase [NADP(+), L-glutamate-forming] GN=sdh OS=Dictyostelium discoideum (Slime mold) PE=2 SV=1	PREDICTED: alpha-aminoadipic semialdehyde synthase, mitochondrial-like [Bombyx mori]
BGIBMGA012223	1.88434e-06	0.680586	up	--	--	Biological Process: cytokinesis (GO:0000910);; Biological Process: nematode larval development (GO:0002119);; Molecular Function: metalloendopeptidase activity (GO:0004222);; Molecular Function: ATP binding (GO:0005524);; Cellular Component: nucleus (GO:0005634);; Cellular Component: mitochondrion (GO:0005739);; Cellular Component: lipid particle (GO:0005811);; Cellular Component: microtubule ass…	K09552|0.0|tca:100142134|similar to paraplegin	ATP-dependent zinc metalloprotease YME1 homolog GN=ymel-1 OS=Caenorhabditis elegans PE=3 SV=2	PREDICTED: paraplegin-like [Bombyx mori]
BGIBMGA014187	4.43004e-15	1.00951	up	[G]	Carbohydrate transport and metabolism	Biological Process: metabolic process (GO:0008152);; Molecular Function: hydrolase activity, acting on glycosyl bonds (GO:0016798);;	--	Myrosinase 1 {ECO:0000303|PubMed:11804799} OS=Brevicoryne brassicae (Cabbage aphid) PE=1 SV=1	PREDICTED: myrosinase 1-like [Bombyx mori]
BGIBMGA010929	5.72107e-20	1.22362	up	--	--	Biological Process: negative regulation of transcription from RNA polymerase II promoter (GO:0000122);; Biological Process: positive regulation of neuroblast proliferation (GO:0002052);; Molecular Function: sequence-specific DNA binding transcription factor activity (GO:0003700);; Molecular Function: binding (GO:0005488);; Molecular Function: transcription factor binding (GO:0008134);; Biological…	--	Hairy/enhancer-of-split related with YRPW motif protein GN=Hey OS=Drosophila melanogaster (Fruit fly) PE=2 SV=1	PREDICTED: uncharacterized protein LOC101746519 [Bombyx mori]
Silkworm_newGene_2098	0.00134966	0.780307	up	--	--	Molecular Function: catalytic activity (GO:0003824);; Molecular Function: serine-type endopeptidase activity (GO:0004252);; Biological Process: proteolysis (GO:0006508);; Biological Process: single-multicellular organism process (GO:0044707);;	--	Brachyurin OS=Uca pugilator (Atlantic sand fiddler crab) PE=1 SV=2	PREDICTED: uncharacterized protein LOC101738048 [Bombyx mori]
BGIBMGA006510	0.00351259	0.479053	up	--	--	Molecular Function: calcium ion binding (GO:0005509);; Cellular Component: striated muscle myosin thick filament (GO:0005863);; Biological Process: oviposition (GO:0018991);; Biological Process: actin filament-based movement (GO:0030048);; Cellular Component: myosin V complex (GO:0031475);; Cellular Component: myosin VI complex (GO:0031476);; Cellular Component: myosin VII complex (GO:0031477);; …	--	Myosin light chain alkali GN=Mlc1 OS=Drosophila virilis (Fruit fly) PE=3 SV=1	PREDICTED: myosin light chain alkali-like isoform X1 [Bombyx mori]
BGIBMGA000553	0.000495401	0.519594	up	[S]	Function unknown	Biological Process: nematode larval development (GO:0002119);; Molecular Function: peroxidase activity (GO:0004601);; Cellular Component: extracellular region (GO:0005576);; Biological Process: phagocytosis (GO:0006909);; Biological Process: response to oxidative stress (GO:0006979);; Biological Process: peptide cross-linking (GO:0018149);; Molecular Function: heme binding (GO:0020037);; Biologic…	--	Peroxidasin (Precursor) GN=Pxn OS=Drosophila melanogaster (Fruit fly) PE=1 SV=1	PREDICTED: peroxidasin-like [Bombyx mori]
BGIBMGA000231	0.00109382	0.53768	up	[C]	Energy production and conversion	Biological Process: ion transport (GO:0006811);; Biological Process: imaginal disc-derived wing morphogenesis (GO:0007476);; Molecular Function: hydrogen ion transmembrane transporter activity (GO:0015078);; Biological Process: ATP hydrolysis coupled proton transport (GO:0015991);; Cellular Component: integral component of membrane (GO:0016021);; Cellular Component: proton-transporting V-type ATP…	K03661|1e-110|aga:AgaP_AGAP009334|AGAP009334-PA	V-type proton ATPase 16 kDa proteolipid subunit GN=VHA16 OS=Manduca sexta (Tobacco hawkmoth) PE=2 SV=1	vacuolar ATP synthase 21 kDa proteolipid subunit [Bombyx mori]
BGIBMGA014541	5.75222e-08	1.1732	up	--	--	Biological Process: cation transport (GO:0006812);; Molecular Function: cation transmembrane transporter activity (GO:0008324);;	--	--	PREDICTED: solute carrier family 41 member 1-like [Bombyx mori]
BGIBMGA005955	0.00541221	0.443	up	--	--	--	--	--	PREDICTED: clavesin-1-like isoform X1 [Bombyx mori]
BGIBMGA001836	0.00806988	0.64225	up	--	--	Molecular Function: calcium ion binding (GO:0005509);; Cellular Component: extracellular region (GO:0005576);; Biological Process: cell adhesion (GO:0007155);; Biological Process: multicellular organismal development (GO:0007275);; Biological Process: reproductive process (GO:0022414);; Cellular Component: intracellular organelle (GO:0043229);; Biological Process: single-organism cellular process…	K04659|0.0|phu:Phum_PHUM370970|Thrombospondin-3 precursor, putative	Fibropellin-1 (Precursor) GN=EGF1 OS=Strongylocentrotus purpuratus (Purple sea urchin) PE=1 SV=2	PREDICTED: LOW QUALITY PROTEIN: cartilage oligomeric matrix protein-like [Bombyx mori]
BGIBMGA010544	1.60925e-09	0.809042	up	[Z]	Cytoskeleton	Molecular Function: actin binding (GO:0003779);; Biological Process: actomyosin structure organization (GO:0031032);;	--	Muscle-specific protein 20 GN=Mp20 OS=Drosophila melanogaster (Fruit fly) PE=2 SV=2	muscular protein 20 [Bombyx mori]
BGIBMGA011593	0.00658904	0.433077	up	[C]	Energy production and conversion	Biological Process: reproduction (GO:0000003);; Molecular Function: succinate dehydrogenase activity (GO:0000104);; Cellular Component: mitochondrion (GO:0005739);; Biological Process: tricarboxylic acid cycle (GO:0006099);; Biological Process: mitochondrial electron transport, succinate to ubiquinone (GO:0006121);; Biological Process: receptor-mediated endocytosis (GO:0006898);; Biological Proce…	K00236|9e-50|dpe:Dper_GL12041|GL12041 gene product from transcript GL12041-RA	Succinate dehydrogenase cytochrome b560 subunit, mitochondrial (Precursor) GN=sdhC OS=Dictyostelium discoideum (Slime mold) PE=3 SV=1	PREDICTED: succinate dehydrogenase cytochrome b560 subunit, mitochondrial-like [Bombyx mori]
BGIBMGA011774	2.46293e-11	0.918295	up	[F]	Nucleotide transport and metabolism	Molecular Function: purine-nucleoside phosphorylase activity (GO:0004731);; Biological Process: nucleoside metabolic process (GO:0009116);; Molecular Function: transferase activity (GO:0016740);;	K03783|1e-142|tca:655432|similar to CG16758-PD, isoform D	S-methyl-5&apos;-thioadenosine phosphorylase {ECO:0000255|HAMAP-Rule:MF_03155} OS=Aedes aegypti (Yellowfever mosquito) PE=3 SV=1	PREDICTED: purine nucleoside phosphorylase-like isoform X2 [Bombyx mori]
Silkworm_newGene_1648	0.00855115	0.428306	up	--	--	--	--	--	olfactory receptor [Bombyx mori]
BGIBMGA006246	0.00410034	0.465156	up	[C]	Energy production and conversion	Molecular Function: malate dehydrogenase (decarboxylating) (NADP+) activity (GO:0004473);; Cellular Component: mitochondrion (GO:0005739);; Biological Process: pyruvate metabolic process (GO:0006090);; Biological Process: malate metabolic process (GO:0006108);; Biological Process: metabolic process (GO:0008152);; Molecular Function: oxidoreductase activity, acting on CH-OH group of donors (GO:001…	K00029|0.0|aga:AgaP_AGAP004159|AGAP004159-PA	NAD-dependent malic enzyme, mitochondrial (Precursor; Fragment) OS=Ascaris suum (Pig roundworm) PE=1 SV=1	PREDICTED: NADP-dependent malic enzyme-like [Bombyx mori]
Silkworm_newGene_2077	0.00167614	0.486688	up	--	--	--	--	--	myofilin variant A [Bombyx mandarina]
BGIBMGA013108	0.00252384	0.472845	up	[M]	Cell wall/membrane/envelope biogenesis	Cellular Component: extracellular space (GO:0005615);; Biological Process: lipid transport (GO:0006869);; Molecular Function: lipid binding (GO:0008289);; Biological Process: innate immune response (GO:0045087);; Biological Process: defense response to Gram-positive bacterium (GO:0050830);;	--	Apolipophorin-3 (Precursor) OS=Manduca sexta (Tobacco hawkmoth) PE=1 SV=1	apolipophorin III precursor [Bombyx mori]
BGIBMGA010289	0.00363879	0.523702	up	[GC]	--	Biological Process: metabolic process (GO:0008152);; Molecular Function: transferase activity, transferring hexosyl groups (GO:0016758);;	--	Putative UDP-glucuronosyltransferase ugt-48 (Precursor) GN=ugt-48 OS=Caenorhabditis elegans PE=1 SV=3	UDP-glycosyltransferase UGT40H1 [Bombyx mori]
BGIBMGA013700	0.00563376	0.474174	up	--	--	Molecular Function: calcium ion binding (GO:0005509);; Molecular Function: tropomyosin binding (GO:0005523);; Cellular Component: troponin complex (GO:0005861);; Biological Process: cellular calcium ion homeostasis (GO:0006874);; Biological Process: receptor-mediated endocytosis (GO:0006898);; Biological Process: regulation of muscle contraction (GO:0006937);; Biological Process: mitochondrion or…	K12046|0.0|aag:AaeL_AAEL002417|troponin t, invertebrate	Troponin T, skeletal muscle GN=up OS=Drosophila melanogaster (Fruit fly) PE=1 SV=3	troponin T [Bombyx mori]
BGIBMGA007061	3.92238e-08	2.67485	up	--	--	Molecular Function: cysteine-type endopeptidase activity (GO:0004197);; Cellular Component: lysosome (GO:0005764);; Biological Process: proteolysis (GO:0006508);; Molecular Function: peptidase activity (GO:0008233);; Biological Process: embryo development ending in birth or egg hatching (GO:0009792);; Biological Process: regulation of catalytic activity (GO:0050790);;	K01363|1e-155|cqu:CpipJ_CPIJ000574|cathepsin L	Cathepsin B-like cysteine proteinase (Precursor) OS=Schistosoma mansoni (Blood fluke) PE=2 SV=1	cathepsin B precursor [Bombyx mori]
BGIBMGA004567	2.24743e-06	-0.769121	down	[GEPR]	--	Biological Process: disaccharide transport (GO:0015766);; Cellular Component: membrane (GO:0016020);; Molecular Function: transmembrane transporter activity (GO:0022857);; Biological Process: single-organism transport (GO:0044765);; Molecular Function: sugar transmembrane transporter activity (GO:0051119);;	--	Facilitated trehalose transporter Tret1 {ECO:0000303|PubMed:20035867} OS=Bombyx mori (Silk moth) PE=1 SV=1	PREDICTED: facilitated trehalose transporter Tret1-like [Bombyx mori]
BGIBMGA009685	4.44433e-05	-0.621512	down	--	--	--	--	Putative uncharacterized protein DDB_G0293878 GN=DDB_G0293878 OS=Dictyostelium discoideum (Slime mold) PE=4 SV=1	PREDICTED: transcriptional regulator ATRX homolog isoform X1 [Bombyx mori]
BGIBMGA012326	0.00351451	-0.482186	down	[G]	Carbohydrate transport and metabolism	Molecular Function: aspartic-type endopeptidase activity (GO:0004190);; Cellular Component: extracellular region (GO:0005576);; Biological Process: proteolysis (GO:0006508);;	--	Nacrein-like protein C1 (Fragment) OS=Crassostrea nippona (Iwagaki oyster) PE=1 SV=1	PREDICTED: uncharacterized protein LOC101742281 [Bombyx mori]
BGIBMGA007789	7.30383e-10	-0.948883	down	[L]	Replication, recombination and repair	Molecular Function: nucleotide binding (GO:0000166);; Molecular Function: DNA photolyase activity (GO:0003913);; Molecular Function: structural molecule activity (GO:0005198);; Cellular Component: nucleus (GO:0005634);; Cellular Component: cytoplasm (GO:0005737);; Biological Process: DNA repair (GO:0006281);; Biological Process: regulation of transcription, DNA-templated (GO:0006355);; Biological…	K02295|0.0|aag:AaeL_AAEL011967|DNA photolyase	Cryptochrome-1 OS=Aedes aegypti (Yellowfever mosquito) PE=3 SV=1	cryptochrome 2 [Bombyx mori]
Silkworm_newGene_2704	0.00588303	-0.679081	down	--	--	--	--	Putative uncharacterized transposon-derived protein F52C9.6 GN=F52C9.6 OS=Caenorhabditis elegans PE=5 SV=1	endonuclease-reverse transcriptase [Bombyx mori]
BGIBMGA012814	0.00972989	-0.568623	down	--	--	--	--	Protein suppressor of white apricot GN=su(w[a]) OS=Drosophila melanogaster (Fruit fly) PE=1 SV=3	PREDICTED: protein suppressor of white apricot-like [Bombyx mori]
BGIBMGA013617	0.00276664	-0.466605	down	--	--	Molecular Function: calcium ion binding (GO:0005509);; Cellular Component: plasma membrane (GO:0005886);; Biological Process: homophilic cell adhesion via plasma membrane adhesion molecules (GO:0007156);; Cellular Component: integral component of membrane (GO:0016021);;	--	--	cadherin-like membrane protein precursor [Bombyx mori]
BGIBMGA004002	2.35283e-12	-1.21593	down	--	--	--	--	Calphotin GN=Cpn OS=Drosophila melanogaster (Fruit fly) PE=2 SV=2	PREDICTED: actin cytoskeleton-regulatory complex protein PAN1-like [Bombyx mori]
BGIBMGA010422	1.00584e-11	-1.03787	down	[GEPR]	--	Molecular Function: transporter activity (GO:0005215);; Biological Process: transport (GO:0006810);; Cellular Component: membrane (GO:0016020);;	--	Putative transporter ZK637.1 GN=ZK637.1 OS=Caenorhabditis elegans PE=3 SV=5	PREDICTED: synaptic vesicle glycoprotein 2B-like [Bombyx mori]
BGIBMGA005433	0.00104629	-0.559545	down	[GEPR]	--	Molecular Function: acetyl-CoA transporter activity (GO:0008521);; Biological Process: acetyl-CoA transport (GO:0015876);; Cellular Component: integral component of membrane (GO:0016021);;	K03372|0.0|tca:660252|similar to CG9706-PA, isoform A	--	PREDICTED: acetyl-coenzyme A transporter 1-like isoform X1 [Bombyx mori]
BGIBMGA013924	1.32394e-44	-1.72852	down	--	--	--	--	Vanin-like protein 3 (Precursor) GN=CG32750 OS=Drosophila melanogaster (Fruit fly) PE=3 SV=1	PREDICTED: vanin-like protein 3-like [Bombyx mori]
BGIBMGA011608	0.00114508	-1.28213	down	[G]	Carbohydrate transport and metabolism	Molecular Function: hydrolase activity, hydrolyzing O-glycosyl compounds (GO:0004553);; Cellular Component: extracellular region (GO:0005576);; Biological Process: carbohydrate metabolic process (GO:0005975);; Biological Process: regulation of innate immune response (GO:0045088);;	--	Beta-1,3-glucan-binding protein (Precursor) OS=Bombyx mori (Silk moth) PE=1 SV=1	beta-1,3-glucan-binding protein precursor [Bombyx mori]
BGIBMGA003258	0.00626316	-0.483096	down	[T]	Signal transduction mechanisms	Molecular Function: nucleotide binding (GO:0000166);; Molecular Function: protein kinase activity (GO:0004672);; Molecular Function: ATP binding (GO:0005524);; Cellular Component: mitochondrion (GO:0005739);; Biological Process: carbohydrate metabolic process (GO:0005975);; Biological Process: determination of adult lifespan (GO:0008340);; Molecular Function: kinase activity (GO:0016301);; Biolog…	--	[Pyruvate dehydrogenase (acetyl-transferring)] kinase, mitochondrial (Precursor) GN=Pdk OS=Drosophila melanogaster (Fruit fly) PE=2 SV=2	pyruvate dehydrogenase kinase [Bombyx mori]
BGIBMGA007146	1.24382e-06	-0.823056	down	[E]	Amino acid transport and metabolism	Cellular Component: cytoplasm (GO:0005737);; Biological Process: tryptophan catabolic process (GO:0006569);; Biological Process: cellular aromatic compound metabolic process (GO:0006725);; Biological Process: quinolinate biosynthetic process (GO:0019805);; Molecular Function: pyridoxal phosphate binding (GO:0030170);; Molecular Function: kynureninase activity (GO:0030429);; Biological Process: 'd…	K01556|6e-84|tad:TRIADDRAFT_28018|hypothetical protein	Kynureninase {ECO:0000255|HAMAP-Rule:MF_03017} OS=Dictyostelium discoideum (Slime mold) PE=3 SV=1	kynureninase [Bombyx mori]
BGIBMGA006518	2.78953e-08	-0.845039	down	--	--	Molecular Function: peroxidase activity (GO:0004601);; Biological Process: response to oxidative stress (GO:0006979);; Biological Process: post-embryonic development (GO:0009791);; Biological Process: body morphogenesis (GO:0010171);; Biological Process: cellular component organization (GO:0016043);; Molecular Function: oxidoreductase activity (GO:0016491);; Biological Process: molting cycle, col…	--	Peroxidase (Precursor) GN=Pxd OS=Drosophila melanogaster (Fruit fly) PE=2 SV=2	PREDICTED: peroxidase-like isoform X1 [Bombyx mori]
Silkworm_newGene_1347	6.25474e-05	-1.1153	down	--	--	Molecular Function: oxidoreductase activity, acting on paired donors, with incorporation or reduction of molecular oxygen (GO:0016705);; Molecular Function: metal ion binding (GO:0046872);;	--	Probable cytochrome P450 49a1 GN=Cyp49a1 OS=Drosophila melanogaster (Fruit fly) PE=2 SV=3	probable cytochrome P450 49a1-like [Bombyx mori]
BGIBMGA007540	1.08348e-07	-0.769604	down	--	--	Molecular Function: Ras GTPase activator activity (GO:0005099);; Cellular Component: intracellular (GO:0005622);; Cellular Component: plasma membrane (GO:0005886);; Biological Process: sister chromatid cohesion (GO:0007062);; Biological Process: mitotic nuclear division (GO:0007067);; Biological Process: Ras protein signal transduction (GO:0007265);; Biological Process: tracheal outgrowth, open t…	K12380|0.0|cqu:CpipJ_CPIJ015188|hypothetical protein	GTPase-activating protein GN=RasGAP1 OS=Drosophila melanogaster (Fruit fly) PE=1 SV=2	PREDICTED: GTPase-activating protein-like [Bombyx mori]
BGIBMGA009541	0.00142881	-2.2158	down	[R]	General function prediction only	Molecular Function: sequence-specific DNA binding RNA polymerase II transcription factor activity (GO:0000981);; Biological Process: morphogenesis of an epithelium (GO:0002009);; Biological Process: nematode larval development (GO:0002119);; Biological Process: system process (GO:0003008);; Molecular Function: nucleic acid binding (GO:0003676);; Molecular Function: DNA binding (GO:0003677);; Mole…	K09215|8e-91|dya:Dyak_GE14830|GE14830 gene product from transcript GE14830-RA	Protein odd-skipped GN=odd OS=Drosophila melanogaster (Fruit fly) PE=2 SV=3	hypothetical protein KGM_05186 [Danaus plexippus]
BGIBMGA005094	3.12768e-05	-1.0071	down	[V]	Defense mechanisms	Molecular Function: ATP binding (GO:0005524);; Biological Process: ATP catabolic process (GO:0006200);; Cellular Component: integral component of membrane (GO:0016021);; Molecular Function: ATPase activity (GO:0016887);;	--	ABC transporter G family member 1 GN=abcG1 OS=Dictyostelium discoideum (Slime mold) PE=3 SV=1	PREDICTED: ATP-binding cassette sub-family G member 1-like [Bombyx mori]
BGIBMGA013379	0.00507442	-0.469876	down	--	--	--	--	--	hypothetical protein KGM_09461 [Danaus plexippus]
BGIBMGA002675	1.41379e-05	-2.43894	down	[S]	Function unknown	Biological Process: adult somatic muscle development (GO:0007527);; Biological Process: flight behavior (GO:0007629);; Biological Process: gastrulation involving germ band extension (GO:0010004);; Biological Process: myofibril assembly (GO:0030239);;	--	Protein flightless-1 GN=fliI OS=Drosophila melanogaster (Fruit fly) PE=2 SV=1	PREDICTED: uncharacterized protein LOC101737461 [Bombyx mori]
BGIBMGA012842	0.00220997	-0.53425	down	--	--	Molecular Function: DNA binding (GO:0003677);; Molecular Function: zinc ion binding (GO:0008270);; Molecular Function: oxidoreductase activity (GO:0016491);; Biological Process: primary metabolic process (GO:0044238);; Biological Process: cellular macromolecule metabolic process (GO:0044260);;	K10276|3e-53|aag:AaeL_AAEL008177|hypothetical protein	JmjC domain-containing histone demethylation protein 1 GN=Kdm2 OS=Drosophila melanogaster (Fruit fly) PE=1 SV=2	PREDICTED: jmjC domain-containing histone demethylation protein 1-like [Bombyx mori]
BGIBMGA003935	0.00193077	-0.521564	down	[P]	Inorganic ion transport and metabolism	--	K14708|1e-127|nvi:100122602|NV13619	Sulfate permease family protein 3 GN=sulp-3 OS=Caenorhabditis elegans PE=2 SV=3	PREDICTED: sodium-independent sulfate anion transporter-like [Bombyx mori]
BGIBMGA013991	7.4181e-10	-4.61183	down	--	--	--	--	--	PREDICTED: uncharacterized protein LOC101735900 [Bombyx mori]
BGIBMGA004654	2.60933e-08	-0.983179	down	--	--	Molecular Function: NADPH:quinone reductase activity (GO:0003960);; Molecular Function: [acyl-carrier-protein] S-acetyltransferase activity (GO:0004313);; Molecular Function: [acyl-carrier-protein] S-malonyltransferase activity (GO:0004314);; Molecular Function: 3-oxoacyl-[acyl-carrier-protein] synthase activity (GO:0004315);; Molecular Function: 3-oxoacyl-[acyl-carrier-protein] reductase (NADPH)…	K00665|9e-15|tca:658978|similar to CG3523-PA	--	PREDICTED: fatty acid synthase-like [Bombyx mori]
BGIBMGA010023	5.57294e-13	-1.28984	down	--	--	Molecular Function: catalytic activity (GO:0003824);; Molecular Function: serine-type endopeptidase activity (GO:0004252);; Biological Process: proteolysis (GO:0006508);;	--	Trypsin CFT-1 (Precursor) OS=Choristoneura fumiferana (Spruce budworm moth) PE=1 SV=1	trypsin-like serine protease [Bombyx mori]
BGIBMGA000950	0.0044451	-0.460941	down	--	--	Biological Process: reproduction (GO:0000003);; Biological Process: multicellular organismal development (GO:0007275);; Biological Process: cell differentiation (GO:0030154);; Cellular Component: nuclear part (GO:0044428);; Biological Process: single-organism developmental process (GO:0044767);; Biological Process: anatomical structure development (GO:0048856);;	K12879|0.0|aag:AaeL_AAEL001716|THO complex subunit 2 (Tho2)	Pre-mRNA-splicing factor CWC22 homolog GN=let-858 OS=Caenorhabditis elegans PE=2 SV=1	PREDICTED: THO complex subunit 2-like [Bombyx mori]
BGIBMGA005266	0.000152116	-1.006	down	--	--	Molecular Function: binding (GO:0005488);; Molecular Function: oxidoreductase activity (GO:0016491);;	--	--	cytochrome P450 CYP49A1 [Helicoverpa armigera]
BGIBMGA005004	0.000122105	-0.610518	down	--	--	Cellular Component: membrane (GO:0016020);; Biological Process: metal ion transport (GO:0030001);; Molecular Function: metal ion transmembrane transporter activity (GO:0046873);; Biological Process: transmembrane transport (GO:0055085);;	K14709|8e-24|dwi:Dwil_GK13772|GK13772 gene product from transcript GK13772-RA	--	PREDICTED: zinc transporter ZIP1-like [Bombyx mori]
BGIBMGA012021	0.000561921	-0.511987	down	[K]	Transcription	Molecular Function: DNA binding (GO:0003677);; Molecular Function: sequence-specific DNA binding transcription factor activity (GO:0003700);; Molecular Function: catalytic activity (GO:0003824);; Cellular Component: nucleus (GO:0005634);; Cellular Component: chromosome (GO:0005694);; Biological Process: regulation of transcription, DNA-templated (GO:0006355);; Biological Process: dorsal/ventral p…	K09378|0.0|phu:Phum_PHUM190870|zfh4, putative	Zinc finger protein 2 GN=zfh2 OS=Drosophila melanogaster (Fruit fly) PE=1 SV=2	PREDICTED: zinc finger homeobox protein 3-like [Bombyx mori]
BGIBMGA002064	2.9411e-13	-1.06306	down	[T]	Signal transduction mechanisms	Molecular Function: binding (GO:0005488);; Biological Process: response to stress (GO:0006950);; Biological Process: nucleotide metabolic process (GO:0009117);; Biological Process: cyclic nucleotide biosynthetic process (GO:0009190);; Molecular Function: lyase activity (GO:0016829);; Molecular Function: phosphorus-oxygen lyase activity (GO:0016849);; Biological Process: single-organism process (G…	--	Ca(2+)/calmodulin-responsive adenylate cyclase GN=rut OS=Drosophila melanogaster (Fruit fly) PE=1 SV=2	PREDICTED: adenylate cyclase type 5-like [Bombyx mori]
BGIBMGA000516	0.000697153	-0.503768	down	--	--	Molecular Function: nucleotide binding (GO:0000166);; Molecular Function: RNA binding (GO:0003723);;	--	--	PREDICTED: insulin-like growth factor 2 mRNA-binding protein 1-like isoform X1 [Bombyx mori]
BGIBMGA000861	9.49562e-05	-4.13344	down	--	--	--	K06252|1e-06|hsa:7148|TNXB, HXBL, TENX, TN-X, TNX, TNXB1, TNXB2, TNXBS, XB, XBS	--	antimicrobial protein 6Tox precursor [Bombyx mori]
BGIBMGA006976	0.000771686	-0.513992	down	--	--	Biological Process: response to stress (GO:0006950);; Biological Process: multicellular organismal development (GO:0007275);; Molecular Function: Hsp70 protein binding (GO:0030544);; Molecular Function: chaperone binding (GO:0051087);;	--	BAG domain-containing protein Samui GN=Samui OS=Bombyx mori (Silk moth) PE=2 SV=1	BAG domain-containing protein Samui [Bombyx mori]
BGIBMGA008448	0.000289011	-1.12591	down	--	--	--	--	--	PREDICTED: uncharacterized protein LOC101739177 [Bombyx mori]
BGIBMGA011609	1.88434e-06	-2.06158	down	[G]	Carbohydrate transport and metabolism	Molecular Function: hydrolase activity, hydrolyzing O-glycosyl compounds (GO:0004553);; Cellular Component: extracellular region (GO:0005576);; Biological Process: carbohydrate metabolic process (GO:0005975);; Biological Process: regulation of innate immune response (GO:0045088);;	--	Beta-1,3-glucan-binding protein (Precursor; Fragment) OS=Hyphantria cunea (Fall webworm moth) PE=2 SV=1	beta-1,3-glucan recognition protein 2 precursor [Bombyx mori]
BGIBMGA008867	0.00341622	-0.550735	down	--	--	Biological Process: mitotic cytokinesis (GO:0000281);; Biological Process: nematode larval development (GO:0002119);; Molecular Function: calcium ion binding (GO:0005509);; Cellular Component: cytoplasm (GO:0005737);; Cellular Component: plasma membrane (GO:0005886);; Cellular Component: muscle tendon junction (GO:0005927);; Biological Process: meiosis I cytokinesis (GO:0007110);; Biological Proc…	--	EF-hand domain-containing protein D2 homolog GN=Swip-1 OS=Drosophila melanogaster (Fruit fly) PE=2 SV=1	PREDICTED: EF-hand domain-containing protein CG10641-like [Bombyx mori]
BGIBMGA011701	0.00273266	-0.464204	down	--	--	Cellular Component: integral component of membrane (GO:0016021);;	--	--	EN protein binding/engrailed nuclear homeoprotein-regulated protein [Bombyx mori]
BGIBMGA004612	3.41116e-08	-0.858005	down	[O]	Posttranslational modification, protein turnover, chaperones	Molecular Function: ATP binding (GO:0005524);; Cellular Component: polytene chromosome interband (GO:0005705);; Cellular Component: lipid particle (GO:0005811);; Cellular Component: centrosome (GO:0005813);; Biological Process: ATP catabolic process (GO:0006200);; Biological Process: protein folding (GO:0006457);; Biological Process: protein phosphorylation (GO:0006468);; Biological Process: apop…	K04079|0.0|tca:656270|heat shock protein 90	Heat shock protein 83 GN=Hsp83 OS=Bombyx mori (Silk moth) PE=1 SV=1	90-kDa heat shock protein [Bombyx mori]
BGIBMGA010062	0.00658286	-0.820392	down	--	--	Molecular Function: serine-type endopeptidase activity (GO:0004252);; Biological Process: proteolysis (GO:0006508);;	--	Trypsin, alkaline A (Precursor) OS=Manduca sexta (Tobacco hawkmoth) PE=2 SV=1	PREDICTED: trypsin, alkaline A-like [Bombyx mori]
BGIBMGA003409	6.60217e-05	-1.19398	down	[GEPR]	--	Cellular Component: integral component of membrane (GO:0016021);; Biological Process: single-organism process (GO:0044699);; Biological Process: transmembrane transport (GO:0055085);;	--	Vesicular acetylcholine transporter unc-17 GN=unc-17 OS=Caenorhabditis elegans PE=1 SV=1	putative MFS-type transporter [Danaus plexippus]
BGIBMGA012329	0.000450896	-0.531969	down	--	--	--	--	PERQ amino acid-rich with GYF domain-containing protein CG11148 GN=CG11148 OS=Drosophila melanogaster (Fruit fly) PE=1 SV=2	PREDICTED: PERQ amino acid-rich with GYF domain-containing protein CG11148-like [Bombyx mori]
BGIBMGA009886	0.000366303	-0.549315	down	--	--	Biological Process: G-protein coupled receptor signaling pathway (GO:0007186);; Cellular Component: integral component of membrane (GO:0016021);; Molecular Function: protein-hormone receptor activity (GO:0016500);;	--	--	leucine-rich repeat G protein-coupled receptor precursor [Bombyx mori]
BGIBMGA008492	0.000520752	-0.530842	down	--	--	--	--	--	PREDICTED: uncharacterized protein LOC101746574 [Bombyx mori]
BGIBMGA004869	2.14406e-06	-3.77912	down	--	--	--	--	--	protease inhibitor 6 [Lonomia obliqua]
BGIBMGA009101	0.00404693	-0.491552	down	--	--	--	--	--	PREDICTED: uncharacterized protein LOC101739953 isoform X1 [Bombyx mori]
BGIBMGA013612	0.00460489	-0.472992	down	--	--	Biological Process: lipid metabolic process (GO:0006629);; Biological Process: transport (GO:0006810);; Biological Process: lipid storage (GO:0019915);; Cellular Component: intracellular part (GO:0044424);; Biological Process: single-organism process (GO:0044699);; Biological Process: regulation of biological process (GO:0050789);;	--	Lipid storage droplets surface-binding protein 2 OS=Drosophila melanogaster (Fruit fly) PE=1 SV=1	lipid storage droplet 2-like [Bombyx mori]
BGIBMGA010033	0.00253647	-0.588573	down	--	--	--	--	--	PREDICTED: homeobox protein HMX3-B-like [Bombyx mori]
BGIBMGA005013	7.50106e-12	-0.946529	down	--	--	Cellular Component: cytoplasm (GO:0005737);; Biological Process: gene expression (GO:0010467);; Cellular Component: membrane (GO:0016020);; Molecular Function: hydrolase activity, acting on glycosyl bonds (GO:0016798);; Biological Process: cellular macromolecule biosynthetic process (GO:0034645);; Biological Process: primary metabolic process (GO:0044238);; Biological Process: single-organism cel…	--	Uncharacterized protein DDB_G0271670 (Precursor) GN=DDB_G0271670 OS=Dictyostelium discoideum (Slime mold) PE=3 SV=1	Low complexity protein with large Glu repeat [Cryptosporidium parvum Iowa II]
BGIBMGA000896	0.000312636	-0.814672	down	[P]	Inorganic ion transport and metabolism	Biological Process: single-organism transport (GO:0044765);;	--	Probable zinc transporter protein DDB_G0282067 GN=DDB_G0282067 OS=Dictyostelium discoideum (Slime mold) PE=2 SV=1	PREDICTED: zinc transporter 8-like [Bombyx mori]
BGIBMGA004123	3.05057e-31	-1.67597	down	--	--	--	--	N66 matrix protein (Precursor) OS=Pinctada maxima (Silver-lipped pearl oyster) PE=1 SV=1	PREDICTED: uncharacterized protein LOC101739713 isoform X1 [Bombyx mori]
BGIBMGA004955	0.000357695	-2.01032	down	[O]	Posttranslational modification, protein turnover, chaperones	Molecular Function: serine-type endopeptidase inhibitor activity (GO:0004867);; Biological Process: single-organism transport (GO:0044765);;	K14709|3e-44|tca:663561|similar to CG6898-PA	Serine protease inhibitor {ECO:0000312|EMBL:AAT35220.1} (Precursor) OS=Cyanea capillata (Lion&apos;s mane jellyfish) PE=1 SV=1	serine protease inhibitor 13 precursor [Bombyx mori]
BGIBMGA003325	6.25474e-05	-2.16291	down	--	--	--	--	--	PREDICTED: uncharacterized protein LOC101735451 [Bombyx mori]
Silkworm_newGene_3058	0.0045054	-0.692144	down	--	--	--	--	--	PREDICTED: uncharacterized protein LOC101736812 [Bombyx mori]
BGIBMGA014369	2.16259e-07	-1.11747	down	--	--	--	--	Venom acid phosphatase Acph-1 (Precursor) OS=Apis mellifera (Honeybee) PE=1 SV=1	PREDICTED: prostatic acid phosphatase-like [Bombyx mori]
Silkworm_newGene_2063	0.00158091	-0.9493	down	[RTKL]	--	Biological Process: mitotic cytokinesis (GO:0000281);; Biological Process: morphogenesis of an epithelium (GO:0002009);; Molecular Function: protein serine/threonine kinase activity (GO:0004674);; Molecular Function: protein serine/threonine/tyrosine kinase activity (GO:0004712);; Molecular Function: protein tyrosine kinase activity (GO:0004713);; Molecular Function: protein binding (GO:0005515);…	K08825|0.0|phu:Phum_PHUM284180|serine/threonine-protein kinase minibrain, putative (EC:2.7.12.1)	Serine/threonine-protein kinase minibrain GN=mnb OS=Drosophila melanogaster (Fruit fly) PE=2 SV=2	PREDICTED: serine/threonine-protein kinase minibrain-like isoform X2 [Bombyx mori]
BGIBMGA005012	1.41379e-05	-1.61847	down	--	--	Biological Process: reproduction (GO:0000003);; Biological Process: multicellular organismal development (GO:0007275);; Biological Process: single-organism developmental process (GO:0044767);; Biological Process: anatomical structure development (GO:0048856);;	--	Uncharacterized protein DDB_G0290685 GN=DDB_G0290685 OS=Dictyostelium discoideum (Slime mold) PE=2 SV=2	PREDICTED: ice-structuring glycoprotein-like [Bombyx mori]
BGIBMGA001808	1.27599e-05	-0.608619	down	--	--	--	--	--	PREDICTED: uncharacterized protein LOC101743059 [Bombyx mori]
BGIBMGA004124	1.58491e-41	-2.13256	down	--	--	--	--	Calphotin GN=Cpn OS=Drosophila melanogaster (Fruit fly) PE=2 SV=2	putative cuticle protein CPH45 precursor [Bombyx mori]
Silkworm_newGene_1157	1.00404e-14	-1.05371	down	[GEPR]	--	Biological Process: disaccharide transport (GO:0015766);; Cellular Component: membrane (GO:0016020);; Molecular Function: sugar transmembrane transporter activity (GO:0051119);;	--	Facilitated trehalose transporter Tret1-2 homolog {ECO:0000250|UniProtKB:Q8MKK4} OS=Drosophila sechellia (Fruit fly) PE=3 SV=1	PREDICTED: facilitated trehalose transporter Tret1-like [Bombyx mori]
BGIBMGA011813	1.32533e-07	-0.825124	down	[MI]	--	Biological Process: CDP-choline pathway (GO:0006657);; Biological Process: biosynthetic process (GO:0009058);; Molecular Function: nucleotidyltransferase activity (GO:0016779);;	K00967|0.0|nvi:100117898|NV17583	Ethanolamine-phosphate cytidylyltransferase GN=pctA OS=Dictyostelium discoideum (Slime mold) PE=1 SV=1	PREDICTED: ethanolamine-phosphate cytidylyltransferase-like isoform X1 [Bombyx mori]
BGIBMGA003936	0.000341682	-0.531309	down	--	--	Cellular Component: integral component of membrane (GO:0016021);;	K06532|1e-07|ame:726582|similar to Prominin-like protein	--	PREDICTED: prominin-like protein-like [Bombyx mori]
BGIBMGA014105	0.00307301	-1.00707	down	[GEPR]	--	Molecular Function: inorganic phosphate transmembrane transporter activity (GO:0005315);; Molecular Function: high-affinity inorganic phosphate:sodium symporter activity (GO:0005316);; Biological Process: sodium ion transport (GO:0006814);; Cellular Component: integral component of membrane (GO:0016021);; Biological Process: phosphate ion transmembrane transport (GO:0035435);; Biological Process:…	--	Putative inorganic phosphate cotransporter GN=Picot OS=Drosophila melanogaster (Fruit fly) PE=1 SV=1	inorganic phosphate co-transporter [Bombyx mori]
BGIBMGA007864	1.88434e-06	-0.833908	down	[R]	General function prediction only	Biological Process: negative regulation of transcription from RNA polymerase II promoter (GO:0000122);; Biological Process: morphogenesis of an epithelium (GO:0002009);; Biological Process: nematode larval development (GO:0002119);; Molecular Function: nucleic acid binding (GO:0003676);; Molecular Function: DNA binding (GO:0003677);; Cellular Component: cytoplasm (GO:0005737);; Biological Process…	K09233|2e-82|tca:658487|similar to AGAP006736-PA	Zinc finger protein GLIS2 homolog GN=sug OS=Drosophila melanogaster (Fruit fly) PE=2 SV=1	PREDICTED: zinc finger protein GLI1-like [Bombyx mori]
BGIBMGA001695	4.49369e-06	-0.669961	down	--	--	--	K12311|1e-112|cqu:CpipJ_CPIJ015656|lysosomal alpha-mannosidase	Alpha-mannosidase 58 kDa subunit (Precursor) GN=manA OS=Dictyostelium discoideum (Slime mold) PE=1 SV=2	PREDICTED: lysosomal alpha-mannosidase-like [Bombyx mori]
BGIBMGA009220	1.34635e-05	-0.733489	down	--	--	--	--	--	PREDICTED: uncharacterized protein LOC101742817 isoform X1 [Bombyx mori]
BGIBMGA004355	0.00881106	-0.432586	down	[R]	General function prediction only	Molecular Function: sequence-specific DNA binding RNA polymerase II transcription factor activity (GO:0000981);; Biological Process: cell fate determination (GO:0001709);; Biological Process: regionalization (GO:0003002);; Biological Process: system process (GO:0003008);; Molecular Function: nucleic acid binding (GO:0003676);; Molecular Function: DNA binding (GO:0003677);; Molecular Function: pro…	--	Krueppel homolog 1 GN=Kr-h1 OS=Drosophila melanogaster (Fruit fly) PE=2 SV=2	PREDICTED: ras-responsive element-binding protein 1-like [Bombyx mori]
BGIBMGA009676	7.34375e-06	-2.71193	down	[IQ]	--	Molecular Function: magnesium ion binding (GO:0000287);; Cellular Component: peroxisome (GO:0005777);; Biological Process: bioluminescence (GO:0008218);; Molecular Function: ligase activity (GO:0016874);; Biological Process: single-organism metabolic process (GO:0044710);; Molecular Function: Photinus-luciferin 4-monooxygenase (ATP-hydrolyzing) activity (GO:0047077);;	--	Luciferin 4-monooxygenase OS=Luciola cruciata (Japanese firefly) PE=1 SV=1	PREDICTED: luciferin 4-monooxygenase-like [Bombyx mori]
BGIBMGA012699	0.00795235	-0.633343	down	--	--	--	--	UPF0746 protein DDB_G0281095 GN=DDB_G0281095 OS=Dictyostelium discoideum (Slime mold) PE=3 SV=1	PREDICTED: uncharacterized protein LOC101743969 [Bombyx mori]
BGIBMGA001320	0.000697153	-1.16751	down	--	--	Molecular Function: catalytic activity (GO:0003824);; Molecular Function: serine-type peptidase activity (GO:0008236);;	--	Trypsin, alkaline C (Precursor) OS=Manduca sexta (Tobacco hawkmoth) PE=2 SV=1	PREDICTED: trypsin, alkaline C-like [Bombyx mori]
BGIBMGA012408	3.1173e-10	-0.827575	down	--	--	Molecular Function: structural molecule activity (GO:0005198);; Molecular Function: binding (GO:0005488);; Cellular Component: extracellular region (GO:0005576);; Biological Process: puparial adhesion (GO:0007594);; Cellular Component: intracellular organelle (GO:0043229);; Biological Process: cellular response to ecdysone (GO:0071390);;	--	Salivary glue protein Sgs-3 (Precursor) GN=Sgs3 OS=Drosophila melanogaster (Fruit fly) PE=2 SV=1	PREDICTED: mucin-2-like [Bombyx mori]
BGIBMGA006008	9.94166e-16	-1.2475	down	--	--	Molecular Function: transcription regulatory region sequence-specific DNA binding (GO:0000976);; Molecular Function: sequence-specific DNA binding transcription factor activity (GO:0003700);; Cellular Component: nucleus (GO:0005634);; Biological Process: regulation of transcription, DNA-templated (GO:0006355);;	K09452|7e-53|cqu:CpipJ_CPIJ012081|homeobox protein	Homeobox protein aristaless GN=al OS=Drosophila melanogaster (Fruit fly) PE=1 SV=2	PREDICTED: homeobox protein aristaless-like [Bombyx mori]
BGIBMGA003572	0.00626316	-1.98936	down	--	--	--	--	--	PREDICTED: monocarboxylate transporter 9-like [Bombyx mori]
BGIBMGA006968	1.77336e-22	-2.16841	down	--	--	Molecular Function: kynurenine 3-monooxygenase activity (GO:0004502);; Cellular Component: mitochondrial outer membrane (GO:0005741);; Biological Process: tryptophan catabolic process (GO:0006569);; Cellular Component: integral component of membrane (GO:0016021);; Biological Process: quinolinate biosynthetic process (GO:0019805);; Biological Process: 'de novo' NAD biosynthetic process from trypto…	K00486|1e-112|cqu:CpipJ_CPIJ017147|kynurenine 3-monooxygenase	Kynurenine 3-monooxygenase {ECO:0000255|HAMAP-Rule:MF_03018} GN=kh OS=Aedes aegypti (Yellowfever mosquito) PE=1 SV=2	kynurenine 3-monooxygenase [Bombyx mori]
BGIBMGA009126	0.00626316	-0.955381	down	--	--	--	--	--	PREDICTED: oxidative stress-induced growth inhibitor 1-like [Bombyx mori]
BGIBMGA012700	4.40071e-17	-1.15301	down	[E]	Amino acid transport and metabolism	Molecular Function: glutamate synthase (NADPH) activity (GO:0004355);; Molecular Function: iron ion binding (GO:0005506);; Biological Process: glutamate biosynthetic process (GO:0006537);; Molecular Function: FMN binding (GO:0010181);; Molecular Function: glutamate synthase (NADH) activity (GO:0016040);; Molecular Function: flavin adenine dinucleotide binding (GO:0050660);; Molecular Function: ir…	--	--	glutamate synthase [Bombyx mori]
BGIBMGA008098	4.44433e-05	-0.592382	down	--	--	--	--	--	PREDICTED: uncharacterized protein LOC101735549 isoform X2 [Bombyx mori]
BGIBMGA010854	0.000168554	-1.60776	down	[Q]	Secondary metabolites biosynthesis, transport and catabolism	Molecular Function: monooxygenase activity (GO:0004497);; Molecular Function: iron ion binding (GO:0005506);; Molecular Function: electron carrier activity (GO:0009055);; Biological Process: response to organic substance (GO:0010033);; Molecular Function: oxidoreductase activity, acting on paired donors, with incorporation or reduction of molecular oxygen (GO:0016705);; Biological Process: respon…	K07424|1e-92|ame:412209|CYP6AS4	Cytochrome P450 6B7 GN=CYP6B7 OS=Helicoverpa armigera (Cotton bollworm) PE=2 SV=1	uncharacterized protein LOC101743305 [Bombyx mori]
BGIBMGA009544	3.92238e-08	-2.95999	down	[I]	Lipid transport and metabolism	Molecular Function: hydrolase activity (GO:0016787);; Molecular Function: carboxylic ester hydrolase activity (GO:0052689);;	--	Esterase FE4 (Precursor) OS=Myzus persicae (Green peach aphid) PE=1 SV=1	integument esterase 2 precursor [Bombyx mori]
BGIBMGA006775	5.89503e-13	-5.04878	down	--	--	Cellular Component: extracellular space (GO:0005615);; Biological Process: killing of cells of other organism (GO:0031640);; Biological Process: innate immune response (GO:0045087);; Biological Process: defense response to Gram-positive bacterium (GO:0050830);; Biological Process: defense response to fungus (GO:0050832);;	--	Lebocin-3 (Precursor) GN=LEB3 OS=Bombyx mori (Silk moth) PE=1 SV=2	lebocin-3 precursor [Bombyx mori]
BGIBMGA005559	0.00110954	-0.495216	down	--	--	Molecular Function: calcium ion binding (GO:0005509);; Cellular Component: extracellular region (GO:0005576);; Biological Process: multicellular organismal development (GO:0007275);; Biological Process: neuron projection development (GO:0031175);; Biological Process: neuron cellular homeostasis (GO:0070050);;	--	Mesencephalic astrocyte-derived neurotrophic factor homolog (Precursor) OS=Drosophila yakuba (Fruit fly) PE=3 SV=1	PREDICTED: mesencephalic astrocyte-derived neurotrophic factor homolog [Bombyx mori]
Silkworm_newGene_2071	0.00202706	-0.883926	down	[RTKL]	--	Molecular Function: nucleotide binding (GO:0000166);; Molecular Function: protein serine/threonine kinase activity (GO:0004674);; Molecular Function: protein binding (GO:0005515);; Molecular Function: ATP binding (GO:0005524);; Cellular Component: cytoplasm (GO:0005737);; Biological Process: protein phosphorylation (GO:0006468);; Biological Process: phosphorylation (GO:0016310);; Biological Proce…	--	Serine/threonine-protein kinase par-1 {ECO:0000250|UniProtKB:Q9TW45, ECO:0000312|EMBL:CAP25402.1} GN=par-1 OS=Caenorhabditis briggsae PE=3 SV=1	PREDICTED: LOW QUALITY PROTEIN: serine/threonine-protein kinase SIK2-like [Bombyx mori]
BGIBMGA006689	0.000366303	-0.886478	down	[I]	Lipid transport and metabolism	Molecular Function: acyl-CoA oxidase activity (GO:0003997);; Biological Process: fatty acid metabolic process (GO:0006631);; Biological Process: oxidation-reduction process (GO:0055114);;	K00232|0.0|tca:660385|similar to CG17544-PA, isoform A	Probable peroxisomal acyl-coenzyme A oxidase GN=C48B4.1 OS=Caenorhabditis elegans PE=3 SV=1	PREDICTED: peroxisomal acyl-coenzyme A oxidase 3-like [Bombyx mori]
BGIBMGA008736	2.35174e-43	-9.27563	down	--	--	Molecular Function: binding (GO:0005488);; Biological Process: multicellular organismal development (GO:0007275);; Biological Process: single-organism cellular process (GO:0044763);; Biological Process: single-organism developmental process (GO:0044767);; Biological Process: anatomical structure development (GO:0048856);; Biological Process: response to stimulus (GO:0050896);;	--	Hemolin (Precursor) OS=Manduca sexta (Tobacco hawkmoth) PE=2 SV=2	hemolin [Bombyx mori]
BGIBMGA012502	0.000152116	-0.644544	down	[ER]	--	--	K14388|4e-95|tca:662639|similar to sodium/solute symporter	Putative sodium-dependent multivitamin transporter GN=CG32669 OS=Drosophila melanogaster (Fruit fly) PE=2 SV=1	PREDICTED: LOW QUALITY PROTEIN: putative sodium-dependent multivitamin transporter-like [Bombyx mori]
BGIBMGA011451	0.000117732	-1.20385	down	--	--	--	--	--	hypothetical protein KGM_09946 [Danaus plexippus]
BGIBMGA007025	0.00709002	-0.758894	down	[E]	Amino acid transport and metabolism	Cellular Component: cytoplasm (GO:0005737);; Molecular Function: hydrolase activity, acting on carbon-nitrogen (but not peptide) bonds, in linear amides (GO:0016811);; Biological Process: salivary gland cell autophagic cell death (GO:0035071);; Biological Process: cellular metabolic process (GO:0044237);; Biological Process: primary metabolic process (GO:0044238);; Biological Process: organic sub…	K13051|1e-119|tca:662650|similar to asparaginase-like sperm autoantigen	Probable isoaspartyl peptidase/L-asparaginase GA20639 beta chain (Precursor) GN=GA20639 OS=Drosophila pseudoobscura pseudoobscura (Fruit fly) PE=3 SV=1	PREDICTED: probable isoaspartyl peptidase/L-asparaginase GA20639-like isoform X2 [Bombyx mori]
BGIBMGA011984	1.82997e-11	-5.89952	down	[E]	Amino acid transport and metabolism	Molecular Function: transferase activity (GO:0016740);;	K00814|1e-168|api:100164899|similar to alanine aminotransferase	Probable alanine aminotransferase, mitochondrial (Precursor) GN=gpt OS=Dictyostelium discoideum (Slime mold) PE=3 SV=1	PREDICTED: LOW QUALITY PROTEIN: alanine aminotransferase 2-like [Bombyx mori]
BGIBMGA001481	0.00690267	-0.434022	down	--	--	Biological Process: transcription, DNA-templated (GO:0006351);; Cellular Component: ELL-EAF complex (GO:0032783);;	--	--	PREDICTED: protein AF-9-like isoform X3 [Bombyx mori]
BGIBMGA007713	0.00351451	-0.457041	down	--	--	Biological Process: amino acid transmembrane transport (GO:0003333);; Molecular Function: amino acid transmembrane transporter activity (GO:0015171);; Cellular Component: integral component of membrane (GO:0016021);;	K13868|4e-31|phu:Phum_PHUM212700|amino acid transporter, putative	--	PREDICTED: B(0,+)-type amino acid transporter 1-like [Bombyx mori]
BGIBMGA003788	2.2718e-05	-0.594753	down	[I]	Lipid transport and metabolism	Molecular Function: catalytic activity (GO:0003824);;	K01897|0.0|dwi:Dwil_GK21733|GK21733 gene product from transcript GK21733-RA	Fatty acyl-CoA synthetase B (Precursor) GN=fcsB OS=Dictyostelium discoideum (Slime mold) PE=2 SV=1	PREDICTED: long-chain-fatty-acid--CoA ligase 4-like isoform X2 [Bombyx mori]
BGIBMGA011151	0.000720105	-0.755312	down	[J]	Translation, ribosomal structure and biogenesis	--	--	Transient receptor potential cation channel subfamily A member 1 homolog GN=trpa-1 OS=Caenorhabditis elegans PE=2 SV=5	PREDICTED: uncharacterized protein LOC101736183 [Bombyx mori]
BGIBMGA010811	0.00710252	-1.17669	down	[G]	Carbohydrate transport and metabolism	Biological Process: metabolic process (GO:0008152);; Molecular Function: hydrolase activity (GO:0016787);; Molecular Function: hydrolase activity, acting on glycosyl bonds (GO:0016798);;	--	Myrosinase 1 {ECO:0000303|PubMed:11804799} OS=Brevicoryne brassicae (Cabbage aphid) PE=1 SV=1	PREDICTED: lactase-phlorizin hydrolase-like [Bombyx mori]
BGIBMGA012864	0.00563376	-1.16192	down	--	--	Biological Process: peptidoglycan metabolic process (GO:0000270);; Molecular Function: protein binding (GO:0005515);; Cellular Component: extracellular region (GO:0005576);; Cellular Component: integral component of plasma membrane (GO:0005887);; Biological Process: positive regulation of biosynthetic process of antibacterial peptides active against Gram-positive bacteria (GO:0006965);; Biologica…	K01446|2e-18|tca:658050|PGRP	Peptidoglycan-recognition protein LB (Precursor) GN=PGRP-LB OS=Drosophila melanogaster (Fruit fly) PE=1 SV=1	peptidoglycan recognition protein precursor [Bombyx mori]
BGIBMGA004426	3.23952e-12	-1.45026	down	[GEPR]	--	Molecular Function: transporter activity (GO:0005215);; Biological Process: transport (GO:0006810);;	K08145|7e-10|tad:TRIADDRAFT_38377|hypothetical protein	Organic cation transporter 1 GN=oct-1 OS=Caenorhabditis elegans PE=1 SV=3	PREDICTED: facilitated trehalose transporter Tret1-like [Bombyx mori]
BGIBMGA012945	0.000489236	-1.4577	down	--	--	Molecular Function: binding (GO:0005488);;	--	Fatty acid-binding protein 1 GN=MFB1 OS=Manduca sexta (Tobacco hawkmoth) PE=2 SV=1	PREDICTED: fatty acid-binding protein 1-like [Bombyx mori]
Silkworm_newGene_1290	0.000128806	-2.18908	down	--	--	Cellular Component: membrane (GO:0016020);; Biological Process: metal ion transport (GO:0030001);; Molecular Function: metal ion transmembrane transporter activity (GO:0046873);; Biological Process: transmembrane transport (GO:0055085);;	K14709|1e-30|nvi:100124257|NV10551	Protein zntD GN=zntD OS=Dictyostelium discoideum (Slime mold) PE=2 SV=1	zinc/iron transporter [Danaus plexippus]
BGIBMGA004115	9.36126e-159	-7.34991	down	--	--	--	--	Calphotin GN=Cpn OS=Drosophila melanogaster (Fruit fly) PE=2 SV=2	PREDICTED: uncharacterized protein LOC101738644 [Bombyx mori]
BGIBMGA007033	1.49637e-05	-0.762685	down	--	--	--	--	--	hypothetical protein KGM_17751 [Danaus plexippus]
BGIBMGA002823	5.9063e-05	-0.656182	down	--	--	Molecular Function: protein binding (GO:0005515);; Cellular Component: intracellular (GO:0005622);; Biological Process: regulation of biological process (GO:0050789);;	--	Receptor-mediated endocytosis protein 6 GN=rme-6 OS=Caenorhabditis elegans PE=1 SV=2	PREDICTED: rab5 GDP/GTP exchange factor-like [Bombyx mori]
BGIBMGA000222	0.000771686	-0.529851	down	--	--	Cellular Component: lysosome (GO:0005764);; Biological Process: phagocytosis (GO:0006909);; Cellular Component: membrane (GO:0016020);;	K12386|1e-132|dan:Dana_GF18270|GF18270 gene product from transcript GF18270-RA	Cystinosin homolog GN=CG17119 OS=Drosophila melanogaster (Fruit fly) PE=1 SV=2	PREDICTED: cystinosin homolog isoform X1 [Bombyx mori]
BGIBMGA000680	6.91486e-12	-1.34021	down	[E]	Amino acid transport and metabolism	Molecular Function: catalytic activity (GO:0003824);; Molecular Function: glutamate-ammonia ligase activity (GO:0004356);; Biological Process: glutamine biosynthetic process (GO:0006542);; Biological Process: engulfment of apoptotic cell (GO:0043652);;	K01915|0.0|tca:656087|similar to CG1743-PB, isoform B	Glutamine synthetase 2 cytoplasmic GN=Gs2 OS=Drosophila melanogaster (Fruit fly) PE=2 SV=3	PREDICTED: glutamine synthetase 2 cytoplasmic-like isoform X1 [Bombyx mori]
BGIBMGA007880	7.12532e-16	-1.04782	down	--	--	Cellular Component: proteasome complex (GO:0000502);; Molecular Function: 1-acylglycerol-3-phosphate O-acyltransferase activity (GO:0003841);; Cellular Component: endoplasmic reticulum (GO:0005783);; Biological Process: metabolic process (GO:0008152);; Cellular Component: membrane (GO:0016020);; Biological Process: Wnt signaling pathway (GO:0016055);; Biological Process: primary metabolic process…	K13509|4e-60|tca:656882|similar to CG3812-PA, isoform A	Putative 1-acyl-sn-glycerol-3-phosphate acyltransferase acl-2 GN=acl-2 OS=Caenorhabditis elegans PE=3 SV=1	PREDICTED: 1-acyl-sn-glycerol-3-phosphate acyltransferase alpha-like [Bombyx mori]
BGIBMGA013863	2.15953e-06	-3.34325	down	--	--	Cellular Component: extracellular region (GO:0005576);; Biological Process: defense response to bacterium (GO:0042742);; Biological Process: innate immune response (GO:0045087);;	--	Gloverin OS=Hyalophora cecropia (Cecropia moth) PE=1 SV=2	gloverin 1 precursor [Bombyx mori]
BGIBMGA009102	6.80542e-05	-1.12955	down	--	--	--	--	--	PREDICTED: uncharacterized protein LOC101740269 [Bombyx mori]
BGIBMGA001926	0.00351259	-0.462076	down	[H]	Coenzyme transport and metabolism	Molecular Function: dimethylallyltranstransferase activity (GO:0004161);; Molecular Function: geranyltranstransferase activity (GO:0004337);; Biological Process: isoprenoid biosynthetic process (GO:0008299);;	K00787|1e-163|tca:661272|Fpps	Farnesyl diphosphate synthase GN=fps OS=Dictyostelium discoideum (Slime mold) PE=2 SV=1	farnesyl pyrophosphate syntase [Bombyx mori]
BGIBMGA009978	0.00343774	-0.456636	down	[R]	General function prediction only	Biological Process: nematode larval development (GO:0002119);; Cellular Component: nucleolus (GO:0005730);; Biological Process: RNA processing (GO:0006396);; Biological Process: gonad development (GO:0008406);; Biological Process: embryo development ending in birth or egg hatching (GO:0009792);; Cellular Component: Cajal body (GO:0015030);; Biological Process: cell migration (GO:0016477);; Cellul…	--	Transcriptional regulator ATRX homolog GN=xnp-1 OS=Caenorhabditis elegans PE=1 SV=1	PREDICTED: nucleolin 2-like [Bombyx mori]
BGIBMGA004090	0.00747518	-0.596633	down	--	--	Molecular Function: nucleotide binding (GO:0000166);; Biological Process: metabolic process (GO:0008152);; Biological Process: cellular process (GO:0009987);; Molecular Function: nucleoside-triphosphatase activity (GO:0017111);;	K14572|0.0|dan:Dana_GF11804|GF11804 gene product from transcript GF11804-RA	Midasin GN=mdn1 OS=Dictyostelium discoideum (Slime mold) PE=3 SV=2	PREDICTED: LOW QUALITY PROTEIN: midasin-like [Bombyx mori]
BGIBMGA009278	0.00474179	-0.450674	down	--	--	--	--	--	hypothetical protein KGM_12872 [Danaus plexippus]
BGIBMGA000185	0.001644	-0.674849	down	[G]	Carbohydrate transport and metabolism	Molecular Function: DNA binding (GO:0003677);; Biological Process: metabolic process (GO:0008152);; Biological Process: cellular process (GO:0009987);; Cellular Component: nuclear lumen (GO:0031981);; Biological Process: defense response to bacterium (GO:0042742);;	--	Uncharacterized proline-rich protein (Fragment) OS=Owenia fusiformis PE=4 SV=1	PREDICTED: uncharacterized protein LOC101746904 [Bombyx mori]
BGIBMGA009664	0.000152116	-0.680848	down	--	--	Molecular Function: protein binding (GO:0005515);; Biological Process: single-organism cellular process (GO:0044763);; Biological Process: single-organism developmental process (GO:0044767);; Biological Process: organ development (GO:0048513);; Biological Process: regulation of cellular process (GO:0050794);;	--	Cyclin-T GN=CycT OS=Drosophila melanogaster (Fruit fly) PE=1 SV=2	PREDICTED: cyclin-T-like [Bombyx mori]
Silkworm_newGene_2070	0.00855115	-0.424121	down	[RTKL]	--	Molecular Function: protein kinase activity (GO:0004672);; Molecular Function: protein serine/threonine kinase activity (GO:0004674);; Molecular Function: protein binding (GO:0005515);; Molecular Function: ATP binding (GO:0005524);; Cellular Component: cytoplasm (GO:0005737);; Biological Process: protein phosphorylation (GO:0006468);; Cellular Component: intracellular organelle (GO:0043229);; Bio…	--	Serine/threonine-protein kinase par-1 {ECO:0000303|PubMed:7758115, ECO:0000312|EMBL:CAB54263.1} OS=Caenorhabditis elegans PE=1 SV=1	PREDICTED: LOW QUALITY PROTEIN: serine/threonine-protein kinase SIK2-like [Bombyx mori]
BGIBMGA003894	0.00512994	-0.819437	down	--	--	Cellular Component: membrane (GO:0016020);;	K14209|1e-143|tca:658392|similar to CG16700-PA	Putative amino acid permease F59B2.2 GN=F59B2.2 OS=Caenorhabditis elegans PE=3 SV=2	hypothetical protein KGM_08787 [Danaus plexippus]
BGIBMGA012258	2.55925e-44	-7.67447	down	[R]	General function prediction only	Biological Process: locomotory behavior (GO:0007626);; Cellular Component: synaptic vesicle (GO:0008021);; Biological Process: positive regulation of necrotic cell death (GO:0010940);; Cellular Component: integral component of membrane (GO:0016021);; Biological Process: cellular component organization (GO:0016043);; Biological Process: defecation (GO:0030421);; Biological Process: regulation of p…	--	Sperm vesicle fusion protein fer-1 GN=fer-1 OS=Caenorhabditis elegans PE=2 SV=1	PREDICTED: otoferlin-like [Bombyx mori]
BGIBMGA001007	2.16259e-07	-0.705419	down	[GEPR]	--	Cellular Component: integral component of membrane (GO:0016021);; Biological Process: transmembrane transport (GO:0055085);;	--	MATH and LRR domain-containing protein PFE0570w GN=PFE0570w OS=Plasmodium falciparum (isolate 3D7) PE=2 SV=1	PREDICTED: uncharacterized protein LOC101744989 [Bombyx mori]
BGIBMGA002412	0.000325675	-0.717578	down	--	--	Molecular Function: NAD+ ADP-ribosyltransferase activity (GO:0003950);; Biological Process: protein ADP-ribosylation (GO:0006471);; Biological Process: chaeta development (GO:0022416);; Biological Process: wing disc development (GO:0035220);; Biological Process: single-organism cellular process (GO:0044763);; Biological Process: regulation of proteasome assembly (GO:0090364);;	--	Enolase-phosphatase E1 {ECO:0000255|HAMAP-Rule:MF_03117} GN=AAEL000109 OS=Aedes aegypti (Yellowfever mosquito) PE=3 SV=1	PREDICTED: uncharacterized protein LOC101747225 [Bombyx mori]
Silkworm_newGene_1138	8.51311e-05	-0.563771	down	[S]	Function unknown	Cellular Component: membrane (GO:0016020);;	--	--	PREDICTED: transmembrane protein 165-like [Bombyx mori]
BGIBMGA011017	4.23107e-13	-1.13072	down	[GEPR]	--	Molecular Function: transporter activity (GO:0005215);; Biological Process: transport (GO:0006810);; Biological Process: disaccharide transport (GO:0015766);; Cellular Component: membrane (GO:0016020);; Molecular Function: substrate-specific transmembrane transporter activity (GO:0022891);;	--	Organic cation transporter protein GN=Orct OS=Drosophila melanogaster (Fruit fly) PE=1 SV=1	PREDICTED: organic cation transporter protein-like [Bombyx mori]
BGIBMGA010439	0.000106773	-1.19081	down	--	--	Molecular Function: lysozyme activity (GO:0003796);; Biological Process: cell wall macromolecule catabolic process (GO:0016998);; Biological Process: cytolysis (GO:0019835);; Biological Process: defense response to bacterium (GO:0042742);;	K13915|7e-51|aag:AaeL_AAEL003723|lysozyme P, putative	Lysozyme (Precursor) OS=Bombyx mori (Silk moth) PE=1 SV=1	lysozyme precursor [Bombyx mori]
BGIBMGA000074	4.40163e-06	-0.639327	down	[J]	Translation, ribosomal structure and biogenesis	Cellular Component: dense fibrillar component (GO:0001651);; Biological Process: nematode larval development (GO:0002119);; Molecular Function: mRNA binding (GO:0003729);; Cellular Component: extracellular region (GO:0005576);; Cellular Component: small nucleolar ribonucleoprotein complex (GO:0005732);; Biological Process: rRNA processing (GO:0006364);; Biological Process: tRNA processing (GO:000…	K14563|0.0|dmo:Dmoj_GI18675|GI18675 gene product from transcript GI18675-RA	rRNA 2&apos;-O-methyltransferase fibrillarin OS=Drosophila erecta (Fruit fly) PE=3 SV=1	PREDICTED: rRNA 2&apos;-O-methyltransferase fibrillarin-like [Bombyx mori]
BGIBMGA010739	0.00284344	-0.506624	down	[J]	Translation, ribosomal structure and biogenesis	Biological Process: nematode larval development (GO:0002119);; Biological Process: embryo development ending in birth or egg hatching (GO:0009792);; Biological Process: positive regulation of growth rate (GO:0040010);; Biological Process: positive regulation of multicellular organism growth (GO:0040018);; Biological Process: hermaphrodite genitalia development (GO:0040035);;	K14564|0.0|nvi:100120066|NV17016	Uncharacterized NOP5 family protein K07C5.4 GN=K07C5.4 OS=Caenorhabditis elegans PE=3 SV=1	PREDICTED: nucleolar protein 56-like [Bombyx mori]
BGIBMGA007111	1.06593e-05	-0.613072	down	[F]	Nucleotide transport and metabolism	Molecular Function: dihydroorotate dehydrogenase activity (GO:0004152);; Molecular Function: dihydroorotate oxidase activity (GO:0004158);; Cellular Component: cytoplasm (GO:0005737);; Biological Process: 'de novo' pyrimidine nucleobase biosynthetic process (GO:0006207);; Biological Process: uracil catabolic process (GO:0006212);; Biological Process: thymidine catabolic process (GO:0006214);; Bio…	K00207|0.0|aag:AaeL_AAEL014199|dihydropyrimidine dehydrogenase	Dihydropyrimidine dehydrogenase [NADP(+)] GN=dpyd-1 OS=Caenorhabditis elegans PE=3 SV=2	PREDICTED: dihydropyrimidine dehydrogenase [NADP(+)]-like isoform X1 [Bombyx mori]
BGIBMGA006085	0.000268186	-0.563865	down	[J]	Translation, ribosomal structure and biogenesis	Biological Process: nematode larval development (GO:0002119);; Cellular Component: nucleolus (GO:0005730);; Biological Process: rRNA processing (GO:0006364);; Biological Process: embryo development ending in birth or egg hatching (GO:0009792);; Biological Process: positive regulation of growth rate (GO:0040010);; Biological Process: positive regulation of multicellular organism growth (GO:0040018…	K14565|0.0|tca:662214|similar to CG10206-PA	Nucleolar protein 58 GN=nop58 OS=Dictyostelium discoideum (Slime mold) PE=3 SV=1	PREDICTED: nucleolar protein 58-like isoform X1 [Bombyx mori]
BGIBMGA011607	3.7158e-05	-1.89566	down	[G]	Carbohydrate transport and metabolism	Molecular Function: hydrolase activity, hydrolyzing O-glycosyl compounds (GO:0004553);; Cellular Component: extracellular region (GO:0005576);; Biological Process: carbohydrate metabolic process (GO:0005975);; Biological Process: regulation of innate immune response (GO:0045088);;	--	Beta-1,3-glucan-binding protein (Precursor) OS=Plodia interpunctella (Indianmeal moth) PE=1 SV=1	beta-1,3-glucan recognition protein 3 precursor [Bombyx mori]
BGIBMGA003151	0.00186693	-0.475521	down	[L]	Replication, recombination and repair	Biological Process: morphogenesis of an epithelium (GO:0002009);; Biological Process: nematode larval development (GO:0002119);; Molecular Function: DNA topoisomerase activity (GO:0003916);; Molecular Function: DNA topoisomerase type I activity (GO:0003917);; Cellular Component: nucleolus (GO:0005730);; Biological Process: DNA metabolic process (GO:0006259);; Biological Process: receptor-mediated…	K03163|0.0|tca:659830|similar to DNA topoisomerase I	DNA topoisomerase 1 GN=Top1 OS=Drosophila melanogaster (Fruit fly) PE=1 SV=1	PREDICTED: LOW QUALITY PROTEIN: DNA topoisomerase 1-like [Bombyx mori]
BGIBMGA000583	9.49562e-05	-0.734254	down	[M]	Cell wall/membrane/envelope biogenesis	Molecular Function: protein binding (GO:0005515);; Cellular Component: extracellular region (GO:0005576);; Biological Process: positive regulation of biosynthetic process of antibacterial peptides active against Gram-positive bacteria (GO:0006965);; Biological Process: Toll signaling pathway (GO:0008063);; Molecular Function: signaling pattern recognition receptor activity (GO:0008329);; Biologic…	--	Peptidoglycan recognition protein (Precursor) GN=PGRP OS=Trichoplusia ni (Cabbage looper) PE=1 SV=1	PREDICTED: peptidoglycan-recognition protein 2-like [Bombyx mori]
BGIBMGA012195	0.00813641	-0.435441	down	--	--	Molecular Function: RNA binding (GO:0003723);; Molecular Function: adenosine deaminase activity (GO:0004000);; Biological Process: RNA processing (GO:0006396);; Biological Process: response to stress (GO:0006950);; Biological Process: circadian rhythm (GO:0007623);; Biological Process: locomotory behavior (GO:0007626);; Biological Process: RNA modification (GO:0009451);; Biological Process: respo…	K13194|1e-111|mcc:722016|ADARB1	Double-stranded RNA-specific editase Adar OS=Drosophila melanogaster (Fruit fly) PE=1 SV=2	PREDICTED: LOW QUALITY PROTEIN: double-stranded RNA-specific editase 1 [Bombyx mori]
BGIBMGA004121	5.45209e-11	-0.965009	down	--	--	--	--	Calphotin GN=Cpn OS=Drosophila melanogaster (Fruit fly) PE=2 SV=2	PREDICTED: actin cytoskeleton-regulatory complex protein PAN1-like [Bombyx mori]
BGIBMGA004515	0.00317241	-0.499758	down	--	--	Biological Process: reproduction (GO:0000003);; Cellular Component: cytoplasm (GO:0005737);; Biological Process: protein lipidation (GO:0006497);; Biological Process: response to stress (GO:0006950);; Biological Process: determination of adult lifespan (GO:0008340);; Biological Process: regulation of autophagy (GO:0010506);; Biological Process: regulation of translational initiation by eIF2 alpha…	--	Protein lethal(2)essential for life GN=l(2)efl OS=Drosophila melanogaster (Fruit fly) PE=1 SV=1	heat shock protein hsp23.7 precursor [Bombyx mori]
BGIBMGA014360	1.21632e-08	-6.42498	down	--	--	Cellular Component: extracellular region (GO:0005576);; Biological Process: defense response to bacterium (GO:0042742);; Biological Process: defense response to protozoan (GO:0042832);; Biological Process: innate immune response (GO:0045087);;	--	Putative defense protein (Precursor) OS=Bombyx mori (Silk moth) PE=2 SV=1	putative defense protein precursor [Bombyx mori]
BGIBMGA013885	0.000310417	-0.527863	down	--	--	Cellular Component: Golgi apparatus (GO:0005794);; Biological Process: protein glycosylation (GO:0006486);; Molecular Function: galactosyltransferase activity (GO:0008378);; Cellular Component: integral component of membrane (GO:0016021);;	--	Beta-1,3-galactosyltransferase brn GN=brn OS=Drosophila melanogaster (Fruit fly) PE=2 SV=2	PREDICTED: beta-1,3-galactosyltransferase 5-like [Bombyx mori]
BGIBMGA005805	0.00796212	-0.455032	down	[I]	Lipid transport and metabolism	Biological Process: negative regulation of transcription from RNA polymerase II promoter (GO:0000122);; Molecular Function: RNA polymerase II regulatory region sequence-specific DNA binding (GO:0000977);; Molecular Function: RNA polymerase II core promoter proximal region sequence-specific DNA binding transcription factor activity involved in positive regulation of transcription (GO:0001077);; Mo…	--	Acetylcholinesterase (Precursor) GN=Ace OS=Anopheles gambiae (African malaria mosquito) PE=3 SV=3	PREDICTED: neuroligin-2-like [Bombyx mori]
BGIBMGA013313	4.46509e-06	-1.17638	down	[O]	Posttranslational modification, protein turnover, chaperones	Molecular Function: phosphotyrosine binding (GO:0001784);; Molecular Function: ubiquitin-protein transferase activity (GO:0004842);; Molecular Function: signal transducer activity (GO:0004871);; Molecular Function: calcium ion binding (GO:0005509);; Cellular Component: nucleus (GO:0005634);; Cellular Component: cell cortex (GO:0005938);; Biological Process: proteolysis (GO:0006508);; Biological P…	K04707|1e-130|aag:AaeL_AAEL009739|cbl-d	RING finger protein 5 GN=rnf-5 OS=Caenorhabditis elegans PE=1 SV=1	PREDICTED: LOW QUALITY PROTEIN: E3 ubiquitin-protein ligase CBL-like [Bombyx mori]
BGIBMGA005658	9.6015e-15	-1.95293	down	--	--	Cellular Component: extracellular region (GO:0005576);; Biological Process: defense response to bacterium (GO:0042742);; Biological Process: innate immune response (GO:0045087);;	--	Gloverin OS=Hyalophora cecropia (Cecropia moth) PE=1 SV=2	gloverin 2 precursor [Bombyx mori]

## Sheet: BC9-_vs_P50-
Genes that were differentially expressed in BC9- vs. P50-.
#ID	FDR	log2FC	regulated	COG_class	COG_class_annotation	GO_annotation	KEGG_annotation	Swissprot_annotation	nr_annotation
Silkworm_newGene_3456	6.12873e-05	-1.01344	down	--	--	--	--	--	PREDICTED: leucine-rich repeat-containing protein C10orf11 homolog, partial [Bombyx mori]
BGIBMGA013478	0.00765387	-0.540518	down	[RTKL]	--	Biological Process: reproduction (GO:0000003);; Biological Process: morphogenesis of an epithelial sheet (GO:0002011);; Biological Process: nematode larval development (GO:0002119);; Molecular Function: protein serine/threonine kinase activity (GO:0004674);; Molecular Function: receptor signaling protein serine/threonine kinase activity (GO:0004702);; Molecular Function: ATP binding (GO:0005524);…	K04412|0.0|nvi:100120481|NV15295	Serine/threonine-protein kinase hippo GN=hpo OS=Drosophila melanogaster (Fruit fly) PE=1 SV=1	HPO [Bombyx mori]
BGIBMGA009210	1.16716e-09	-0.818424	down	--	--	--	--	--	PREDICTED: uncharacterized protein LOC101744163 [Bombyx mori]
Silkworm_newGene_4253	2.6811e-16	#NAME?	down	--	--	--	--	Transmembrane protein 258 homolog GN=CG9669 OS=Drosophila melanogaster (Fruit fly) PE=1 SV=1	PREDICTED: transmembrane protein 258-like [Bombyx mori]
BGIBMGA001720	3.45032e-07	2.70433	up	[R]	General function prediction only	Biological Process: regionalization (GO:0003002);; Molecular Function: nucleic acid binding (GO:0003676);; Molecular Function: DNA binding (GO:0003677);; Molecular Function: catalytic activity (GO:0003824);; Biological Process: regulation of transcription, DNA-templated (GO:0006355);; Biological Process: organelle organization (GO:0006996);; Biological Process: meiotic nuclear division (GO:000712…	--	Protein suppressor of hairy wing GN=su(Hw) OS=Drosophila melanogaster (Fruit fly) PE=1 SV=2	PREDICTED: zinc finger Y-chromosomal protein-like [Bombyx mori]
BGIBMGA000788	1.30166e-06	0.945028	up	--	--	Molecular Function: copper ion transmembrane transporter activity (GO:0005375);; Cellular Component: integral component of membrane (GO:0016021);; Biological Process: copper ion transmembrane transport (GO:0035434);;	K14686|2e-47|tca:660576|similar to CG3977-PA	Protein P80 (Precursor) GN=p80 OS=Dictyostelium discoideum (Slime mold) PE=2 SV=1	copper transporter [Bombyx mori]
BGIBMGA008370	0.000139318	0.566038	up	--	--	--	K09106|3e-29|tca:663308|similar to upstream transcription factor 2	Upstream stimulatory factor OS=Strongylocentrotus purpuratus (Purple sea urchin) PE=2 SV=1	PREDICTED: upstream stimulatory factor 1-like isoform X1 [Bombyx mori]
BGIBMGA013439	2.41981e-07	-1.31348	down	--	--	Biological Process: cell adhesion (GO:0007155);; Cellular Component: integral component of membrane (GO:0016021);;	--	Sensory neuron membrane protein 1 {ECO:0000250|UniProtKB:Q9VDD3, ECO:0000312|EMBL:EDS40328.1} GN=CPIJ014330 OS=Culex quinquefasciatus (Southern house mosquito) PE=3 SV=2	scavenger receptor class B member 1-like [Bombyx mori]
BGIBMGA004366	0.00316189	-0.541944	down	[R]	General function prediction only	Biological Process: learning or memory (GO:0007611);; Biological Process: metabolic process (GO:0008152);; Biological Process: cellular process (GO:0009987);; Molecular Function: enzyme binding (GO:0019899);; Biological Process: response to chemical (GO:0042221);; Cellular Component: cytoplasmic part (GO:0044444);;	K11205|7e-33|aga:AgaP_AGAP012038|AGAP012038-PA	--	PREDICTED: glutamate--cysteine ligase regulatory subunit-like [Bombyx mori]
BGIBMGA008010	8.49953e-06	0.725011	up	[H]	Coenzyme transport and metabolism	Molecular Function: 5-aminolevulinate synthase activity (GO:0003870);; Biological Process: multicellular organismal development (GO:0007275);; Molecular Function: pyridoxal phosphate binding (GO:0030170);; Biological Process: tetrapyrrole biosynthetic process (GO:0033014);;	K00643|0.0|tca:655127|similar to CG3017-PA	Serine palmitoyltransferase 3 GN=sptl-3 OS=Caenorhabditis elegans PE=3 SV=2	PREDICTED: 5-aminolevulinate synthase, nonspecific, mitochondrial-like [Bombyx mori]
BGIBMGA011608	0.00645316	1.1145	up	[G]	Carbohydrate transport and metabolism	Molecular Function: hydrolase activity, hydrolyzing O-glycosyl compounds (GO:0004553);; Cellular Component: extracellular region (GO:0005576);; Biological Process: carbohydrate metabolic process (GO:0005975);; Biological Process: regulation of innate immune response (GO:0045088);;	--	Beta-1,3-glucan-binding protein (Precursor) OS=Bombyx mori (Silk moth) PE=1 SV=1	beta-1,3-glucan-binding protein precursor [Bombyx mori]
BGIBMGA004160	4.1541e-09	0.818534	up	--	--	Biological Process: single-organism process (GO:0044699);;	--	WD repeat-containing protein CG11141 GN=CG11141 OS=Drosophila melanogaster (Fruit fly) PE=1 SV=1	PREDICTED: WD repeat-containing protein CG11141-like [Bombyx mori]
BGIBMGA010698	1.20798e-05	0.719387	up	--	--	--	K14343|4e-15|phu:Phum_PHUM095630|Ileal sodium/bile acid cotransporter, putative	--	PREDICTED: uncharacterized protein LOC101736665 [Bombyx mori]
BGIBMGA003258	0.00316189	-0.49565	down	[T]	Signal transduction mechanisms	Molecular Function: nucleotide binding (GO:0000166);; Molecular Function: protein kinase activity (GO:0004672);; Molecular Function: ATP binding (GO:0005524);; Cellular Component: mitochondrion (GO:0005739);; Biological Process: carbohydrate metabolic process (GO:0005975);; Biological Process: determination of adult lifespan (GO:0008340);; Molecular Function: kinase activity (GO:0016301);; Biolog…	--	[Pyruvate dehydrogenase (acetyl-transferring)] kinase, mitochondrial (Precursor) GN=Pdk OS=Drosophila melanogaster (Fruit fly) PE=2 SV=2	pyruvate dehydrogenase kinase [Bombyx mori]
BGIBMGA005988	6.62002e-05	-0.679758	down	[ER]	--	Molecular Function: transporter activity (GO:0005215);; Cellular Component: integral component of membrane (GO:0016021);; Biological Process: transmembrane transport (GO:0055085);;	--	Putative sodium-dependent multivitamin transporter GN=CG32669 OS=Drosophila melanogaster (Fruit fly) PE=2 SV=1	PREDICTED: sodium-coupled monocarboxylate transporter 1-like [Bombyx mori]
BGIBMGA013600	0.00960882	0.760682	up	--	--	--	--	Uncharacterized protein DDB_G0271670 (Precursor) GN=DDB_G0271670 OS=Dictyostelium discoideum (Slime mold) PE=3 SV=1	hypothetical protein KGM_15294 [Danaus plexippus]
Silkworm_newGene_4764	0.00471985	-0.486176	down	--	--	Molecular Function: calcium ion binding (GO:0005509);; Cellular Component: plasma membrane (GO:0005886);; Biological Process: homophilic cell adhesion via plasma membrane adhesion molecules (GO:0007156);; Biological Process: multicellular organismal development (GO:0007275);; Cellular Component: integral component of membrane (GO:0016021);; Biological Process: single-organism cellular process (GO…	--	Cadherin-related tumor suppressor (Precursor) GN=ft OS=Drosophila melanogaster (Fruit fly) PE=1 SV=3	cadherin-like membrane protein precursor [Bombyx mori]
Silkworm_newGene_4098	2.87085e-07	0.783675	up	--	--	Biological Process: border follicle cell migration (GO:0007298);; Biological Process: ovarian nurse cell to oocyte transport (GO:0007300);; Cellular Component: synaptic vesicle (GO:0008021);; Cellular Component: membrane (GO:0016020);; Biological Process: metal ion transport (GO:0030001);; Molecular Function: enzyme regulator activity (GO:0030234);; Cellular Component: axon (GO:0030424);; Biologi…	K14716|6e-38|ame:552697|similar to fear-of-intimacy CG6817-PA	Zinc transporter foi (Precursor) OS=Drosophila melanogaster (Fruit fly) PE=1 SV=3	PREDICTED: zinc transporter foi-like [Bombyx mori]
BGIBMGA011173	0.0016718	0.589393	up	--	--	Biological Process: fatty acid biosynthetic process (GO:0006633);; Cellular Component: integral component of membrane (GO:0016021);; Molecular Function: oxidoreductase activity, acting on paired donors, with incorporation or reduction of molecular oxygen (GO:0016705);; Biological Process: oxidation-reduction process (GO:0055114);;	K04712|1e-42|tca:660778|similar to CG9078-PA	Putative sphingolipid delta(4)-desaturase/C4-hydroxylase GN=ttm-5 OS=Caenorhabditis elegans PE=3 SV=1	PREDICTED: sphingolipid delta(4)-desaturase DES1-like isoform X2 [Bombyx mori]
BGIBMGA008520	1.83889e-06	0.848733	up	--	--	--	--	--	hypothetical protein KGM_19088 [Danaus plexippus]
BGIBMGA012688	6.13898e-18	1.16438	up	--	--	Molecular Function: ATP binding (GO:0005524);; Cellular Component: integral component of peroxisomal membrane (GO:0005779);; Biological Process: ATP catabolic process (GO:0006200);; Biological Process: peroxisome organization (GO:0007031);; Molecular Function: xenobiotic-transporting ATPase activity (GO:0008559);; Molecular Function: hydrolase activity (GO:0016787);; Cellular Component: ATP-bindi…	K05677|0.0|phu:Phum_PHUM308490|peroxisomal membrane protein 70 abcd3, putative (EC:3.6.3.44)	ABC transporter D family member 2 GN=abcD2 OS=Dictyostelium discoideum (Slime mold) PE=3 SV=1	PREDICTED: ATP-binding cassette sub-family D member 3-like, partial [Bombyx mori]
BGIBMGA006306	0.00576634	1.58133	up	--	--	Molecular Function: endopeptidase inhibitor activity (GO:0004866);; Cellular Component: extracellular space (GO:0005615);; Biological Process: negative regulation of endopeptidase activity (GO:0010951);;	--	Probable serine/threonine-protein kinase DDB_G0275165 GN=DDB_G0275165 OS=Dictyostelium discoideum (Slime mold) PE=3 SV=1	hypothetical protein KGM_11204 [Danaus plexippus]
BGIBMGA006297	2.1764e-17	-1.40131	down	--	--	Cellular Component: extracellular region (GO:0005576);; Biological Process: negative regulation of peptidase activity (GO:0010466);; Molecular Function: peptidase inhibitor activity (GO:0030414);;	--	Papilin (Precursor) GN=Ppn OS=Drosophila melanogaster (Fruit fly) PE=1 SV=2	Kal-1 protein precursor [Bombyx mori]
BGIBMGA006045	0.000892022	-0.538509	down	[R]	General function prediction only	Molecular Function: GTPase activity (GO:0003924);; Molecular Function: protein binding (GO:0005515);; Molecular Function: GTP binding (GO:0005525);; Biological Process: apoptotic process (GO:0006915);; Biological Process: small GTPase mediated signal transduction (GO:0007264);; Biological Process: germarium-derived egg chamber formation (GO:0007293);; Biological Process: axon guidance (GO:0007411…	K07889|1e-123|tca:100141572|Rab5	Ras-related protein Rab-5A GN=rab5A OS=Dictyostelium discoideum (Slime mold) PE=3 SV=1	small GTP binding protein RAB5 [Bombyx mori]
BGIBMGA003109	0.00646696	-1.6351	down	[E]	Amino acid transport and metabolism	Molecular Function: peptidase activity (GO:0008233);;	K09645|2e-26|aga:AgaP_AGAP005434|AGAP005434-PA	Venom serine carboxypeptidase (Precursor) OS=Apis mellifera (Honeybee) PE=2 SV=1	PREDICTED: venom serine carboxypeptidase-like [Bombyx mori]
BGIBMGA013991	8.47518e-12	Inf	up	--	--	--	--	--	PREDICTED: uncharacterized protein LOC101735900 [Bombyx mori]
BGIBMGA011190	0.000944573	0.509709	up	[RTKL]	--	Molecular Function: calmodulin-dependent protein kinase activity (GO:0004683);; Molecular Function: calmodulin binding (GO:0005516);; Molecular Function: ATP binding (GO:0005524);; Cellular Component: nucleus (GO:0005634);; Cellular Component: cytoplasm (GO:0005737);; Biological Process: protein phosphorylation (GO:0006468);; Biological Process: cell adhesion (GO:0007155);; Biological Process: le…	K04443|1e-178|aag:AaeL_AAEL009402|map kinase-activated protein kinase (mapkapk)	MAP kinase-activated protein kinase 2 GN=MAPk-Ak2 OS=Drosophila melanogaster (Fruit fly) PE=2 SV=1	PREDICTED: MAP kinase-activated protein kinase 2-like [Bombyx mori]
BGIBMGA004654	5.27166e-06	-0.65117	down	--	--	Molecular Function: NADPH:quinone reductase activity (GO:0003960);; Molecular Function: [acyl-carrier-protein] S-acetyltransferase activity (GO:0004313);; Molecular Function: [acyl-carrier-protein] S-malonyltransferase activity (GO:0004314);; Molecular Function: 3-oxoacyl-[acyl-carrier-protein] synthase activity (GO:0004315);; Molecular Function: 3-oxoacyl-[acyl-carrier-protein] reductase (NADPH)…	K00665|9e-15|tca:658978|similar to CG3523-PA	--	PREDICTED: fatty acid synthase-like [Bombyx mori]
BGIBMGA013628	2.64493e-15	-2.15836	down	[GEPR]	--	Cellular Component: integral component of membrane (GO:0016021);; Biological Process: transmembrane transport (GO:0055085);;	--	--	PREDICTED: synaptic vesicle glycoprotein 2A-like [Bombyx mori]
Silkworm_newGene_12	2.22367e-10	-2.92283	down	--	--	Molecular Function: olfactory receptor activity (GO:0004984);; Molecular Function: odorant binding (GO:0005549);; Cellular Component: membrane (GO:0016020);; Biological Process: detection of chemical stimulus involved in sensory perception of smell (GO:0050911);;	--	--	olfactory receptor [Bombyx mori]
BGIBMGA006234	0.00882766	-0.435847	down	--	--	Molecular Function: peptidase activity, acting on L-amino acid peptides (GO:0070011);;	--	Angiotensin-converting enzyme (Precursor) GN=ACE OS=Theromyzon tessulatum (Duck leech) PE=2 SV=1	PREDICTED: uncharacterized protein LOC101742492 [Bombyx mori]
BGIBMGA013610	7.82198e-07	-1.05875	down	--	--	Cellular Component: integral component of peroxisomal membrane (GO:0005779);; Biological Process: peroxisome fission (GO:0016559);; Biological Process: lateral inhibition (GO:0046331);;	K13353|5e-49|tca:661997|similar to CG13827-PA	--	PREDICTED: peroxisomal membrane protein 11C-like [Bombyx mori]
Silkworm_newGene_4181	6.43432e-07	1.20061	up	--	--	Molecular Function: calcium ion binding (GO:0005509);; Cellular Component: plasma membrane (GO:0005886);; Biological Process: homophilic cell adhesion via plasma membrane adhesion molecules (GO:0007156);; Cellular Component: integral component of membrane (GO:0016021);;	--	--	cadherin-like membrane protein precursor [Bombyx mori]
Silkworm_newGene_3722	0.00168669	-0.535582	down	[GEPR]	--	Cellular Component: integral component of membrane (GO:0016021);; Molecular Function: transmembrane transporter activity (GO:0022857);; Biological Process: transmembrane transport (GO:0055085);;	--	Organic cation transporter protein GN=Orct OS=Drosophila melanogaster (Fruit fly) PE=1 SV=1	organic cation transporter [Danaus plexippus]
BGIBMGA000829	0.00263632	-0.4799	down	--	--	Molecular Function: nucleic acid binding (GO:0003676);; Molecular Function: binding (GO:0005488);; Cellular Component: nucleus (GO:0005634);; Biological Process: response to stress (GO:0006950);; Biological Process: cellular macromolecule metabolic process (GO:0044260);; Biological Process: single-organism cellular process (GO:0044763);; Biological Process: nucleic acid metabolic process (GO:0090…	K12830|0.0|nvi:100117134|Sf3b3, NV14176	Probable splicing factor 3B subunit 3 GN=sf3b3 OS=Dictyostelium discoideum (Slime mold) PE=3 SV=1	PREDICTED: splicing factor 3B subunit 3-like isoform X1 [Bombyx mori]
BGIBMGA011373	0.00010436	0.572006	up	[RTKL]	--	Biological Process: reproduction (GO:0000003);; Molecular Function: protein kinase activity (GO:0004672);; Molecular Function: binding (GO:0005488);; Biological Process: protein phosphorylation (GO:0006468);; Biological Process: organelle organization (GO:0006996);; Biological Process: multicellular organismal development (GO:0007275);; Biological Process: Wnt signaling pathway (GO:0016055);; Bio…	K08815|1e-174|tca:659527|similar to tau tubulin kinase 1 isoform 1	Probable serine/threonine-protein kinase DDB_G0292354 GN=DDB_G0292354 OS=Dictyostelium discoideum (Slime mold) PE=3 SV=1	PREDICTED: tau-tubulin kinase 1-like [Bombyx mori]
BGIBMGA011233	0.00721027	0.967993	up	[R]	General function prediction only	Molecular Function: nucleic acid binding (GO:0003676);; Biological Process: transcription, DNA-templated (GO:0006351);; Biological Process: germ cell development (GO:0007281);; Biological Process: anatomical structure morphogenesis (GO:0009653);; Biological Process: cellular component organization (GO:0016043);; Cellular Component: intracellular part (GO:0044424);; Biological Process: oogenesis (…	--	Suppressor of presenilin protein 4 GN=spr-4 OS=Caenorhabditis elegans PE=3 SV=2	PREDICTED: zinc finger protein 845-like [Bombyx mori]
BGIBMGA002064	9.02182e-05	-0.600614	down	[T]	Signal transduction mechanisms	Molecular Function: binding (GO:0005488);; Biological Process: response to stress (GO:0006950);; Biological Process: nucleotide metabolic process (GO:0009117);; Biological Process: cyclic nucleotide biosynthetic process (GO:0009190);; Molecular Function: lyase activity (GO:0016829);; Molecular Function: phosphorus-oxygen lyase activity (GO:0016849);; Biological Process: single-organism process (G…	--	Ca(2+)/calmodulin-responsive adenylate cyclase GN=rut OS=Drosophila melanogaster (Fruit fly) PE=1 SV=2	PREDICTED: adenylate cyclase type 5-like [Bombyx mori]
BGIBMGA000861	0.00546037	2.78325	up	--	--	--	K06252|1e-06|hsa:7148|TNXB, HXBL, TENX, TN-X, TNX, TNXB1, TNXB2, TNXBS, XB, XBS	--	antimicrobial protein 6Tox precursor [Bombyx mori]
BGIBMGA000291	0.000634637	0.978829	up	--	--	Biological Process: lipid metabolic process (GO:0006629);; Cellular Component: integral component of membrane (GO:0016021);; Cellular Component: integral component of endoplasmic reticulum membrane (GO:0030176);;	--	Elongation of very long chain fatty acids protein AAEL008004 GN=AAEL008004 OS=Aedes aegypti (Yellowfever mosquito) PE=2 SV=2	PREDICTED: elongation of very long chain fatty acids protein AAEL008004-like [Bombyx mori]
BGIBMGA006473	7.79214e-06	-1.23392	down	[G]	Carbohydrate transport and metabolism	Molecular Function: mannose-6-phosphate isomerase activity (GO:0004476);; Biological Process: carbohydrate metabolic process (GO:0005975);; Molecular Function: zinc ion binding (GO:0008270);; Biological Process: GDP-mannose biosynthetic process (GO:0009298);;	K01809|1e-139|ame:551447|similar to Mannose-6-phosphate isomerase (Phosphomannose isomerase) (PMI) (Phosphohexomutase)	Probable mannose-6-phosphate isomerase GN=PMIH OS=Echinococcus multilocularis (Fox tapeworm) PE=2 SV=1	PREDICTED: mannose-6-phosphate isomerase-like [Bombyx mori]
BGIBMGA013634	0.00109029	0.591928	up	[O]	Posttranslational modification, protein turnover, chaperones	Molecular Function: peptidyl-prolyl cis-trans isomerase activity (GO:0003755);; Molecular Function: protein binding (GO:0005515);; Molecular Function: FK506 binding (GO:0005528);; Cellular Component: cytoplasm (GO:0005737);; Biological Process: protein folding (GO:0006457);; Biological Process: peripheral nervous system development (GO:0007422);; Cellular Component: inaD signaling complex (GO:001…	K09571|6e-62|ame:412287|FKBP59	FK506-binding protein 59 OS=Drosophila melanogaster (Fruit fly) PE=1 SV=1	PREDICTED: FK506-binding protein 59-like [Bombyx mori]
Silkworm_newGene_1750	0.000214263	-2.66543	down	--	--	Molecular Function: ARF guanyl-nucleotide exchange factor activity (GO:0005086);; Molecular Function: phospholipid binding (GO:0005543);; Biological Process: regulation of ARF protein signal transduction (GO:0032012);;	--	GTP exchange factor for ARFs 1 GN=grp-1 OS=Caenorhabditis elegans PE=3 SV=2	PREDICTED: cytohesin-1-like isoform X2 [Bombyx mori]
BGIBMGA000462	0.00603445	-0.555665	down	--	--	Cellular Component: extracellular region (GO:0005576);;	--	27 kDa glycoprotein (Precursor) OS=Bombyx mori (Silk moth) PE=1 SV=1	27 kDa glycoprotein precursor [Bombyx mori]
BGIBMGA013510	6.50839e-05	-0.59467	down	[F]	Nucleotide transport and metabolism	Biological Process: morphogenesis of an epithelium (GO:0002009);; Molecular Function: ribonucleoside-diphosphate reductase activity, thioredoxin disulfide as acceptor (GO:0004748);; Cellular Component: ribonucleoside-diphosphate reductase complex (GO:0005971);; Biological Process: DNA replication (GO:0006260);; Biological Process: receptor-mediated endocytosis (GO:0006898);; Biological Process: a…	K10808|0.0|cqu:CpipJ_CPIJ002337|ribonucleoside-diphosphate reductase small chain	Ribonucleoside-diphosphate reductase subunit M2 GN=RnrS OS=Drosophila melanogaster (Fruit fly) PE=1 SV=2	ribonucleoside diphosphate reductase small subunit [Bombyx mori]
BGIBMGA011609	0.00191523	1.30237	up	[G]	Carbohydrate transport and metabolism	Molecular Function: hydrolase activity, hydrolyzing O-glycosyl compounds (GO:0004553);; Cellular Component: extracellular region (GO:0005576);; Biological Process: carbohydrate metabolic process (GO:0005975);; Biological Process: regulation of innate immune response (GO:0045088);;	--	Beta-1,3-glucan-binding protein (Precursor; Fragment) OS=Hyphantria cunea (Fall webworm moth) PE=2 SV=1	beta-1,3-glucan recognition protein 2 precursor [Bombyx mori]
BGIBMGA010930	0.0016377	-0.672667	down	--	--	Cellular Component: nucleolus (GO:0005730);; Biological Process: rRNA processing (GO:0006364);;	--	Probable rRNA-processing protein EBP2 homolog GN=CG1542 OS=Drosophila melanogaster (Fruit fly) PE=2 SV=1	rRNA processing protein Ebp2 [Bombyx mori]
BGIBMGA008867	0.00590814	-0.508231	down	--	--	Biological Process: mitotic cytokinesis (GO:0000281);; Biological Process: nematode larval development (GO:0002119);; Molecular Function: calcium ion binding (GO:0005509);; Cellular Component: cytoplasm (GO:0005737);; Cellular Component: plasma membrane (GO:0005886);; Cellular Component: muscle tendon junction (GO:0005927);; Biological Process: meiosis I cytokinesis (GO:0007110);; Biological Proc…	--	EF-hand domain-containing protein D2 homolog GN=Swip-1 OS=Drosophila melanogaster (Fruit fly) PE=2 SV=1	PREDICTED: EF-hand domain-containing protein CG10641-like [Bombyx mori]
BGIBMGA007281	0.00141958	-0.515911	down	[GEPR]	--	Biological Process: ion transport (GO:0006811);; Molecular Function: secondary active transmembrane transporter activity (GO:0015291);; Cellular Component: integral component of membrane (GO:0016021);; Biological Process: transmembrane transport (GO:0055085);;	--	Putative inorganic phosphate cotransporter GN=Picot OS=Drosophila ananassae (Fruit fly) PE=3 SV=1	PREDICTED: putative inorganic phosphate cotransporter-like [Bombyx mori]
BGIBMGA011701	0.00681299	-0.448088	down	--	--	Cellular Component: integral component of membrane (GO:0016021);;	--	--	EN protein binding/engrailed nuclear homeoprotein-regulated protein [Bombyx mori]
BGIBMGA006109	0.000112931	-0.585799	down	--	--	Cellular Component: chromatin (GO:0000785);; Molecular Function: DNA binding (GO:0003677);; Cellular Component: proteinaceous extracellular matrix (GO:0005578);; Cellular Component: nucleus (GO:0005634);; Biological Process: heart development (GO:0007507);; Biological Process: anatomical structure morphogenesis (GO:0009653);; Biological Process: embryo development (GO:0009790);; Biological Proces…	--	Heterochromatin protein 1 GN=HP1A OS=Drosophila virilis (Fruit fly) PE=3 SV=1	chromobox-like protein 5 [Bombyx mori]
BGIBMGA003327	0.000200417	1.11056	up	--	--	--	--	--	PREDICTED: uncharacterized protein LOC101747020 isoform X1 [Bombyx mori]
BGIBMGA003409	6.13898e-18	-1.7148	down	[GEPR]	--	Cellular Component: integral component of membrane (GO:0016021);; Biological Process: single-organism process (GO:0044699);; Biological Process: transmembrane transport (GO:0055085);;	--	Vesicular acetylcholine transporter unc-17 GN=unc-17 OS=Caenorhabditis elegans PE=1 SV=1	putative MFS-type transporter [Danaus plexippus]
BGIBMGA013098	7.77411e-06	0.6793	up	--	--	--	K13172|4e-08|rno:302969|Srrm2	--	PREDICTED: uncharacterized protein LOC101743840 isoform X1 [Bombyx mori]
BGIBMGA004869	5.80962e-05	2.82351	up	--	--	--	--	--	protease inhibitor 6 [Lonomia obliqua]
BGIBMGA013440	3.60285e-21	-7.23682	down	--	--	--	--	--	PREDICTED: uncharacterized protein LOC101743358 [Bombyx mori]
BGIBMGA000896	0.00801502	-0.763145	down	[P]	Inorganic ion transport and metabolism	Biological Process: single-organism transport (GO:0044765);;	--	Probable zinc transporter protein DDB_G0282067 GN=DDB_G0282067 OS=Dictyostelium discoideum (Slime mold) PE=2 SV=1	PREDICTED: zinc transporter 8-like [Bombyx mori]
BGIBMGA009532	7.60519e-13	2.99554	up	--	--	--	K12377|1e-128|ame:411173|tsl	Torso-like protein (Precursor) GN=tsl OS=Drosophila melanogaster (Fruit fly) PE=1 SV=2	PREDICTED: torso-like protein-like [Bombyx mori]
Silkworm_newGene_4117	0.000509174	0.82766	up	--	--	Biological Process: transport (GO:0006810);; Biological Process: cellular process (GO:0009987);; Cellular Component: membrane (GO:0016020);; Biological Process: metal ion transport (GO:0030001);; Cellular Component: cell part (GO:0044464);; Biological Process: single-organism process (GO:0044699);; Molecular Function: metal ion transmembrane transporter activity (GO:0046873);; Biological Process:…	K14716|5e-49|ame:552697|similar to fear-of-intimacy CG6817-PA	Zinc transporter foi (Precursor) OS=Drosophila melanogaster (Fruit fly) PE=1 SV=3	PREDICTED: zinc transporter foi-like, partial [Bombyx mori]
BGIBMGA004394	0.00968519	-1.93497	down	--	--	Cellular Component: extracellular space (GO:0005615);;	--	Low molecular 30 kDa lipoprotein PBMHP-6 (Precursor) GN=LP OS=Bombyx mori (Silk moth) PE=2 SV=1	low molecular 30 kDa lipoprotein PBMHP-6 precursor [Bombyx mori]
BGIBMGA005834	1.7771e-06	0.680726	up	[R]	General function prediction only	Biological Process: developmental process involved in reproduction (GO:0003006);; Molecular Function: binding (GO:0005488);; Biological Process: transport (GO:0006810);; Biological Process: multicellular organismal development (GO:0007275);; Biological Process: response to temperature stimulus (GO:0009266);; Cellular Component: membrane (GO:0016020);; Molecular Function: transferase activity (GO:…	K09259|6e-41|phu:Phum_PHUM345810|NF-kappa-B inhibitor alpha, putative	NF-kappa-B inhibitor cactus GN=cact OS=Drosophila melanogaster (Fruit fly) PE=1 SV=2	cactus [Bombyx mori]
BGIBMGA000005	0.000926028	0.62557	up	[Q]	Secondary metabolites biosynthesis, transport and catabolism	Biological Process: reproduction (GO:0000003);; Molecular Function: monooxygenase activity (GO:0004497);; Molecular Function: iron ion binding (GO:0005506);; Molecular Function: electron carrier activity (GO:0009055);; Molecular Function: oxidoreductase activity (GO:0016491);; Molecular Function: oxidoreductase activity, acting on paired donors, with incorporation or reduction of molecular oxygen…	--	Putative cytochrome P450 CYP13A8 GN=cyp-13A8 OS=Caenorhabditis elegans PE=3 SV=2	PREDICTED: cytochrome P450 4C1-like [Bombyx mori]
BGIBMGA014143	0.00801502	-0.440739	down	[LKJ]	--	Molecular Function: helicase activity (GO:0004386);; Molecular Function: binding (GO:0005488);; Cellular Component: nucleus (GO:0005634);; Cellular Component: cytoplasm (GO:0005737);; Biological Process: multicellular organismal development (GO:0007275);; Biological Process: gamete generation (GO:0007276);; Biological Process: regulation of gene expression (GO:0010468);; Molecular Function: hydro…	--	ATP-dependent RNA helicase ddx24 GN=ddx24 OS=Dictyostelium discoideum (Slime mold) PE=3 SV=1	PREDICTED: ATP-dependent RNA helicase DDX24-like [Bombyx mori]
BGIBMGA013462	0.00859902	-0.449725	down	--	--	Cellular Component: extracellular region (GO:0005576);;	K12200|0.0|tca:661828|similar to CG12876-PA	Apoptosis-linked gene 2-interacting protein X 1 GN=alx-1 OS=Caenorhabditis elegans PE=1 SV=3	PREDICTED: programmed cell death 6-interacting protein-like [Bombyx mori]
BGIBMGA013594	8.80658e-05	-0.603668	down	--	--	Biological Process: regulation of alternative mRNA splicing, via spliceosome (GO:0000381);; Molecular Function: RNA binding (GO:0003723);; Cellular Component: U2 snRNP (GO:0005686);; Biological Process: mitotic spindle organization (GO:0007052);; Biological Process: mitotic nuclear division (GO:0007067);; Cellular Component: precatalytic spliceosome (GO:0071011);; Cellular Component: catalytic st…	K12825|0.0|tca:658179|similar to spliceosome associated protein	Probable splicing factor 3A subunit 1 GN=sf3a1 OS=Dictyostelium discoideum (Slime mold) PE=3 SV=1	PREDICTED: splicing factor 3A subunit 1-like [Bombyx mori]
BGIBMGA014369	0.00758929	0.652767	up	--	--	--	--	Venom acid phosphatase Acph-1 (Precursor) OS=Apis mellifera (Honeybee) PE=1 SV=1	PREDICTED: prostatic acid phosphatase-like [Bombyx mori]
BGIBMGA011369	0.00179439	0.488315	up	--	--	Molecular Function: calmodulin-dependent protein kinase activity (GO:0004683);; Molecular Function: ATP binding (GO:0005524);; Biological Process: protein phosphorylation (GO:0006468);;	--	Serine/threonine-protein kinase par-1 {ECO:0000250|UniProtKB:Q9TW45, ECO:0000312|EMBL:CAP25402.1} GN=par-1 OS=Caenorhabditis briggsae PE=3 SV=1	PREDICTED: serine/threonine-protein kinase par-1-like [Bombyx mori]
BGIBMGA006183	0.000926028	0.547927	up	--	--	Molecular Function: transcription regulatory region sequence-specific DNA binding (GO:0000976);; Molecular Function: RNA polymerase II core promoter proximal region sequence-specific DNA binding transcription factor activity involved in positive regulation of transcription (GO:0001077);; Molecular Function: RNA polymerase II core promoter proximal region sequence-specific DNA binding transcriptio…	K14030|4e-75|aga:AgaP_AGAP002095|AGAP002095-PA	Protein ultraspiracle homolog GN=USP OS=Bombyx mori (Silk moth) PE=2 SV=1	protein ultraspiracle homolog [Bombyx mori]
BGIBMGA013646	0.000829093	-1.07698	down	[C]	Energy production and conversion	Molecular Function: oxidoreductase activity (GO:0016491);; Biological Process: oxidation-reduction process (GO:0055114);;	--	Uncharacterized protein C02C2.5 GN=C02C2.5 OS=Caenorhabditis elegans PE=3 SV=2	PREDICTED: iodotyrosine dehalogenase 1-like [Bombyx mori]
BGIBMGA011755	2.38504e-05	0.638555	up	[RTKL]	--	Molecular Function: protein serine/threonine kinase activity (GO:0004674);; Molecular Function: binding (GO:0005488);; Molecular Function: ATP binding (GO:0005524);; Cellular Component: nucleus (GO:0005634);; Biological Process: protein phosphorylation (GO:0006468);; Biological Process: signal transduction (GO:0007165);; Biological Process: learning or memory (GO:0007611);; Biological Process: ph…	K06276|0.0|ame:410732|similar to Protein kinase 61C CG1210-PC, isoform C	3-phosphoinositide-dependent protein kinase 1 GN=Pdk1 OS=Drosophila melanogaster (Fruit fly) PE=1 SV=4	PREDICTED: 3-phosphoinositide-dependent protein kinase 1-like isoform X1 [Bombyx mori]
Silkworm_newGene_3216	5.60464e-05	0.588744	up	[T]	Signal transduction mechanisms	--	K05770|2e-46|nve:NEMVE_v1g167042|hypothetical protein	--	PREDICTED: translocator protein-like [Bombyx mori]
BGIBMGA009342	0.00136207	-0.531908	down	--	--	Molecular Function: transferase activity (GO:0016740);;	K05286|1e-143|dan:Dana_GF24224|GF24224 gene product from transcript GF24224-RA	GPI mannosyltransferase 3 GN=CG12006 OS=Drosophila melanogaster (Fruit fly) PE=2 SV=2	PREDICTED: LOW QUALITY PROTEIN: GPI mannosyltransferase 3-like [Bombyx mori]
BGIBMGA000473	6.13416e-09	-0.786933	down	--	--	Molecular Function: nucleic acid binding (GO:0003676);; Molecular Function: nuclease activity (GO:0004518);; Molecular Function: exonuclease activity (GO:0004527);; Cellular Component: intracellular (GO:0005622);; Biological Process: cellular macromolecule metabolic process (GO:0044260);; Biological Process: nucleic acid metabolic process (GO:0090304);;	K12618|0.0|nvi:100119339|NV10050	5&apos;-3&apos; exoribonuclease 2 homolog GN=Rat1 OS=Drosophila melanogaster (Fruit fly) PE=1 SV=2	PREDICTED: 5&apos;-3&apos; exoribonuclease 1-like [Bombyx mori]
BGIBMGA013593	6.13898e-18	-2.66739	down	--	--	Cellular Component: lipid particle (GO:0005811);; Biological Process: triglyceride mobilization (GO:0006642);; Biological Process: regulation of lipid storage (GO:0010883);; Biological Process: positive regulation of triglyceride catabolic process (GO:0010898);; Biological Process: neurogenesis (GO:0022008);; Cellular Component: protein-lipid complex (GO:0032994);; Biological Process: lipid parti…	--	Lipid storage droplets surface-binding protein 1 OS=Drosophila melanogaster (Fruit fly) PE=2 SV=2	perilipin [Bombyx mori]
BGIBMGA003739	1.78649e-05	1.57945	up	[GEPR]	--	Molecular Function: fructose transmembrane transporter activity (GO:0005353);; Molecular Function: glucose transmembrane transporter activity (GO:0005355);; Molecular Function: trehalose transmembrane transporter activity (GO:0015574);; Biological Process: lactose transport (GO:0015767);; Biological Process: maltose transport (GO:0015768);; Biological Process: sucrose transport (GO:0015770);; Bio…	K14258|0.0|aag:AaeL_AAEL000567|sugar transporter	Facilitated trehalose transporter Tret1 {ECO:0000303|PubMed:20035867} OS=Bombyx mori (Silk moth) PE=1 SV=1	facilitated trehalose transporter Tret1 [Bombyx mori]
BGIBMGA009399	1.39466e-05	0.695544	up	--	--	Molecular Function: catalytic activity (GO:0003824);; Biological Process: metabolic process (GO:0008152);; Molecular Function: pyridoxal phosphate binding (GO:0030170);;	--	--	PREDICTED: uncharacterized protein LOC101742681 [Bombyx mori]
Silkworm_newGene_2479	0.00398549	0.554286	up	--	--	Biological Process: single-organism cellular process (GO:0044763);;	K11985|5e-13|dse:Dsec_GM21854|GM21854 gene product from transcript GM21854-RA	Protein goliath (Precursor) GN=gol OS=Drosophila melanogaster (Fruit fly) PE=2 SV=3	PREDICTED: RING finger protein 145-like [Bombyx mori]
BGIBMGA000533	0.00514507	0.582816	up	--	--	--	--	--	PREDICTED: WW domain-containing adapter protein with coiled-coil-like [Bombyx mori]
BGIBMGA004154	5.63461e-24	-1.29522	down	--	--	--	--	--	PREDICTED: uncharacterized protein LOC101746239 [Bombyx mori]
BGIBMGA005250	0.00603445	-0.497763	down	[R]	General function prediction only	Molecular Function: GTP binding (GO:0005525);;	--	GTP-binding protein 128up GN=128up OS=Drosophila melanogaster (Fruit fly) PE=2 SV=2	hypothetical protein, partial [Papilio xuthus]
BGIBMGA013507	0.00801502	-0.754857	down	--	--	Biological Process: regulation of cyclin-dependent protein serine/threonine kinase activity (GO:0000079);; Biological Process: G1/S transition of mitotic cell cycle (GO:0000082);; Biological Process: mitotic cell cycle (GO:0000278);; Biological Process: regulation of protein phosphorylation (GO:0001932);; Molecular Function: protein binding (GO:0005515);; Cellular Component: nucleus (GO:0005634);…	K06626|2e-88|aag:AaeL_AAEL009057|cyclin e	G1/S-specific cyclin-E GN=CycE OS=Drosophila melanogaster (Fruit fly) PE=1 SV=2	cyclin E [Bombyx mori]
BGIBMGA012939	0.00603445	-1.49845	down	[F]	Nucleotide transport and metabolism	Cellular Component: extracellular space (GO:0005615);; Biological Process: endocytosis (GO:0006897);; Biological Process: purine ribonucleoside monophosphate biosynthetic process (GO:0009168);; Biological Process: cellular component organization (GO:0016043);; Molecular Function: deaminase activity (GO:0019239);; Cellular Component: cytoplasmic part (GO:0044444);; Biological Process: single-multi…	K01488|1e-143|dpo:Dpse_GA19282|GA19282 gene product from transcript GA19282-RA	Adenosine deaminase AGSA (Precursor) OS=Aplysia californica (California sea hare) PE=1 SV=2	adenosine deaminase related growth factor precursor [Bombyx mori]
BGIBMGA013637	6.58194e-07	0.691431	up	--	--	--	--	--	PREDICTED: protein TBRG4-like [Bombyx mori]
BGIBMGA011681	0.00841732	0.455793	up	--	--	--	K13084|1e-107|tca:655804|similar to CG6707-PA, isoform A	--	PREDICTED: transmembrane protein 55B-like isoform X1 [Bombyx mori]
BGIBMGA000646	6.62002e-05	0.799279	up	[K]	Transcription	Biological Process: gene expression (GO:0010467);; Biological Process: cellular macromolecule biosynthetic process (GO:0034645);; Biological Process: primary metabolic process (GO:0044238);;	K03132|1e-117|ame:552563|Taf7	Transcription initiation factor TFIID subunit 7 GN=Taf7 OS=Drosophila melanogaster (Fruit fly) PE=1 SV=1	PREDICTED: transcription initiation factor TFIID subunit 7-like isoform X1 [Bombyx mori]
BGIBMGA009209	0.00398549	-0.480328	down	[O]	Posttranslational modification, protein turnover, chaperones	Biological Process: nematode larval development (GO:0002119);; Molecular Function: ATP binding (GO:0005524);; Cellular Component: mitochondrial outer membrane (GO:0005741);; Biological Process: protein folding (GO:0006457);; Biological Process: multicellular organismal development (GO:0007275);; Biological Process: spermatogenesis (GO:0007283);; Biological Process: response to heat (GO:0009408);;…	K09504|7e-73|mcc:708783|DNAJA3	Protein tumorous imaginal discs, mitochondrial (Precursor) GN=l(2)tid OS=Drosophila virilis (Fruit fly) PE=2 SV=1	uncharacterized protein LOC101744449 [Bombyx mori]
BGIBMGA003654	0.000856993	0.589492	up	[RTKL]	--	Molecular Function: protein tyrosine kinase activity (GO:0004713);; Molecular Function: transmembrane receptor protein tyrosine kinase activity (GO:0004714);; Molecular Function: protein binding (GO:0005515);; Molecular Function: ATP binding (GO:0005524);; Biological Process: signal transduction (GO:0007165);; Biological Process: transmembrane receptor protein tyrosine kinase signaling pathway (G…	K04527|0.0|tca:661524|similar to insulin receptor	Insulin-like receptor beta chain (Precursor) GN=InR OS=Aedes aegypti (Yellowfever mosquito) PE=2 SV=2	insulin receptor precursor [Bombyx mori]
BGIBMGA013598	4.05926e-10	-0.841679	down	[U]	Intracellular trafficking, secretion, and vesicular transport	Biological Process: intracellular protein transport (GO:0006886);; Molecular Function: protein transporter activity (GO:0008565);; Biological Process: vesicle-mediated transport (GO:0016192);; Cellular Component: membrane coat (GO:0030117);;	K12394|3e-85|tca:659702|similar to CG5864-PA	AP-1 complex subunit sigma-2 GN=ap1s2 OS=Dictyostelium discoideum (Slime mold) PE=3 SV=1	adaptin [Danaus plexippus]
BGIBMGA006037	6.62002e-05	0.599414	up	[RTKL]	--	Molecular Function: protein serine/threonine kinase activity (GO:0004674);; Molecular Function: binding (GO:0005488);; Molecular Function: ATP binding (GO:0005524);; Cellular Component: cytoplasm (GO:0005737);; Biological Process: protein phosphorylation (GO:0006468);; Biological Process: learning or memory (GO:0007611);; Biological Process: courtship behavior (GO:0007619);; Biological Process: e…	K08860|1e-126|aag:AaeL_AAEL000884|eukaryotic translation initiation factor 2 alpha kinase 1 (heme-regulated eukaryotic initiation factor eif-2-alpha kinase)	Probable serine/threonine-protein kinase DDB_G0283065 GN=DDB_G0283065 OS=Dictyostelium discoideum (Slime mold) PE=3 SV=1	eIF 2a kinase [Bombyx mori]
BGIBMGA009544	0.000231205	1.8376	up	[I]	Lipid transport and metabolism	Molecular Function: hydrolase activity (GO:0016787);; Molecular Function: carboxylic ester hydrolase activity (GO:0052689);;	--	Esterase FE4 (Precursor) OS=Myzus persicae (Green peach aphid) PE=1 SV=1	integument esterase 2 precursor [Bombyx mori]
BGIBMGA006775	3.94269e-06	2.65109	up	--	--	Cellular Component: extracellular space (GO:0005615);; Biological Process: killing of cells of other organism (GO:0031640);; Biological Process: innate immune response (GO:0045087);; Biological Process: defense response to Gram-positive bacterium (GO:0050830);; Biological Process: defense response to fungus (GO:0050832);;	--	Lebocin-3 (Precursor) GN=LEB3 OS=Bombyx mori (Silk moth) PE=1 SV=2	lebocin-3 precursor [Bombyx mori]
BGIBMGA003957	0.000130002	0.564636	up	[Q]	Secondary metabolites biosynthesis, transport and catabolism	Molecular Function: monooxygenase activity (GO:0004497);; Molecular Function: iron ion binding (GO:0005506);; Molecular Function: electron carrier activity (GO:0009055);; Cellular Component: membrane (GO:0016020);; Molecular Function: oxidoreductase activity (GO:0016491);; Molecular Function: oxidoreductase activity, acting on paired donors, with incorporation or reduction of molecular oxygen (GO…	--	Cytochrome P450 9e2 GN=CYP9E2 OS=Blattella germanica (German cockroach) PE=2 SV=1	cytochrome P450 [Bombyx mori]
BGIBMGA011175	0.000550728	0.526661	up	--	--	Molecular Function: actin binding (GO:0003779);; Molecular Function: binding (GO:0005488);; Biological Process: actin filament organization (GO:0007015);; Biological Process: cell cycle (GO:0007049);; Molecular Function: Rho GTPase binding (GO:0017048);;	--	Protein diaphanous GN=dia OS=Drosophila melanogaster (Fruit fly) PE=2 SV=2	PREDICTED: protein diaphanous-like [Bombyx mori]
BGIBMGA011385	4.82106e-09	-2.22114	down	--	--	--	--	Putative leucine-rich repeat-containing protein DDB_G0290503 GN=DDB_G0290503 OS=Dictyostelium discoideum (Slime mold) PE=3 SV=1	PREDICTED: putative uncharacterized protein DDB_G0277255-like [Bombyx mori]
BGIBMGA008736	7.17775e-47	Inf	up	--	--	Molecular Function: binding (GO:0005488);; Biological Process: multicellular organismal development (GO:0007275);; Biological Process: single-organism cellular process (GO:0044763);; Biological Process: single-organism developmental process (GO:0044767);; Biological Process: anatomical structure development (GO:0048856);; Biological Process: response to stimulus (GO:0050896);;	--	Hemolin (Precursor) OS=Manduca sexta (Tobacco hawkmoth) PE=2 SV=2	hemolin [Bombyx mori]
BGIBMGA006416	0.00149196	-1.00333	down	--	--	Molecular Function: protein tyrosine kinase activity (GO:0004713);; Molecular Function: ATP binding (GO:0005524);; Cellular Component: cytoplasm (GO:0005737);; Cellular Component: plasma membrane (GO:0005886);; Cellular Component: adherens junction (GO:0005912);; Biological Process: protein phosphorylation (GO:0006468);; Biological Process: dorsal closure, elongation of leading edge cells (GO:000…	K08889|9e-41|tca:660208|similar to CG8874-PB, isoform B	Tyrosine-protein kinase Fps85D GN=Fps85D OS=Drosophila melanogaster (Fruit fly) PE=2 SV=3	PREDICTED: tyrosine-protein kinase Fps85D-like [Bombyx mori]
BGIBMGA011984	1.83661e-08	4.51822	up	[E]	Amino acid transport and metabolism	Molecular Function: transferase activity (GO:0016740);;	K00814|1e-168|api:100164899|similar to alanine aminotransferase	Probable alanine aminotransferase, mitochondrial (Precursor) GN=gpt OS=Dictyostelium discoideum (Slime mold) PE=3 SV=1	PREDICTED: LOW QUALITY PROTEIN: alanine aminotransferase 2-like [Bombyx mori]
BGIBMGA006106	6.87294e-05	-0.668872	down	--	--	Biological Process: cellular process (GO:0009987);;	K10478|1e-119|tca:663586|similar to CG17068-PA	Kelch-like protein 8 GN=kel-8 OS=Caenorhabditis elegans PE=1 SV=1	PREDICTED: BTB/POZ domain-containing protein 9-like isoform X2 [Bombyx mori]
BGIBMGA010906	0.00545053	-0.551792	down	[L]	Replication, recombination and repair	Molecular Function: DNA binding (GO:0003677);; Molecular Function: protein binding (GO:0005515);; Cellular Component: nucleus (GO:0005634);; Biological Process: regulation of DNA replication (GO:0006275);; Molecular Function: DNA polymerase processivity factor activity (GO:0030337);; Cellular Component: PCNA complex (GO:0043626);;	K04802|1e-156|aag:AaeL_AAEL012545|proliferating cell nuclear antigen	Proliferating cell nuclear antigen GN=PCNA OS=Bombyx mori (Silk moth) PE=2 SV=1	proliferating cell nuclear antigen [Spodoptera frugiperda]
BGIBMGA007713	0.00242101	-0.494468	down	--	--	Biological Process: amino acid transmembrane transport (GO:0003333);; Molecular Function: amino acid transmembrane transporter activity (GO:0015171);; Cellular Component: integral component of membrane (GO:0016021);;	K13868|4e-31|phu:Phum_PHUM212700|amino acid transporter, putative	--	PREDICTED: B(0,+)-type amino acid transporter 1-like [Bombyx mori]
BGIBMGA013624	4.95765e-09	-1.09004	down	--	--	Biological Process: larval development (GO:0002164);; Molecular Function: binding (GO:0005488);; Biological Process: organelle organization (GO:0006996);; Biological Process: imaginal disc development (GO:0007444);; Biological Process: neurogenesis (GO:0022008);; Cellular Component: cell part (GO:0044464);; Biological Process: oogenesis (GO:0048477);;	--	Protein Peter pan GN=ppan OS=Drosophila melanogaster (Fruit fly) PE=1 SV=1	PREDICTED: protein Peter pan-like [Bombyx mori]
BGIBMGA009951	0.00280902	-0.619763	down	[O]	Posttranslational modification, protein turnover, chaperones	Molecular Function: glutathione transferase activity (GO:0004364);; Molecular Function: glutathione peroxidase activity (GO:0004602);; Biological Process: glutathione metabolic process (GO:0006749);; Molecular Function: DDT-dehydrochlorinase activity (GO:0018833);;	K00799|4e-54|tca:655580|similar to glutathione S-transferase 6A	Glutathione S-transferase 1 GN=GST1 OS=Manduca sexta (Tobacco hawkmoth) PE=2 SV=1	glutathione S-transferase epsilon 3 [Bombyx mori]
Silkworm_newGene_2036	0.000292357	0.954469	up	--	--	Cellular Component: endoplasmic reticulum membrane (GO:0005789);; Molecular Function: O-acyltransferase activity (GO:0008374);; Cellular Component: integral component of membrane (GO:0016021);;	K00637|1e-104|aag:AaeL_AAEL009596|sterol o-acyltransferase	Diacylglycerol O-acyltransferase 1 GN=dgat1 OS=Dictyostelium discoideum (Slime mold) PE=3 SV=2	PREDICTED: sterol O-acyltransferase 2-like, partial [Bombyx mori]
BGIBMGA011221	0.00472871	0.467585	up	--	--	--	--	--	PREDICTED: uncharacterized protein LOC101739281 [Bombyx mori]
BGIBMGA010811	0.00167171	-0.949304	down	[G]	Carbohydrate transport and metabolism	Biological Process: metabolic process (GO:0008152);; Molecular Function: hydrolase activity (GO:0016787);; Molecular Function: hydrolase activity, acting on glycosyl bonds (GO:0016798);;	--	Myrosinase 1 {ECO:0000303|PubMed:11804799} OS=Brevicoryne brassicae (Cabbage aphid) PE=1 SV=1	PREDICTED: lactase-phlorizin hydrolase-like [Bombyx mori]
BGIBMGA004426	1.72473e-09	1.30697	up	[GEPR]	--	Molecular Function: transporter activity (GO:0005215);; Biological Process: transport (GO:0006810);;	K08145|7e-10|tad:TRIADDRAFT_38377|hypothetical protein	Organic cation transporter 1 GN=oct-1 OS=Caenorhabditis elegans PE=1 SV=3	PREDICTED: facilitated trehalose transporter Tret1-like [Bombyx mori]
BGIBMGA013459	3.32358e-05	-1.09336	down	--	--	Molecular Function: motor activity (GO:0003774);; Molecular Function: protein binding (GO:0005515);; Molecular Function: ATP binding (GO:0005524);; Cellular Component: cytoplasm (GO:0005737);; Biological Process: pattern specification process (GO:0007389);; Biological Process: imaginal disc morphogenesis (GO:0007560);; Cellular Component: myosin complex (GO:0016459);; Molecular Function: nucleosi…	K10356|7e-30|tca:659706|Myo1C	Myosin IC heavy chain GN=MIC OS=Acanthamoeba castellanii (Amoeba) PE=1 SV=1	hypothetical protein KGM_13985 [Danaus plexippus]
BGIBMGA002594	0.000926028	0.534876	up	[F]	Nucleotide transport and metabolism	Molecular Function: adenylate kinase activity (GO:0004017);; Molecular Function: ATP binding (GO:0005524);; Cellular Component: mitochondrial intermembrane space (GO:0005758);; Cellular Component: lipid particle (GO:0005811);; Cellular Component: cytosol (GO:0005829);; Biological Process: ADP biosynthetic process (GO:0006172);; Biological Process: neurogenesis (GO:0022008);; Biological Process: n…	K00939|1e-132|tca:660807|Adk2	Adenylate kinase {ECO:0000255|HAMAP-Rule:MF_03168} OS=Anopheles gambiae (African malaria mosquito) PE=3 SV=2	adenylate kinase 2 [Bombyx mori]
BGIBMGA004181	0.000742473	0.645731	up	--	--	--	--	--	PREDICTED: peroxisomal leader peptide-processing protease-like [Bombyx mori]
BGIBMGA010929	4.09953e-08	0.804808	up	--	--	Biological Process: negative regulation of transcription from RNA polymerase II promoter (GO:0000122);; Biological Process: positive regulation of neuroblast proliferation (GO:0002052);; Molecular Function: sequence-specific DNA binding transcription factor activity (GO:0003700);; Molecular Function: binding (GO:0005488);; Molecular Function: transcription factor binding (GO:0008134);; Biological…	--	Hairy/enhancer-of-split related with YRPW motif protein GN=Hey OS=Drosophila melanogaster (Fruit fly) PE=2 SV=1	PREDICTED: uncharacterized protein LOC101746519 [Bombyx mori]
BGIBMGA013583	0.000926028	-0.615414	down	--	--	--	--	Kelch-like protein diablo {ECO:0000250|UniProtKB:Q9VUU5} OS=Anopheles gambiae (African malaria mosquito) PE=3 SV=4	PREDICTED: BTB/POZ domain-containing protein 17-like [Bombyx mori]
BGIBMGA007880	0.00163242	1.15158	up	--	--	Cellular Component: proteasome complex (GO:0000502);; Molecular Function: 1-acylglycerol-3-phosphate O-acyltransferase activity (GO:0003841);; Cellular Component: endoplasmic reticulum (GO:0005783);; Biological Process: metabolic process (GO:0008152);; Cellular Component: membrane (GO:0016020);; Biological Process: Wnt signaling pathway (GO:0016055);; Biological Process: primary metabolic process…	K13509|4e-60|tca:656882|similar to CG3812-PA, isoform A	Putative 1-acyl-sn-glycerol-3-phosphate acyltransferase acl-2 GN=acl-2 OS=Caenorhabditis elegans PE=3 SV=1	PREDICTED: 1-acyl-sn-glycerol-3-phosphate acyltransferase alpha-like [Bombyx mori]
Silkworm_newGene_3791	0.00251613	-1.15287	down	[GEPR]	--	Cellular Component: integral component of membrane (GO:0016021);; Molecular Function: transmembrane transporter activity (GO:0022857);; Biological Process: single-organism cellular process (GO:0044763);; Biological Process: single-organism transport (GO:0044765);; Biological Process: transmembrane transport (GO:0055085);;	--	Organic cation transporter protein GN=Orct OS=Drosophila melanogaster (Fruit fly) PE=1 SV=1	PREDICTED: solute carrier family 22 member 16-like, partial [Bombyx mori]
BGIBMGA001296	0.00051571	-0.585497	down	--	--	Molecular Function: RNA polymerase II core promoter proximal region sequence-specific DNA binding transcription factor activity involved in positive regulation of transcription (GO:0001077);; Molecular Function: sequence-specific DNA binding transcription factor activity (GO:0003700);; Cellular Component: nucleus (GO:0005634);; Biological Process: regulation of transcription, DNA-templated (GO:00…	K09442|1e-114|tca:656847|similar to Ets at 98B CG5583-PA	DNA-binding protein D-ETS-4 GN=Ets98B OS=Drosophila melanogaster (Fruit fly) PE=2 SV=3	PREDICTED: DNA-binding protein D-ETS-4-like isoform X2 [Bombyx mori]
BGIBMGA009933	2.25371e-06	-0.676043	down	--	--	Molecular Function: binding (GO:0005488);; Cellular Component: intracellular part (GO:0044424);; Biological Process: response to stimulus (GO:0050896);;	--	Sericin 1 (Precursor) GN=ser1 OS=Bombyx mori (Silk moth) PE=1 SV=2	PREDICTED: perilipin-4-like isoform X2 [Bombyx mori]
BGIBMGA009102	0.00472871	-0.700519	down	--	--	--	--	--	PREDICTED: uncharacterized protein LOC101740269 [Bombyx mori]
BGIBMGA009978	0.00801502	-0.444382	down	[R]	General function prediction only	Biological Process: nematode larval development (GO:0002119);; Cellular Component: nucleolus (GO:0005730);; Biological Process: RNA processing (GO:0006396);; Biological Process: gonad development (GO:0008406);; Biological Process: embryo development ending in birth or egg hatching (GO:0009792);; Cellular Component: Cajal body (GO:0015030);; Biological Process: cell migration (GO:0016477);; Cellul…	--	Transcriptional regulator ATRX homolog GN=xnp-1 OS=Caenorhabditis elegans PE=1 SV=1	PREDICTED: nucleolin 2-like [Bombyx mori]
BGIBMGA011188	0.00478101	0.464265	up	[R]	General function prediction only	Biological Process: nucleobase-containing compound metabolic process (GO:0006139);; Biological Process: nitrogen compound metabolic process (GO:0006807);; Molecular Function: hydrolase activity, acting on carbon-nitrogen (but not peptide) bonds (GO:0016810);; Molecular Function: bis(5'-adenosyl)-triphosphatase activity (GO:0047710);;	--	Nitrilase homolog OS=Drosophila melanogaster (Fruit fly) PE=1 SV=1	PREDICTED: nitrilase and fragile histidine triad fusion protein NitFhit-like [Bombyx mori]
BGIBMGA009791	0.0012551	0.500222	up	--	--	Biological Process: steroid biosynthetic process (GO:0006694);; Molecular Function: cholesterol binding (GO:0015485);; Molecular Function: cholesterol transporter activity (GO:0017127);; Biological Process: cholesterol transport (GO:0030301);;	--	--	carotenoid-binding protein transcript variant 7 [Bombyx mori]
BGIBMGA006315	4.14343e-08	-0.935921	down	--	--	--	--	--	PREDICTED: uncharacterized protein LOC101740768 [Bombyx mori]
BGIBMGA000545	0.00545053	0.485086	up	--	--	Biological Process: reproduction (GO:0000003);; Molecular Function: protein binding (GO:0005515);; Biological Process: multicellular organismal development (GO:0007275);; Biological Process: cell cycle process (GO:0022402);; Biological Process: cellular protein metabolic process (GO:0044267);; Biological Process: single-organism developmental process (GO:0044767);; Biological Process: anatomical …	K10350|0.0|tca:659004|similar to CG12084-PA	Protein zer-1 homolog GN=CG12084 OS=Drosophila melanogaster (Fruit fly) PE=2 SV=2	PREDICTED: protein zer-1 homolog [Bombyx mori]
BGIBMGA012780	0.00939642	1.56743	up	[C]	Energy production and conversion	Molecular Function: nucleotide binding (GO:0000166);; Molecular Function: ATP citrate synthase activity (GO:0003878);; Molecular Function: succinate-CoA ligase (ADP-forming) activity (GO:0004775);; Molecular Function: succinate-CoA ligase (GDP-forming) activity (GO:0004776);; Cellular Component: mitochondrion (GO:0005739);; Biological Process: tricarboxylic acid cycle (GO:0006099);; Biological Pr…	K01899|0.0|aag:AaeL_AAEL006833|succinyl-CoA synthetase small subunit, putative	Succinyl-CoA ligase [ADP/GDP-forming] subunit alpha, mitochondrial (Precursor) GN=Scsalpha OS=Drosophila melanogaster (Fruit fly) PE=2 SV=3	PREDICTED: succinyl-CoA ligase [ADP/GDP-forming] subunit alpha, mitochondrial-like [Bombyx mori]
BGIBMGA008174	0.00052683	-0.530005	down	--	--	Molecular Function: catalytic activity (GO:0003824);; Molecular Function: insulin-like growth factor binding (GO:0005520);; Cellular Component: extracellular space (GO:0005615);; Biological Process: phagocytosis (GO:0006909);; Biological Process: cell adhesion (GO:0007155);; Biological Process: learning or memory (GO:0007611);; Biological Process: neuron recognition (GO:0008038);; Biological Proc…	--	Neural/ectodermal development factor IMP-L2 (Precursor) GN=ImpL2 OS=Drosophila melanogaster (Fruit fly) PE=1 SV=4	insulin-related peptide binding protein precursor [Bombyx mori]
BGIBMGA012258	5.43972e-41	6.64431	up	[R]	General function prediction only	Biological Process: locomotory behavior (GO:0007626);; Cellular Component: synaptic vesicle (GO:0008021);; Biological Process: positive regulation of necrotic cell death (GO:0010940);; Cellular Component: integral component of membrane (GO:0016021);; Biological Process: cellular component organization (GO:0016043);; Biological Process: defecation (GO:0030421);; Biological Process: regulation of p…	--	Sperm vesicle fusion protein fer-1 GN=fer-1 OS=Caenorhabditis elegans PE=2 SV=1	PREDICTED: otoferlin-like [Bombyx mori]
BGIBMGA002634	0.000990788	-0.514012	down	[GEPR]	--	Molecular Function: trehalose transmembrane transporter activity (GO:0015574);; Biological Process: lactose transport (GO:0015767);; Biological Process: maltose transport (GO:0015768);; Biological Process: sucrose transport (GO:0015770);; Biological Process: trehalose transport (GO:0015771);; Cellular Component: integral component of membrane (GO:0016021);; Molecular Function: substrate-specific …	--	Facilitated trehalose transporter Tret1 {ECO:0000303|PubMed:20035867} OS=Apis mellifera ligustica (Common honeybee) PE=1 SV=1	PREDICTED: facilitated trehalose transporter Tret1-like [Bombyx mori]
Silkworm_newGene_4335	6.62002e-05	0.85814	up	--	--	--	--	Transmembrane protein 258 homolog GN=CG9669 OS=Drosophila melanogaster (Fruit fly) PE=1 SV=1	PREDICTED: transmembrane protein 258-like [Bombyx mori]
BGIBMGA010701	0.000539481	0.669369	up	--	--	Biological Process: cation transport (GO:0006812);; Molecular Function: cation transmembrane transporter activity (GO:0008324);; Cellular Component: membrane (GO:0016020);; Biological Process: transmembrane transport (GO:0055085);;	--	Putative sideroflexin-1.1 GN=sfxn-1.1 OS=Caenorhabditis elegans PE=3 SV=1	PREDICTED: sideroflexin-1-like [Bombyx mori]
BGIBMGA013000	3.35021e-07	-0.870238	down	[E]	Amino acid transport and metabolism	Molecular Function: oxidoreductase activity (GO:0016491);;	--	Glucose dehydrogenase [FAD, quinone] short protein (Precursor) GN=Gld OS=Drosophila pseudoobscura pseudoobscura (Fruit fly) PE=3 SV=4	PREDICTED: glucose dehydrogenase [acceptor]-like [Bombyx mori]
BGIBMGA000074	0.00047448	-0.531097	down	[J]	Translation, ribosomal structure and biogenesis	Cellular Component: dense fibrillar component (GO:0001651);; Biological Process: nematode larval development (GO:0002119);; Molecular Function: mRNA binding (GO:0003729);; Cellular Component: extracellular region (GO:0005576);; Cellular Component: small nucleolar ribonucleoprotein complex (GO:0005732);; Biological Process: rRNA processing (GO:0006364);; Biological Process: tRNA processing (GO:000…	K14563|0.0|dmo:Dmoj_GI18675|GI18675 gene product from transcript GI18675-RA	rRNA 2&apos;-O-methyltransferase fibrillarin OS=Drosophila erecta (Fruit fly) PE=3 SV=1	PREDICTED: rRNA 2&apos;-O-methyltransferase fibrillarin-like [Bombyx mori]
BGIBMGA010739	1.59575e-05	-0.645412	down	[J]	Translation, ribosomal structure and biogenesis	Biological Process: nematode larval development (GO:0002119);; Biological Process: embryo development ending in birth or egg hatching (GO:0009792);; Biological Process: positive regulation of growth rate (GO:0040010);; Biological Process: positive regulation of multicellular organism growth (GO:0040018);; Biological Process: hermaphrodite genitalia development (GO:0040035);;	K14564|0.0|nvi:100120066|NV17016	Uncharacterized NOP5 family protein K07C5.4 GN=K07C5.4 OS=Caenorhabditis elegans PE=3 SV=1	PREDICTED: nucleolar protein 56-like [Bombyx mori]
BGIBMGA007546	0.0016377	-0.694229	down	[I]	Lipid transport and metabolism	Molecular Function: carboxylic ester hydrolase activity (GO:0052689);;	--	Esterase FE4 (Precursor) OS=Myzus persicae (Green peach aphid) PE=1 SV=1	PREDICTED: esterase FE4-like [Bombyx mori]
BGIBMGA006085	0.0012551	-0.538282	down	[J]	Translation, ribosomal structure and biogenesis	Biological Process: nematode larval development (GO:0002119);; Cellular Component: nucleolus (GO:0005730);; Biological Process: rRNA processing (GO:0006364);; Biological Process: embryo development ending in birth or egg hatching (GO:0009792);; Biological Process: positive regulation of growth rate (GO:0040010);; Biological Process: positive regulation of multicellular organism growth (GO:0040018…	K14565|0.0|tca:662214|similar to CG10206-PA	Nucleolar protein 58 GN=nop58 OS=Dictyostelium discoideum (Slime mold) PE=3 SV=1	PREDICTED: nucleolar protein 58-like isoform X1 [Bombyx mori]
BGIBMGA011607	0.00317289	1.42426	up	[G]	Carbohydrate transport and metabolism	Molecular Function: hydrolase activity, hydrolyzing O-glycosyl compounds (GO:0004553);; Cellular Component: extracellular region (GO:0005576);; Biological Process: carbohydrate metabolic process (GO:0005975);; Biological Process: regulation of innate immune response (GO:0045088);;	--	Beta-1,3-glucan-binding protein (Precursor) OS=Plodia interpunctella (Indianmeal moth) PE=1 SV=1	beta-1,3-glucan recognition protein 3 precursor [Bombyx mori]
BGIBMGA005292	0.000111913	0.634765	up	--	--	Molecular Function: inositol-1,4,5-trisphosphate 3-kinase activity (GO:0008440);;	--	Salivary glue protein Sgs-3 (Precursor) GN=Sgs3 OS=Drosophila erecta (Fruit fly) PE=2 SV=3	PREDICTED: inositol hexakisphosphate kinase 2-like isoform X1 [Bombyx mori]
BGIBMGA010707	1.99412e-05	0.796667	up	--	--	Molecular Function: cysteamine dioxygenase activity (GO:0047800);; Biological Process: oxidation-reduction process (GO:0055114);;	K10712|4e-47|tca:663771|similar to Protein C10orf22	Probable 2-aminoethanethiol dioxygenase GN=ado-2 OS=Dictyostelium discoideum (Slime mold) PE=4 SV=2	PREDICTED: 2-aminoethanethiol dioxygenase-like [Bombyx mori]
BGIBMGA006418	3.9688e-07	-1.35652	down	--	--	Biological Process: malate metabolic process (GO:0006108);; Molecular Function: malate dehydrogenase (decarboxylating) (NAD+) activity (GO:0016619);; Molecular Function: metal ion binding (GO:0046872);; Molecular Function: NAD binding (GO:0051287);; Biological Process: oxidation-reduction process (GO:0055114);;	--	--	malate dehydrogenase [Bombyx mori]
BGIBMGA000583	0.000892022	-0.598651	down	[M]	Cell wall/membrane/envelope biogenesis	Molecular Function: protein binding (GO:0005515);; Cellular Component: extracellular region (GO:0005576);; Biological Process: positive regulation of biosynthetic process of antibacterial peptides active against Gram-positive bacteria (GO:0006965);; Biological Process: Toll signaling pathway (GO:0008063);; Molecular Function: signaling pattern recognition receptor activity (GO:0008329);; Biologic…	--	Peptidoglycan recognition protein (Precursor) GN=PGRP OS=Trichoplusia ni (Cabbage looper) PE=1 SV=1	PREDICTED: peptidoglycan-recognition protein 2-like [Bombyx mori]
BGIBMGA009756	0.00128566	0.606486	up	--	--	Molecular Function: transferase activity (GO:0016740);; Biological Process: nicotinamide nucleotide metabolic process (GO:0046496);;	--	--	PREDICTED: NAD kinase domain-containing protein 1, mitochondrial-like [Bombyx mori]
BGIBMGA012045	6.40772e-05	-0.615695	down	[K]	Transcription	Biological Process: reproduction (GO:0000003);; Molecular Function: nucleic acid binding (GO:0003676);; Molecular Function: protein binding (GO:0005515);; Cellular Component: nucleus (GO:0005634);; Biological Process: RNA processing (GO:0006396);; Biological Process: receptor-mediated endocytosis (GO:0006898);; Biological Process: apoptotic process (GO:0006915);; Biological Process: embryo develo…	K11098|2e-52|ame:725880|DebB	Small nuclear ribonucleoprotein F GN=SmF OS=Drosophila melanogaster (Fruit fly) PE=1 SV=2	small nuclear ribonucleoprotein protein F [Bombyx mori]
BGIBMGA014321	6.12873e-05	1.30783	up	--	--	--	--	--	PREDICTED: BTB/POZ domain-containing protein 17-like [Bombyx mori]
Silkworm_newGene_4165	3.28699e-05	0.898765	up	--	--	Cellular Component: membrane (GO:0016020);; Biological Process: metal ion transport (GO:0030001);; Molecular Function: metal ion transmembrane transporter activity (GO:0046873);; Biological Process: transmembrane transport (GO:0055085);;	K14716|8e-40|aag:AaeL_AAEL010905|hypothetical protein	Zinc transporter foi (Precursor) OS=Drosophila melanogaster (Fruit fly) PE=1 SV=3	PREDICTED: zinc transporter foi-like, partial [Bombyx mori]
BGIBMGA004121	0.00154323	-0.624756	down	--	--	--	--	Calphotin GN=Cpn OS=Drosophila melanogaster (Fruit fly) PE=2 SV=2	PREDICTED: actin cytoskeleton-regulatory complex protein PAN1-like [Bombyx mori]
BGIBMGA003132	2.84188e-08	0.834772	up	--	--	Molecular Function: transporter activity (GO:0005215);; Cellular Component: intracellular (GO:0005622);; Biological Process: transport (GO:0006810);;	--	Protein real-time OS=Anopheles gambiae (African malaria mosquito) PE=3 SV=4	PREDICTED: alpha-tocopherol transfer protein-like [Bombyx mori]
BGIBMGA004515	0.0052103	0.525951	up	--	--	Biological Process: reproduction (GO:0000003);; Cellular Component: cytoplasm (GO:0005737);; Biological Process: protein lipidation (GO:0006497);; Biological Process: response to stress (GO:0006950);; Biological Process: determination of adult lifespan (GO:0008340);; Biological Process: regulation of autophagy (GO:0010506);; Biological Process: regulation of translational initiation by eIF2 alpha…	--	Protein lethal(2)essential for life GN=l(2)efl OS=Drosophila melanogaster (Fruit fly) PE=1 SV=1	heat shock protein hsp23.7 precursor [Bombyx mori]
BGIBMGA014360	3.80281e-07	4.79695	up	--	--	Cellular Component: extracellular region (GO:0005576);; Biological Process: defense response to bacterium (GO:0042742);; Biological Process: defense response to protozoan (GO:0042832);; Biological Process: innate immune response (GO:0045087);;	--	Putative defense protein (Precursor) OS=Bombyx mori (Silk moth) PE=2 SV=1	putative defense protein precursor [Bombyx mori]
BGIBMGA006123	1.59837e-07	-0.757266	down	[L]	Replication, recombination and repair	Molecular Function: DNA binding (GO:0003677);; Biological Process: DNA repair (GO:0006281);;	--	--	PREDICTED: endonuclease/exonuclease/phosphatase family domain-containing protein 1-like [Bombyx mori]
BGIBMGA011181	0.00487989	0.460682	up	--	--	--	--	--	putative serine/threonine specific phosphatase [Danaus plexippus]
BGIBMGA010829	0.00209957	0.897831	up	[I]	Lipid transport and metabolism	Molecular Function: glycerol-3-phosphate O-acyltransferase activity (GO:0004366);; Biological Process: phospholipid biosynthetic process (GO:0008654);; Cellular Component: membrane (GO:0016020);;	K00629|1e-152|tca:656036|similar to CG5508-PA, isoform A	Probable glycerol-3-phosphate acyltransferase, mitochondrial (Precursor) GN=acl-6 OS=Caenorhabditis elegans PE=3 SV=1	PREDICTED: glycerol-3-phosphate acyltransferase 1, mitochondrial-like, partial [Bombyx mori]
BGIBMGA011852	0.000330844	0.554653	up	--	--	Molecular Function: receptor activity (GO:0004872);; Molecular Function: protein binding (GO:0005515);; Biological Process: receptor-mediated endocytosis (GO:0006898);; Biological Process: multicellular organismal development (GO:0007275);; Biological Process: primary spermatocyte growth (GO:0007285);; Cellular Component: membrane (GO:0016020);; Biological Process: Wnt signaling pathway (GO:00160…	--	Protein cueball {ECO:0000250|UniProtKB:Q95RU0} (Precursor) OS=Drosophila yakuba (Fruit fly) PE=3 SV=1	PREDICTED: LOW QUALITY PROTEIN: protein cueball-like [Bombyx mori]
BGIBMGA013938	0.000290553	1.07031	up	--	--	Cellular Component: nucleus (GO:0005634);; Biological Process: JNK cascade (GO:0007254);; Biological Process: regulation of oviposition (GO:0046662);;	K04402|3e-36|dgr:Dgri_GH21525|GH21525 gene product from transcript GH21525-RA	--	PREDICTED: growth arrest and DNA damage-inducible protein GADD45 alpha-like [Bombyx mori]
BGIBMGA003833	0.00798884	-0.484288	down	[J]	Translation, ribosomal structure and biogenesis	Biological Process: pseudouridine synthesis (GO:0001522);; Biological Process: nematode larval development (GO:0002119);; Molecular Function: RNA binding (GO:0003723);; Molecular Function: pseudouridylate synthase activity (GO:0004730);; Cellular Component: nucleolus (GO:0005730);; Biological Process: rRNA processing (GO:0006364);; Biological Process: germ cell development (GO:0007281);; Molecula…	K11131|0.0|cqu:CpipJ_CPIJ006466|H/ACA ribonucleoprotein complex subunit 4	H/ACA ribonucleoprotein complex subunit 4 GN=Nop60B OS=Drosophila melanogaster (Fruit fly) PE=1 SV=1	PREDICTED: H/ACA ribonucleoprotein complex subunit 4-like [Bombyx mori]
BGIBMGA012133	0.00090701	0.717047	up	--	--	--	--	--	hypothetical protein KGM_02959 [Danaus plexippus]
